# Supplementary material for: UPLC-QTOF/MS Metabolomics and Biochemical Assays Reveal Changes in Hepatic Nutrition and Energy Metabolism during Sexual Maturation in Female Rainbow Trout (Oncorhynchus mykiss)
Source: Biology (Basel). 2022 Nov 18;11(11):1679. doi: 10.3390/biology11111679 (PMC9687450; doi:10.3390/biology11111679)
Supplement: Supplementary file 1 [file biology-11-01679-s001.zip › Table S1.xlsx]

## Sheet:  Table S1-1-postive ion model 
UPLC-QTOF/MS Metabolomics and Biochemical Assays Reveal Changes in Hepatic Nutrition and Energy Metabolism During Sexual Maturation in Female Rainbow Trout (Oncorhynchus Mykiss)
Table S1-1. The data matrix of positive ion model for PCA and OPLS-DA analysis
Primary ID	m/z	Retention time (min)	1	2	3	4	5	6	7	8	9	10	11	12	13	14	15	16	17	18	19	20	21	22	23	24	25	26	27	28	29	30	31	32	33	34	35	36	37	38	39	40	41	42	43	44	45
Sample			POS-IMR-01	POS-IMR-02	POS-IMR-03	POS-IMR-04	POS-IMR-05	POS-IMR-06	POS-IMR-07	POS-IMR-08	POS-IMR-09	POS-IMR-10	POS-IMR-11	POS-IMR-12	POS-IMR-13	POS-IMR-14	POS-IMR-15	POS-IMR-16	POS-IMR-17	POS-IMR-18	POS-MR-01	POS-MR-02	POS-MR-03	POS-MR-04	POS-MR-05	POS-MR-06	POS-MR-07	POS-MR-08	POS-MR-09	POS-MR-10	POS-MR-11	POS-MR-12	POS-MR-13	POS-MR-14	POS-MR-15	POS-MR-16	POS-MR-17	POS-MR-18	POS-QC1	POS-QC2	POS-QC3	POS-QC4	POS-QC5	POS-QC6	POS-QC7	POS-QC8	POS-QC9
Group			POS-IMR	POS-IMR	POS-IMR	POS-IMR	POS-IMR	POS-IMR	POS-IMR	POS-IMR	POS-IMR	POS-IMR	POS-IMR	POS-IMR	POS-IMR	POS-IMR	POS-IMR	POS-IMR	POS-IMR	POS-IMR	POS-MR	POS-MR	POS-MR	POS-MR	POS-MR	POS-MR	POS-MR	POS-MR	POS-MR	POS-MR	POS-MR	POS-MR	POS-MR	POS-MR	POS-MR	POS-MR	POS-MR	POS-MR	POS-QC	POS-QC	POS-QC	POS-QC	POS-QC	POS-QC	POS-QC	POS-QC	POS-QC
0.03_59.9296m/z	59.9296	0.03	30.7111	19.6116	23.5849	23.013	20.3628	18.0398	18.1609	13.6077	5.17143	16.7904	18.2811	24.2035	15.9291	14.8382	29.5794	29.4268	7.16431	12.5744	15.058	18.1296	17.3883	19.2223	13.8692	17.2033	6.69011	21.2643	15.065	6.62044	10.9851	10.5981	19.441	22.5853	10.7403	14.1027	16.8285	26.6577	84.5893	21.9292	33.3047	38.3804	19.1414	21.1798	10.2523	12.7745	20.5916
0.03_72.9359m/z	72.9359	0.03	25.1615	17.9924	43.95	14.903	19.7153	20.3123	18.1183	22.0421	21.0343	29.4069	33.2566	25.3453	40.9809	19.3021	38.7279	43.922	28.4325	32.3266	31.7017	30.3166	39.4263	14.4111	33.7156	33.7918	14.9249	50.2504	21.6561	6.99886	16.8789	15.5733	8.86562	75.7221	20.171	20.7238	55.8632	11.9186	51.0094	47.469	26.6922	30.2147	6.57653	11.4734	7.90263	21.3026	22.1943
0.03_67.9340m/z	67.934	0.03	37.744	6.25283	5.48975	24.0811	8.6552	9.52277	43.6133	34.2006	20.1144	33.2619	36.2107	0.453845	5.68625	5.18284	41.4028	0.737934	5.32377	5.28498	6.76137	0.410877	10.1474	30.3133	6.67272	24.6408	16.8988	9.24405	17.7635	3.37998	29.2996	5.56308	1.49561	34.3718	17.2799	22.0925	14.4538	3.26153	39.2749	4.6283	4.4183	17.2756	17.5068	15.0628	13.6807	2.12598	7.24369
0.03_128.9041m/z	128.904	0.03	11.1434	21.1477	15.446	22.1561	60.5875	20.8995	8.60404	34.3908	29.2986	30.1499	84.9014	46.0394	38.0971	22.7586	30.9971	18.6499	17.9795	36.8673	15.9652	16.9366	21.1107	23.6691	24.4102	13.591	22.7672	16.4664	9.72952	9.39563	28.9558	10.4919	33.7739	16.415	7.39329	18.8379	40.3429	13.9269	26.068	30.8525	36.3467	28.8537	16.3608	15.8613	10.3242	4.53054	18.776
0.03_95.9328m/z	95.9328	0.03	112.451	76.6611	52.5776	21.5203	94.7985	43.1991	60.1918	87.9545	78.0852	71.9546	33.4572	53.7639	103.199	64.8692	50.9072	114.59	81.447	67.9587	107.818	64.9404	81.9444	60.8011	96.315	59.5763	49.7772	72.5332	67.3359	54.1484	62.7206	67.5411	62.4607	65.6519	49.6099	44.4776	93.8961	36.5842	127.053	35.2763	74.4072	50.6744	63.2503	42.8116	70.5761	33.9395	52.9511
0.04_57.9346m/z	57.9346	0.04	84.4453	64.0771	82.0554	79.5876	55.7561	58.8814	59.3809	60.9935	69.4068	40.3835	55.7414	50.8877	61.1012	71.0995	77.4315	72.1715	54.5312	62.0215	42.2362	55.4519	53.5829	55.7914	43.76	101.972	71.4834	54.3854	43.9386	28.7366	81.7281	50.2205	47.0751	61.2548	42.6383	49.9146	71.3	37.5406	466.512	80.8357	79.3098	93.93	79.1666	40.3397	53.5903	25.6441	37.5836
0.04_98.9599m/z	98.9599	0.04	20.4299	13.956	12.0654	14.269	18.2037	10.0498	9.71294	17.8463	16.0546	10.3097	15.8645	11.8332	23.1164	10.563	15.1864	20.8677	6.92819	9.60976	14.177	14.2477	13.3361	7.41555	15.9973	18.5663	9.83644	13.2402	8.0367	14.6411	16.8802	7.92861	17.9219	15.0497	9.45529	14.7106	18.1742	8.32459	168.143	11.6327	13.5984	18.5463	7.90599	13.4757	13.0409	4.68149	9.95316
0.04_201.0447m/z	201.045	0.04	22.5211	23.9217	36.9484	37.7892	71.4135	39.5248	37.6602	29.4753	36.0591	30.2445	33.8143	18.5791	25.0473	49.0248	40.8477	65.9791	21.0565	27.6529	15.5306	20.2087	149.411	21.4776	80.4869	17.8402	35.7018	36.1254	18.731	34.5302	74.4454	30.1591	90.8126	40.5308	27.6875	147.715	26.1232	12.2343	67.8453	286.26	8.09986	24.0364	20.1547	212.937	27.1874	17.5978	39.9773
0.04_81.9273m/z	81.9273	0.04	2.66392	5.64537	0.213581	2.70111	0.100222	0	1.59658	0.750356	1.01187	1.97789	2.66538	0.303876	0.229653	0.389382	1.87603	1.20008	0.272968	3.22	3.86626	12.4495	0.263336	5.20082	2.78775	0.336746	2.8633	0.229017	0	0	3.08376	0.0579498	0.327723	0.324178	0	14.3935	14.9217	0.162624	0	2.02207	0.627716	2.55708	1.54766	2.73953	0.0481329	1.76532	0
0.04_55.9340m/z	55.934	0.04	173.918	182.431	141.371	168.728	119.274	69.6719	131.884	105.205	236.911	149.797	124.9	157.122	101.864	167.536	144.644	94.1765	128.997	122.262	153.399	68.7333	106.295	85.6365	122.869	96.5293	120.44	201.765	79.1557	72.2158	161.034	141.859	76.8281	81.3443	129.04	96.603	96.8371	102.398	103.839	108.577	107.864	178.476	164.713	107.604	76.5292	73.0072	149.591
0.05_265.0196m/z	265.02	0.05	59.3259	38.6317	40.7586	68.4561	53.7366	24.6776	45.7927	92.3304	43.5168	25.4441	41.5636	31.9569	51.8042	43.3254	62.0354	79.1483	76.7087	33.2825	66.5697	35.1139	51.6854	17.3841	29.1068	62.7701	41.6845	57.1717	39.8254	26.7922	15.5013	72.6595	63.693	75.4705	37.9077	24.9715	78.7226	39.325	65.7306	23.3798	51.8645	25.7862	34.7998	29.627	62.0452	34.2356	37.0514
0.70_130.9015m/z	130.901	0.7	22.8383	29.1699	31.3916	11.0032	22.6129	29.6551	19.5897	22.3224	37.6392	26.2638	23.469	18.8778	19.2915	23.4177	15.6336	30.504	19.5512	42.1107	26.0582	23.4377	24.9217	34.2029	21.1109	21.7834	18.353	25.787	19.2097	19.489	17.9256	22.6523	27.1188	17.9843	34.9319	15.4239	19.1729	20.7466	48.3416	15.4443	23.9749	14.5044	19.3101	26.787	14.6059	20.1405	26.7561
0.74_129.1010m/z	129.101	0.74	7.85996	2.16171	1.33521	5.94933	5.23807	1.8902	2.62501	3.93174	2.83671	5.62671	3.46737	1.33538	2.03374	0.23726	2.58684	2.27202	1.35849	3.99439	44.8745	5.68601	3.73147	7.81159	12.1845	10.8708	12.7786	17.4442	24.7864	7.72752	16.2659	14.4006	29.8487	26.179	12.4022	21.9562	14.2445	8.68568	8.80933	9.19655	10.5996	8.33259	7.77239	10.749	8.70195	7.42495	6.98198
0.74_68.9814m/z	68.9814	0.74	5.45108	8.6443	7.98935	5.01086	3.76733	5.40454	4.36379	6.57919	4.27793	4.20336	4.74754	6.89086	5.28083	4.27764	4.31581	8.07155	4.43876	4.0042	13.2122	4.03799	2.20112	1.72323	2.49899	5.4881	0.636595	8.92246	4.1769	2.95775	4.30139	7.55236	3.9256	4.14896	1.3124	5.20875	4.95172	3.17255	10.2269	2.17811	2.86365	3.57346	7.78642	7.98293	3.89346	3.90621	4.29124
0.74_108.9609m/z	108.961	0.74	7.87996	12.7551	20.8357	12.3966	4.12668	9.1471	6.09807	16.1281	10.3141	12.8106	7.64257	10.2499	8.308	7.50056	3.88755	14.4426	4.39046	12.699	16.7779	12.2732	1.0778	2.26731	4.19366	5.18041	3.651	1.2976	9.38483	5.16871	7.23165	13.7115	1.90509	0.800929	4.59602	1.16012	3.81149	10.5114	7.80855	4.44224	10.4951	5.2354	9.27395	4.29925	3.07381	5.87672	5.66296
0.75_84.0799m/z	84.0799	0.75	50.085	33.8264	30.6868	44.047	32.0767	24.8797	27.3317	25.6237	19.1731	33.4812	25.9846	23.7773	25.8708	27.5849	28.6282	21.1853	30.3643	32.3186	240.052	87.5537	48.4255	91.8187	117.824	119.131	120.847	139.908	134.114	102.773	175.05	123.931	192.008	158.389	127.446	149.069	93.1799	93.0573	98.6737	58.455	62.4813	67.1371	72.0022	63.5085	58.9292	61.1719	63.5872
0.75_336.1630n	337.17	0.75	3.29144	2.92763	1.60782	4.44452	3.69923	2.16522	1.9498	2.85112	1.20186	2.67943	2.65457	2.30231	1.42722	2.49646	3.10564	0.947436	4.27511	2.23475	11.2372	10.3321	9.42218	11.1135	12.9583	13.1965	12.8631	10.6998	14.5362	14.506	14.1792	13.8577	13.8604	13.7267	14.6827	16.478	8.00008	6.6751	3.59093	6.82329	5.27378	7.2714	6.33341	6.0019	5.0951	6.07287	6.22906
0.75_323.1543m/z	323.154	0.75	3.34842	2.32828	1.3103	3.6649	3.38749	1.19636	1.76833	2.03575	1.21724	3.5003	2.56732	2.60463	2.30021	2.12661	3.79622	1.01873	2.9712	2.72723	2.65561	7.92514	5.89185	7.75997	6.1442	3.26052	7.05468	5.98544	3.61981	6.71468	6.93372	6.53895	6.31648	6.28147	7.66713	6.78134	4.77549	4.00736	3.43356	4.36084	5.04619	2.90012	3.95833	4.50917	3.95471	4.49134	3.88247
0.75_383.1624m/z	383.162	0.75	4.59942	7.16009	5.60746	5.56463	6.09742	3.35128	3.6226	4.98624	4.08829	4.57606	3.0662	2.52356	3.56967	4.19762	3.23038	4.65849	3.35352	7.639	12.0402	8.1786	2.77011	6.68543	10.0051	14.2142	7.51395	7.43784	13.157	12.7666	5.50062	6.90473	4.59723	3.76346	6.6256	8.3588	4.51357	5.35772	5.78174	4.39982	7.53477	5.29474	5.25657	6.10379	7.20896	4.82015	6.66909
0.75_468.2393n	491.242	0.75	4.57947	1.14188	0.483531	3.46874	3.82709	0.252603	0.930474	1.62975	4.04938	2.63615	3.97877	2.63025	2.93068	2.3932	4.98385	3.0133	5.85239	4.09535	18.3868	20.5498	10.0802	16.5149	18.5148	14.799	16.096	20.0892	12.5859	17.3131	19.6878	17.8948	21.7546	26.3305	34.1459	25.577	13.7901	12.607	2.1845	7.19524	7.86771	7.99807	9.17903	7.64496	7.88612	13.5511	10.5768
0.75_482.2565n	505.257	0.75	3.17249	1.0116	0.697152	2.91365	1.28184	0.785785	1.24278	1.09065	0.890373	1.53579	2.48418	1.67329	3.33378	2.02659	4.16902	0.0829149	2.96609	3.74502	19.595	12.7937	8.21788	12.6254	17.3909	16.3749	17.0466	13.0406	14.7245	13.7161	23.9619	18.2052	16.9439	16.0549	19.0992	19.9663	9.41588	11.5618	2.34184	5.04173	6.53212	7.0534	6.47131	6.81119	8.11862	8.25949	8.97237
0.75_67.0540m/z	67.054	0.75	7.63509	1.50645	0.615666	5.67116	5.63756	13.3643	5.20872	2.25353	5.10247	5.59598	3.44474	2.33553	4.67874	0.428956	13.4974	0.823237	0.291757	16.0615	8.62642	8.37783	1.40894	5.33269	8.74211	5.41158	5.36877	6.65317	2.89282	9.07455	6.72154	5.96179	8.59997	4.46882	4.52142	9.07585	9.85471	9.45426	9.81737	4.93944	6.47582	6.61442	7.844	5.5709	5.80307	0.90101	1.89211
0.75_369.1463m/z	369.146	0.75	3.00905	2.2878	5.15149	3.56679	2.67986	1.30494	0.570307	2.62453	0.404302	2.46225	1.3494	3.02189	0.956532	3.27907	1.69064	1.72233	2.51613	3.73932	1.13331	2.61233	1.97741	4.28991	5.51982	3.5457	1.84554	2.64875	2.25627	6.26678	3.20772	3.17822	4.16266	4.35751	4.6705	5.30589	3.2024	4.23919	1.89465	2.33932	3.49245	1.49164	1.86758	3.86611	3.18026	2.42011	3.21702
0.75_130.0864m/z	130.086	0.75	0.87271	0.130625	0.20497	0.704104	0.544752	0.34122	0.354276	0.71379	0.163471	0.424126	0.889418	0.076118	0	0	0.290397	1.56786	0.244258	0.225855	6.41505	1.94851	0.143234	2.53945	2.07037	1.91859	1.97046	2.13424	2.92908	1.31459	3.57717	2.62311	5.52666	3.33197	3.66377	3.05631	1.59565	2.85522	3.23691	1.75587	2.07928	1.16184	1.19971	1.68411	1.26697	0.750877	1.58375
0.75_659.3304m/z	659.33	0.75	0.335929	0	0	0	0.0125804	0.223225	0	1.4141	0	0.260996	0.26228	0.332907	0	0.50405	1.3534	0.195968	0	0.89774	8.56693	7.37576	4.18722	8.3959	8.77261	3.71993	12.5977	9.9543	3.99423	8.12469	14.1454	12.4238	14.6508	10.3147	18.9471	15.6236	5.40917	4.96906	0	2.71775	1.55661	2.63939	2.44059	2.28166	4.24608	4.04144	2.47313
0.75_122.0701m/z	122.07	0.75	1.66817	6.35322	2.12998	6.61328	1.70745	0.799772	5.02224	0.952132	2.43727	3.43949	6.48271	1.85728	2.36737	4.63633	1.49458	1.83198	1.60008	5.3191	0.469934	2.84739	1.61743	0.113828	0.696349	5.78934	0.501349	1.6393	0.20533	1.13248	1.29407	0.111641	1.47013	3.95382	2.68428	2.95575	1.57987	1.57761	6.65044	0.712832	2.72453	1.18862	0.807504	1.1211	1.69854	0.597079	0.312738
0.75_637.3389m/z	637.339	0.75	2.38956	0	0	0.334872	0.275288	1.64688	0	0	0	0	0.302852	2.77182	0.94589	0	0	0	0	0	3.92295	4.27048	1.01119	3.78674	2.56973	4.47247	1.79513	1.38157	0.925083	3.38924	7.88163	3.35546	4.52365	9.01253	4.46502	5.2519	3.91354	0.99943	0	1.65219	3.33325	1.22442	1.1309	1.08134	1.68398	0.717327	1.33026
0.75_645.3139m/z	645.314	0.75	0	0	0	0	0	0	0	0	0	0	0	0	0.407045	0	0.289176	0	0.381246	0.471293	0.425743	4.40936	0.176507	2.16173	2.42256	0.528333	2.1541	2.12425	0.0319786	1.61634	2.58611	2.49669	3.27857	3.26842	5.09538	3.74252	1.35022	3.08519	0	0	0.520545	0.701869	0	0.666799	0.727809	0.75896	0.509719
0.76_110.0703m/z	110.07	0.76	9.60529	8.63135	8.34958	10.1217	14.0553	6.9267	6.63813	11.2856	10.8678	12.8614	8.55809	4.91221	12.5451	4.86106	4.75891	6.85758	5.85243	11.0756	31.0427	10.2989	6.06429	8.89529	12.6916	14.159	18.731	23.2366	17.316	15.4331	19.7282	19.5117	20.3618	26.6883	14.4849	27.9282	10.1454	14.4732	21.7611	7.71284	11.442	11.8934	10.8815	9.294	7.46509	8.12429	9.89238
0.76_191.0757m/z	191.076	0.76	5.12903	8.60459	5.87032	7.39362	8.45183	4.7063	7.87126	7.39247	3.4589	12.7703	5.70293	6.69891	4.11385	5.77953	6.13416	2.82813	2.96246	5.2542	4.53792	10.7611	15.0334	18.7446	13.471	6.39829	12.8865	11.2449	8.94427	13.2606	16.7873	14.5467	10.1106	12.5467	23.1665	15.8747	7.69997	6.54089	8.66102	8.19527	12.2209	9.67646	10.7786	8.4829	8.00489	10.0207	7.97204
0.76_521.2315m/z	521.231	0.76	2.63535	1.15905	0.0626318	3.80682	2.92301	0	1.48048	2.12927	0.560752	1.36801	1.84209	1.85965	2.12793	1.26031	2.82964	0	2.81996	1.95903	19.9811	11.6898	5.44044	14.4279	15.6842	13.8331	13.1264	14.5743	14.9457	15.3532	20.4795	12.4538	15.2087	12.752	14.7217	16.5087	12.3819	11.3409	3.42844	6.06772	6.55059	7.02452	6.12092	5.77361	8.28999	7.41581	7.8888
0.76_507.2179m/z	507.218	0.76	3.7085	0.508049	1.57576	2.51048	1.79233	0.857576	1.72491	0.67329	1.73372	1.69054	3.23349	2.26986	2.66994	2.79759	4.12354	1.41655	4.57622	4.68994	12.6502	16.0065	7.60335	15.2752	17.2821	11.2099	13.4465	13.9007	7.43493	13.8629	13.4304	15.1497	16.1899	14.1502	17.9633	17.0551	13.1591	13.4206	5.49767	6.77012	7.18194	8.45631	5.44744	7.41625	6.51703	9.14083	8.96237
0.76_193.1075m/z	193.107	0.76	1.13381	0.748711	0	0.303595	0	0.295436	0	0.442674	0.430407	0.269933	0.709332	0.448575	0.372191	0.00310595	1.1511	0.702343	1.42632	1.26392	5.14575	7.83095	6.95104	8.99467	3.64381	1.9352	5.54111	7.44223	11.9692	4.0694	8.19042	10.2988	12.0581	12.3415	7.34482	7.65741	11.0018	7.62361	5.7544	2.45872	3.63267	3.23764	2.76954	2.72885	2.4429	2.51615	3.4338
0.76_537.2099m/z	537.21	0.76	3.58562	1.44523	1.17254	2.78576	2.10002	0.669371	0.521369	1.8901	0.972882	1.80357	0.706804	3.03603	1.83059	2.12349	3.68024	1.15802	2.83053	1.9541	17.0446	5.6553	2.9297	8.98629	13.728	15.7219	9.12488	10.1833	6.07715	8.52445	7.94212	9.5893	9.54304	11.7961	9.26532	8.04786	9.52728	10.3265	4.5796	5.10145	5.28415	4.26274	4.04566	8.04255	5.31399	5.50288	6.23561
0.76_523.1996m/z	523.2	0.76	3.70203	0.249005	1.16434	1.89147	0.903153	2.07141	0.771591	1.47934	0.654538	2.14658	2.23326	1.33264	2.12157	1.53072	2.9334	0.81969	1.95347	3.48466	7.79183	6.94829	4.09778	8.59663	11.1998	10.7494	10.2021	9.76541	5.64156	9.06637	8.67286	9.50673	8.54089	8.34288	7.84176	11.1667	12.116	13.1578	4.42368	4.90457	4.51616	5.35206	5.24741	3.70483	7.25288	4.56624	8.48495
0.76_675.3065m/z	675.307	0.76	2.1682	0	0	0.2968	0.362888	0	0	0	0	0	0.560415	0	1.0656	1.70739	0.657533	0.367689	0	1.03796	4.44328	6.98326	1.90026	9.78683	13.3024	8.32637	9.03878	8.20382	5.02561	9.31495	13.5135	11.2375	19.0279	13.0565	12.6597	14.6186	7.40832	7.95527	0.457024	3.83669	2.5559	3.82212	2.75141	3.19676	4.09678	5.3142	3.99568
0.76_529.2100m/z	529.21	0.76	1.45629	0	2.42157	1.06408	1.04247	0.571345	0	0	0	3.60912	2.83534	0.423355	0.304464	1.64957	1.98252	0.026682	1.8449	1.43838	3.54996	8.24933	4.30257	6.84671	6.97277	3.70823	9.29361	9.08541	4.14402	7.08215	9.70247	8.51392	11.2757	9.55497	11.2218	11.575	5.815	4.49694	2.68955	1.92184	3.74834	2.11682	2.7749	2.54175	3.48422	3.64424	4.10668
0.76_339.1286m/z	339.129	0.76	4.64523	2.41681	0.661114	2.64713	1.43338	1.55365	1.4189	1.69911	1.48933	2.58981	2.66744	2.42906	1.71628	1.97969	1.23658	1.13654	3.92207	2.50762	0	4.87858	3.83899	4.28012	6.35591	4.61784	1.90349	4.20797	3.53563	3.64636	1.91919	4.49329	2.25555	4.06837	2.64986	5.05745	5.36699	4.74559	5.33903	1.98957	2.44752	2.6984	3.2475	2.97232	2.41998	3.17244	2.82133
0.76_346.1339m/z	346.134	0.76	2.5051	7.05995	2.28954	6.84716	5.70471	2.90614	4.14677	3.67988	2.38532	6.05162	2.34777	1.84515	4.82119	2.20337	1.73409	1.4806	2.24045	4.71473	6.62969	3.17037	1.54587	2.97437	2.99378	4.41938	7.05425	6.19589	4.79051	6.95079	5.41667	4.58129	5.42258	3.6105	5.23126	3.92659	2.10949	2.18033	0.425918	3.0853	3.33143	4.18264	4.91934	2.88816	3.36603	3.99689	3.97607
0.76_352.1368n	353.144	0.76	3.65943	2.53582	1.8031	1.51509	5.30152	2.4976	0.925529	0.873221	2.05595	2.42114	4.65078	1.82255	2.04053	0.928996	1.52249	1.06739	1.95659	2.04801	11.2788	7.50328	2.47027	8.99154	8.03314	10.0583	5.45416	6.83811	7.75646	6.90831	8.67512	6.05307	8.61719	8.16192	5.15593	8.63573	6.79642	10.1689	6.39899	4.2012	4.15949	3.76909	4.93171	4.85275	4.48047	7.03177	5.83468
0.76_545.1847m/z	545.185	0.76	1.90808	0.136338	3.35408	3.33724	0.74264	0.318082	0.0255294	0	0.262399	0.789416	3.62124	0.387668	0	1.05891	1.65176	1.64584	3.83468	0.751527	5.1816	5.64143	2.21222	7.05649	5.69156	6.09924	4.32287	7.73179	3.79427	6.31064	7.5466	5.97939	9.6152	6.30559	7.14156	9.87157	5.07387	7.50617	3.2355	2.27376	1.44787	3.09974	2.8676	1.7486	3.26925	2.92062	2.11489
0.76_689.3213m/z	689.321	0.76	0	0	0	2.29522	0	0	0	0	0	0.467774	0.0611797	0	0	0.306987	0	0.765095	0	1.2104	7.1563	5.39248	0.258666	5.17258	7.57638	6.73648	6.19715	5.85556	8.18588	6.11997	11.3309	7.61675	9.73774	6.9817	6.95355	6.95695	4.89216	4.98988	0.073131	1.17075	2.04742	1.79258	3.54558	1.7988	1.69144	3.41721	2.97713
0.76_543.2267m/z	543.227	0.76	0	0	0	0	0	0	0	0.0890975	0	0	0.33707	0.860761	0	0.382796	1.4453	0.880099	0	0.294715	3.76622	5.95275	3.2343	4.51401	5.32726	4.49804	6.67314	5.7245	4.93894	5.59156	11.4574	7.11201	8.87858	7.1363	7.28573	6.41541	3.76587	2.72417	2.41473	1.68217	1.80447	2.00779	2.13291	1.36508	1.87721	3.01944	2.18043
0.76_691.2850m/z	691.285	0.76	1.00825	2.30202	0	0	0	0	0	0	0	1.30176	0.503644	0	0	1.35649	0.0255896	1.73801	0	0	4.74081	1.5161	1.01207	3.26999	4.20008	2.89175	3.29083	3.72822	2.39011	5.24877	3.81075	3.44468	7.35133	2.98516	4.49451	5.95576	3.7889	2.71864	0.765673	0.570531	0.878605	1.89895	0.44509	1.62936	1.13672	1.83506	1.50691
0.76_421.1308m/z	421.131	0.76	2.88101	3.82002	2.87275	5.28255	3.0045	2.99008	3.30787	4.02868	3.48395	2.88454	3.3403	0.870238	2.66464	1.97486	1.20244	1.10702	1.66795	3.25716	2.52387	1.96337	5.53632	4.46188	4.01975	4.46031	2.47169	3.37303	3.0805	4.12717	1.5686	1.79532	2.25021	3.07163	2.27916	3.61253	3.52146	3.40857	6.9457	4.48573	3.88443	4.81081	3.11797	2.44426	2.72857	4.48514	2.38019
0.76_559.2038m/z	559.204	0.76	1.85214	0.236356	0	0.780805	1.17625	0	0.146614	0.379717	0.561126	0.643261	1.62856	0.473102	0	2.51676	1.13809	0	1.32913	0.597272	3.96666	5.3685	1.96831	6.0997	12.0181	4.25168	6.13367	6.53601	3.56651	6.49432	9.00498	4.47935	9.03461	5.03813	7.32683	7.45157	6.19806	4.94174	2.39047	2.71545	2.89721	2.61299	2.60751	2.04395	3.07941	4.15398	2.99556
0.76_575.2027m/z	575.203	0.76	1.10096	1.5176	0.325776	2.83314	0.183467	0.792225	0.280573	1.24032	0	1.31649	0.914855	1.11495	1.01755	0.999905	1.5195	2.07336	0.992554	0.932939	2.73545	5.69708	4.34707	4.19316	6.05979	4.36386	3.42493	4.1939	1.09929	5.17216	2.78842	4.71849	3.72889	3.84862	5.01136	5.65335	6.3619	2.04856	2.31741	3.77618	1.69746	4.56466	2.41402	4.11196	2.91092	2.9736	3.2952
0.76_661.2920m/z	661.292	0.76	0	0	0	0	0	0	0	0.381289	0	0.571862	0	0	0	0	0.697723	0.0942258	0	0.213417	0	0.636956	2.40814	1.84414	2.63774	1.76452	2.16228	0.522574	0	2.78171	2.43527	3.63525	6.63401	3.75088	4.18679	5.24925	1.89795	0.778467	0	1.19566	0.696142	0.963177	0.502395	0.837638	1.74979	1.31699	1.40527
0.76_407.1118m/z	407.112	0.76	5.94474	3.68879	3.53699	9.47039	2.11862	4.78303	3.05261	3.63128	0.991592	5.96641	4.67351	4.21027	1.88679	3.13279	5.29825	2.91546	3.32446	3.34088	1.93626	4.4765	4.83737	5.4332	4.12532	3.06556	2.23914	2.56261	2.95301	1.60213	2.4625	3.95173	2.85029	2.88148	4.89327	4.38364	3.37745	4.34761	4.99761	3.13201	2.96396	2.19044	4.11954	2.6976	3.61808	2.11766	3.29491
0.76_552.1886m/z	552.189	0.76	1.95483	1.2849	0.472501	1.60845	0.641047	0	0	0.578046	0.122823	1.6135	0.68526	1.77327	1.66426	1.95213	2.1125	0.207404	2.31116	1.42971	1.46209	1.37008	1.37073	3.12711	3.24684	4.09311	5.38295	6.53964	9.53914	3.70787	7.49697	1.84216	3.80134	3.09781	3.20608	4.12048	1.39796	2.49717	1.13821	2.07845	2.19199	2.34004	1.0796	1.64221	2.22967	2.17685	2.32396
0.76_436.1007n	459.099	0.76	7.67121	2.83671	3.05374	4.89693	2.10444	1.47383	4.46316	3.13802	2.59453	3.25556	4.01347	3.54492	2.48178	3.93236	3.26905	5.39438	4.45265	3.63765	2.76886	6.0945	8.17852	6.2416	9.82786	6.36325	6.48504	5.83992	3.82955	7.23264	4.4013	5.35468	1.45287	4.8046	5.93632	6.71435	7.96949	7.25358	14.4211	4.67423	6.22057	5.8524	3.96318	6.58024	6.04007	6.11025	4.86029
0.76_589.2210m/z	589.221	0.76	1.40725	0.948593	0.728945	1.18841	0	0	0.73705	0.448357	0	0.207461	0	0.619788	1.15798	0.427361	0.698197	0.961806	0.667162	0.738648	1.93558	2.39574	2.12453	2.22779	6.04425	2.95533	3.87277	4.73307	2.27583	2.59214	2.73316	4.61315	1.22515	2.84444	8.31258	4.521	2.67295	2.9178	1.91359	1.69672	2.51949	2.55429	1.73585	1.68197	2.01983	2.68706	3.43457
0.76_477.2281m/z	477.228	0.76	1.21981	0	0	0.245313	0.37034	0.128087	0	0.742011	0	0.279082	1.55557	0.13151	0.510888	0.305854	2.21058	0.451228	0.425395	0.797499	2.29346	1.76689	8.03155	3.94536	1.34583	0.0139858	2.77712	1.97558	0.447641	1.70123	1.51115	2.81585	3.5811	1.81532	4.02599	4.53772	1.20823	0.428978	0.161104	1.42956	2.81118	1.88915	0	0.794186	1.48759	5.22229	0.3599
0.76_513.2372m/z	513.237	0.76	0.0354771	0	0.300688	0	0	0	0	0	0	0.446132	0.540812	0.826831	0	0.184536	2.00144	0	0.513862	1.52492	1.03751	5.67961	2.92766	1.98909	3.29261	0	4.0401	4.42638	2.00523	3.27791	7.11668	5.21985	3.54771	4.42145	5.91765	6.56794	1.23002	0.843182	0.9022	0.934181	0.866455	1.63508	1.93499	0	1.77995	2.25466	0.829018
0.77_223.0236m/z	223.024	0.77	55.4272	30.1014	28.4014	45.6282	35.9508	23.3803	26.2574	32.6962	33.9076	23.155	38.6358	36.5178	35.4134	36.5279	41.1236	30.191	39.922	37.3832	53.7436	67.13	43.8014	55.0661	104.881	80.7148	58.4156	71.0665	70.3941	62.4724	51.4263	70.7538	54.5731	56.5372	44.605	50.7018	121.021	108.944	178.176	44.1781	54.3953	47.2704	46.5331	44.1305	46.5762	46.397	50.985
0.77_207.0497m/z	207.05	0.77	23.3408	24.1984	18.4856	24.7635	21.5947	20.1602	17.0188	17.39	14.2497	15.7892	17.3297	18.7139	19.438	13.7915	23.3784	14.8699	13.4509	14.8342	13.9942	36.0803	37.9205	36.9262	33.9864	25.4917	31.6206	35.9463	32.4787	42.0686	50.3413	42.2782	29.1245	34.5061	35.8207	47.2709	32.0757	29.9561	54.1995	26.5453	27.4497	25.7635	24.1438	24.5591	23.4583	24.1006	26.6983
0.77_216.0135m/z	216.013	0.77	20.0768	19.3324	29.133	28.3638	25.8169	24.0009	29.8036	21.8892	16.8855	25.6183	10.9316	14.0946	18.158	13.2579	13.3405	15.8353	10.5	16.8193	9.09641	12.058	16.3622	12.7356	14.9509	8.63192	42.2398	31.9467	15.8987	20.9817	12.2064	15.3918	8.49781	15.3366	14.5806	18.6331	16.2912	8.74335	20.7413	13.0763	12.5894	15.8088	17.7651	9.54655	9.84926	16.1353	14.5424
0.77_83.0595m/z	83.0595	0.77	3.17133	4.28388	7.42195	4.43811	6.2532	4.80249	5.14599	5.22939	3.82485	4.15492	2.80375	2.93765	4.9526	3.46987	2.14453	2.72438	3.38219	4.00185	9.48974	3.34761	3.41227	2.75532	3.69679	4.40486	8.82357	7.52065	6.11129	4.94092	7.54255	3.47149	9.33389	5.17732	4.9776	5.05882	2.63386	6.6553	12.5274	2.67947	2.79195	3.83422	4.82783	3.42517	3.5183	4.96188	3.58367
0.77_193.0341m/z	193.034	0.77	3.68207	2.58447	2.53188	4.96934	4.66594	2.51139	2.13524	2.17021	2.0908	6.46632	9.14407	4.81038	4.17515	2.36892	7.40839	2.0529	8.36871	3.7381	5.51831	6.47685	8.06544	5.97484	6.11925	4.05045	3.79182	6.27522	3.3533	4.83051	3.24978	5.13264	3.57203	5.81422	6.24517	6.10756	8.76419	3.61418	13.9739	4.70869	7.19586	4.08517	3.78898	3.38117	3.43909	3.92196	4.10658
0.77_391.1139m/z	391.114	0.77	2.12393	0.676673	1.03404	3.87465	2.47075	1.24964	0.681556	3.18619	0.788501	2.06251	1.11184	1.00114	2.81319	5.67456	2.29368	1.05904	2.02941	3.21742	6.79173	4.19021	4.53856	7.39881	7.42259	8.86486	5.52515	6.25041	5.63073	8.82487	5.24502	5.66742	4.99728	7.90162	5.03604	7.7611	8.98031	5.95484	10.3334	3.30338	4.81284	4.123	3.1073	4.92639	3.69053	3.05286	3.53814
0.77_375.1386m/z	375.139	0.77	1.41577	1.02132	0.508695	1.50269	0.844247	0.656915	0.850557	0.285745	0.51339	0.952399	0.515295	1.04429	0.686618	1.00942	1.72156	0.858118	0.782475	2.03226	2.53055	4.2231	3.75006	5.31224	6.5801	4.92774	5.37237	4.96898	6.59631	7.21881	4.99042	7.04447	6.25779	5.28081	6.38341	7.8208	5.68746	3.19393	4.97336	3.15417	3.24834	2.79869	2.40418	2.69233	3.71709	2.76348	2.53419
0.77_361.1217m/z	361.122	0.77	3.88702	2.25806	2.66928	2.80083	3.12902	2.27015	1.75885	3.42197	3.17012	2.85125	2.57418	4.39125	3.47662	3.04017	2.26366	2.09233	1.62571	4.73928	3.97808	6.08804	6.51716	5.17441	9.35414	6.8601	5.74914	7.98206	4.47392	7.19807	5.46437	7.10602	3.80553	7.2258	5.329	7.78535	5.70065	7.15422	8.0215	3.25688	3.2768	4.40517	3.64134	4.31083	3.60055	3.88429	4.11758
0.77_377.0967m/z	377.097	0.77	1.89064	0.484784	0.287044	0.962139	0.668599	0.319969	0	0.419411	0.759455	1.21915	1.53501	0.712462	0.714989	1.74031	1.58903	0.073429	1.28239	2.66448	1.76935	3.13275	2.12888	2.57346	4.09149	3.31766	2.55645	2.98193	1.38952	4.32804	2.7713	3.22181	3.57571	2.76805	3.06308	3.21492	4.2226	3.81035	4.93875	1.93919	1.62739	1.78943	1.67653	1.69605	2.50099	2.13201	1.68353
0.77_445.0853m/z	445.085	0.77	1.89853	2.4089	1.55185	3.49314	2.91223	2.56524	3.16669	2.04011	2.46501	3.14266	2.68754	2.5036	3.44158	3.97875	7.05089	3.10552	2.73722	1.6887	0	4.1442	4.74332	4.39943	2.81081	2.03865	2.18187	3.52831	0	1.83156	2.10603	3.68473	1.15061	3.29126	2.35469	2.24645	2.9789	2.74628	7.33805	2.09656	1.67641	3.44673	2.57089	1.63876	1.96015	1.79311	1.73722
0.77_209.0082m/z	209.008	0.77	13.5798	4.57396	3.81358	9.37747	6.45978	4.18618	6.44803	4.31703	5.73391	6.33543	10.0947	10.5166	6.6514	8.16053	14.0616	4.85114	9.69384	7.7158	3.9431	17.3498	14.0677	10.7462	13.1222	9.53516	7.75475	7.32416	4.85768	11.705	11.9167	12.0162	8.31272	8.75404	9.45004	10.4531	19.8597	19.5133	33.7088	7.82482	7.97125	8.28146	7.71067	6.84407	6.81406	7.79889	7.51592
0.77_122.9229m/z	122.923	0.77	10.7642	9.60506	19.5666	5.54586	7.1559	12.7101	17.9287	8.66772	9.40585	3.62551	9.5274	14.3475	6.50182	6.65694	6.91026	11.0944	5.0226	6.48913	1.47219	5.52103	8.60306	1.59743	1.84561	2.19377	0.702516	0.375682	0.424797	0.893606	0.163156	0.963769	1.20512	0	0.235695	1.92975	2.06972	3.46859	25.7201	4.02067	4.50572	3.5723	1.87747	1.74448	1.90953	5.0833	1.2998
0.77_235.0562m/z	235.056	0.77	0.567909	3.41597	0	4.10681	1.13221	0.996664	0.843359	0.388677	0	1.89936	0	0	0	0	0.924093	0	0.467811	0.36048	4.82496	1.91515	1.30294	1.46115	3.58849	6.32598	4.05651	4.06846	9.02444	6.89378	3.04689	3.739	2.31347	7.49911	1.93029	2.26967	5.14588	2.49231	3.41302	2.29978	2.06653	2.62581	2.3778	3.00102	1.70993	1.83121	1.85112
0.77_274.8713m/z	274.871	0.77	2.24312	1.94729	3.60237	1.70052	6.68688	5.99166	5.9571	3.9214	12.5768	1.65815	5.23824	4.07482	9.25422	3.00073	5.19583	9.25288	2.6551	1.72347	0	1.25783	1.98064	0.216193	2.39045	0	0.0357877	0	0	1.48029	0	0	0	0	0	0	0	0.483064	28.9618	0.875113	0.83139	0.744676	0.450329	0.515461	2.1383	0.612764	0.273624
0.77_374.9736m/z	374.974	0.77	2.85631	3.28947	2.47584	2.464	3.0805	2.54272	2.54762	3.59522	3.69675	2.94962	4.07352	3.81863	4.66237	3.27023	3.24465	3.62864	4.53514	2.81455	0	1.829	4.27797	0.481691	1.41051	1.81758	1.44484	0.751526	0.864557	1.02162	0	1.1834	0.112748	0.308001	0.285094	0	4.07791	2.54604	21.6639	2.4609	3.06402	2.50784	2.80311	1.54773	1.31978	2.38462	1.67198
0.77_290.8471m/z	290.847	0.77	3.03233	1.49267	1.44981	1.04882	0.7784	0.595626	1.48629	1.14709	4.60985	0.306579	1.76337	3.09409	1.73298	1.49494	1.793	3.80755	2.34362	1.04992	0	0	1.38682	0	0.293387	0	0	0	0	0	0	0	0	0	0	0	0.321867	0.51105	11.1529	0.16576	0.147731	0	0.187149	0.216137	0	0	0
0.78_231.9876m/z	231.988	0.78	14.2898	16.2309	16.0478	27.4086	20.21	17.3527	26.7295	24.295	24.741	24.955	13.0036	22.1464	24.2397	15.0557	16.3748	13.1539	10.1553	28.4318	16.1016	7.91337	4.55208	10.97	13.0225	16.1093	21.5753	18.7295	21.5145	18.143	8.74139	11.8922	5.70799	12.9416	8.29541	10.259	25.1049	19.8798	30.8818	9.23907	9.04904	12.4061	12.2189	10.2597	9.12451	15.9636	12.6485
0.78_908.2701m/z	908.27	0.78	2.16023	2.99016	1.54731	1.17781	0.474654	0	2.96029	1.41695	0.312473	4.1148	9.041	4.02069	0.671765	3.46335	1.89949	1.69558	1.64173	1.01369	8.62871	16.9669	20.9783	19.169	26.4354	18.9733	12.143	16.0981	11.5919	11.5349	6.24878	5.4547	4.73929	1.58472	10.2692	7.51187	28.4313	30.0268	5.80606	9.28182	3.7514	4.76006	2.81687	5.53991	3.31639	5.1193	6.90685
0.78_1070.3226m/z	1070.32	0.78	2.86472	2.98584	3.03668	3.88518	1.43737	0	1.59633	0.825957	0.972823	1.90819	4.68229	4.28834	2.52361	4.74419	2.83274	0.266484	0.878033	3.80934	4.75276	3.29482	5.40607	3.70474	5.15806	17.99	2.57977	6.74543	5.4799	2.59058	3.92256	6.2968	3.17053	2.10149	3.81497	2.6637	17.6437	18.0258	2.77433	1.57182	1.4682	3.2832	3.06188	6.46105	3.66565	7.03445	2.65665
0.78_326.9520m/z	326.952	0.78	8.60186	3.13921	7.22797	2.30917	6.47622	15.4635	4.37267	3.4238	14.8752	2.64062	9.34659	26.9825	7.7031	6.56089	3.72501	1.74056	3.43305	9.49499	0.281636	1.57483	3.20758	1.38676	0.163969	2.35367	3.22052	0.996991	5.99611	3.06274	1.33667	1.35121	3.51447	2.17801	1.82428	2.17754	0	1.90058	5.49745	2.80704	7.95314	2.85156	1.48938	3.08394	6.67813	4.74649	3.95613
0.78_251.0310m/z	251.031	0.78	2.23995	3.11888	0	1.71352	2.90345	1.5875	0.287693	0.274949	0.15985	1.42573	0.902776	0	0.521469	0.655938	1.20688	0.920381	0.213938	2.00433	11.4839	2.12348	0.61669	1.52604	4.7478	6.18021	2.48282	3.4315	13.4347	4.81011	2.04966	1.25952	1.57809	2.70962	2.02274	2.46703	2.16376	3.37826	7.60976	3.74072	4.11668	1.9803	2.22654	3.22445	2.08581	1.54738	3.50217
0.78_324.9929m/z	324.993	0.78	4.92954	1.552	1.74681	2.24078	2.54631	1.47942	1.61923	1.55114	1.37455	2.36947	2.15597	1.02539	1.51964	0.513287	1.3968	0.415833	0.563938	2.12117	0	0.860457	2.94418	1.55387	0.409941	0	0.541726	0.769765	1.75977	0.640645	2.03516	2.82973	0.971041	2.50699	5.23951	0.444271	0.324355	0	0.564842	2.25552	1.44297	1.53358	0.650724	1.34017	1.43081	0.52631	1.61651
0.79_527.1585m/z	527.159	0.79	8778.54	9172.37	9112.86	13999.5	8111.23	10256.8	9912.61	6416.35	7350.65	11508.9	10029	10843.8	11101.9	9917.06	18222.5	13325.2	9262.46	9284.03	2459.77	12148.6	13821.5	12175.1	2297.21	4560.69	6184.29	7030.7	2285.61	7070.12	10406.6	10533	6410.69	8081.01	12461.9	9354.42	3248.78	2971.69	8734.82	6168.01	6089.98	6981.42	7326.05	6502.4	7616.03	7300.23	7557.79
0.79_705.1855m/z	705.186	0.79	1384.42	1292.7	1623.14	1814.67	1228.92	1403.22	1364.03	860.6	1277.36	1602.86	1967.14	1758.65	1566.07	1284.1	2067.99	3009.93	1523.52	1500.82	947.308	994.149	753.114	987.812	180.503	363.312	571.76	601.385	163.236	507.199	795.074	709.689	625.882	1028.06	756.485	541.226	158.415	165.805	1032.02	819.624	839.94	905.036	932.906	870.123	848.459	864.106	927.549
0.79_296.0661m/z	296.066	0.79	97.019	70.2755	57.6324	35.5179	51.151	124.577	127.706	101.848	81.0904	44.6422	63.7235	48.7286	75.37	61.0931	84.632	74.6462	55.2829	47.0198	48.4112	28.7413	24.1879	34.7555	71.3833	37.8029	84.9979	128.194	18.8341	115.859	42.2043	57.7771	172.737	130.592	138.213	101.679	21.5565	42.887	119.34	42.5952	56.0266	53.3016	74.2118	71.6433	44.0348	63.7277	60.68
0.79_689.2116m/z	689.212	0.79	717.948	787.919	1012.87	1122.8	858.997	970.913	933.042	528.82	610.593	1182.83	1171.69	888.854	843.772	683.5	1426.3	1427.51	839.236	893.207	333.61	553.644	525.332	644.748	79.1688	149.622	335.795	335.844	74.5162	361.701	491.524	478.38	377.138	617.213	638.094	373.407	67.4356	74.5689	733.671	478.242	468.724	499.42	526.301	453.688	526.153	466.273	570.634
0.79_423.0895m/z	423.089	0.79	33.0487	46.1632	42.3549	49.7347	38.6818	40.9686	68.312	36.9904	39.0402	37.875	39.2189	44.0467	54.1338	36.6068	43.8389	46.2692	31.3579	35.7555	11.0012	24.1281	50.4416	35.2642	12.7331	16.7004	19.4418	17.8728	14.6092	26.4179	18.8324	22.959	7.08157	14.2921	20.1657	11.9035	18.9564	17.1632	16.2142	19.182	20.9798	26.7082	40.4885	19.2153	20.1844	25.3746	20.7979
0.79_867.2394m/z	867.239	0.79	132.403	102.268	106.849	118.343	107.453	115.402	92.8311	54.9126	117.402	109.821	147.537	183.889	95.2438	136.275	159.602	269.055	131.133	141.659	88.28	236.629	246.355	246.112	164.393	243.539	134.442	159.009	103.536	145.454	255.914	270.072	127.898	116.837	246.899	236.539	135.068	123.518	185.187	115.483	113.353	132.911	132.369	141.619	166.398	150.964	129.49
0.79_1029.2951m/z	1029.3	0.79	28.109	8.54035	20.0192	24.1857	18.8746	4.36152	12.3639	0.926828	4.57313	13.4688	4.28837	22.2739	8.39971	19.3704	20.981	21.8597	11.8091	5.76925	23.0792	62.2065	80.1771	60.0553	52.4802	76.638	57.0965	41.3531	21.3207	29.0256	51.0374	61.4511	25.9577	11.3727	74.3113	81.6335	50.9067	43.1097	65.9666	23.2925	26.7202	29.486	31.4605	27.984	24.6801	23.5651	26.7504
0.79_851.2650m/z	851.265	0.79	8.39683	7.16103	11.9414	10.9523	17.9735	15.0033	8.35806	5.90831	3.99645	8.36909	5.61679	14.0348	7.53993	12.3885	19.2163	8.67748	3.8439	11.0051	4.23192	23.0141	32.5996	23.8925	13.3819	11.4548	16.5094	13.657	8.69289	12.8493	30.6524	32.9291	12.4016	18.1635	16.8366	49.7252	7.32871	7.48523	12.9714	8.18937	8.83108	14.2225	12.2832	5.49455	8.40561	10.9571	12.1206
0.79_1013.3218m/z	1013.32	0.79	4.18771	0.779822	2.65587	3.65373	0.365895	3.10537	4.30145	1.11565	0	4.44948	1.9825	5.38284	0.717135	2.59001	3.76764	1.16891	0	3.26427	0	21.403	28.3111	17.0108	8.14573	15.5828	7.2138	12.001	5.37304	8.93122	16.4256	15.5469	4.66821	2.92299	19.4729	20.906	6.02235	4.15662	8.64023	6.71716	7.57791	6.39822	6.15484	4.70577	8.57419	3.15414	3.37201
0.79_585.1446m/z	585.145	0.79	3.98363	5.10125	5.40046	6.20949	5.58649	5.68266	7.51431	4.74394	2.99099	8.13818	11.3838	3.98121	5.18227	4.51614	9.47972	7.05839	3.16675	3.80696	0.615148	6.18901	8.42017	2.76824	3.1934	0.375802	0.983667	1.04418	0.550664	0.543119	1.33738	1.4451	0.568314	1.3593	0.810765	0.696942	0	0	0	1.60839	1.71665	5.95151	2.73907	1.9022	2.26577	2.18581	0.858273
0.79_1191.3460m/z	1191.35	0.79	0	0	0	0	0	0	0	0	0	0	0	1.4911	0	0.184117	0.609075	0.340369	0.722298	4.35363	3.70493	19.3642	22.8983	3.53754	6.80666	19.227	3.72987	5.26506	5.69962	3.43368	2.80972	6.90019	1.44939	3.1001	23.3034	27.6033	6.22701	13.0986	9.74587	1.69026	8.61335	1.18428	8.19789	3.95098	1.90982	1.51557	9.46237
0.79_181.9599m/z	181.96	0.79	3.37897	1.39121	11.4941	1.4926	2.80129	1.09065	0.740709	4.88951	4.0615	9.92467	12.6786	1.17455	4.53138	3.1138	2.31702	0.855874	15.3649	1.86382	1.99853	7.38555	2.14438	1.84051	10.0051	3.56728	3.50212	1.77988	6.9391	3.83567	7.87129	1.15773	5.47043	0.953959	2.14006	1.16993	7.2265	4.57743	22.7939	4.85873	5.15005	4.23852	5.86472	2.33247	4.11566	2.71334	1.30699
0.81_483.1101m/z	483.11	0.81	7.61027	10.853	8.53502	6.63773	7.11379	8.89626	9.67228	2.08984	12.9984	10.4446	6.57038	10.3405	6.56002	7.34253	8.31804	15.3151	8.16615	4.32513	1.17127	6.11782	6.84195	5.94824	3.48658	7.26696	10.2124	6.94282	2.51429	9.29132	3.45504	4.12341	2.26092	2.70569	3.86225	0.98584	4.69486	3.18189	0	8.29174	4.50304	6.81386	7.58027	2.88753	3.58891	5.8128	8.87395
0.81_201.9645m/z	201.964	0.81	0.500432	19.5964	5.42946	16.6342	2.02526	13.2736	1.26473	1.30463	0.646132	0.363183	1.0327	5.02201	0.329446	10.9796	35.6676	0	19.7763	8.00142	5.64391	0.00906263	0.399991	1.56171	8.26682	0.762904	2.96916	0.664658	1.68614	11.9966	7.52707	0.494361	6.84033	3.12073	1.00905	8.2337	2.65633	1.88601	8.75072	0.666722	0.669807	0.338	1.99837	80.318	0.51425	0.215633	1.72514
0.81_1013.2585m/z	1013.26	0.81	0	0	2.85095	0.704522	0	0.81755	4.71218	0	0	9.31868	0.519303	4.5464	0	2.86074	2.27496	0	0	3.37295	0	18.2872	8.17402	46.9932	0.465314	45.3847	0.792282	2.24432	1.57022	4.99923	4.11225	11.9857	0.177803	0	7.62669	6.84003	11.4439	0	28.0136	1.97411	16.1347	1.70969	0	0.752356	10.0538	0.0947179	0.415522
0.82_543.1328m/z	543.133	0.82	4571.33	3594.4	3847.25	5230.12	3389.77	3626.01	3839.74	2791.03	4005.9	3701.26	4142.6	4908.12	4820.55	4513	5691.59	6206.49	4279.39	4205.03	2203.98	4499.5	4675.11	4524.49	1776.14	3414.63	2885.67	3359.47	1562.94	3289.8	3744.62	3937.17	2687.78	3179.29	3747.3	3300.97	2524.87	2469.49	5089.8	2916.93	2897.89	3151.56	3372.04	3267.25	3250.26	3354.79	3359.58
0.82_381.0788m/z	381.079	0.82	56.4079	56.0305	57.691	85.9124	49.5173	38.1301	45.818	46.3679	34.4546	76.0399	39.0446	60.6486	93.963	50.3057	80.7674	54.0822	58.6739	40.761	32.6632	105.456	116.104	113.739	29.5728	56.127	59.644	67.749	62.2711	60.2296	73.0874	109.53	42.6127	48.0435	70.8035	66.9067	19.5406	33.6893	142.126	51.0472	49.0513	49.0951	72.1816	48.6155	56.559	62.2321	39.8065
0.82_746.2155m/z	746.216	0.82	9.95836	1.14957	9.94836	5.12225	0	10.4713	2.72405	2.63824	0.491524	0	3.10137	16.7704	0	10.3236	0.819206	1.15365	3.74044	10.248	142.455	30.4634	44.7747	45.4311	77.5153	31.3966	37.0949	68.7729	89.0828	50.1467	43.1389	17.394	21.8638	23.1264	35.5038	39.6211	90.5081	95.499	47.4397	33.9523	17.477	36.557	35.3207	31.8191	25.7638	21.2527	30.2189
0.82_394.8954m/z	394.895	0.82	5.23858	0	11.8961	16.6128	0.794743	1.20219	4.8277	0	2.86056	1.29499	2.5126	16.3686	1.85721	0	0	0	0	15.0555	15.3743	0.499261	5.32367	87.1996	6.4039	2.80921	0	0.64375	2.12255	0.746235	0	47.2303	8.11831	10.5371	0	0.54585	18.7227	1.4308	0.421216	6.39941	30.8105	0.265433	13.06	0.37726	0	0	0.107073
0.82_343.8733m/z	343.873	0.82	2.738	1.18616	0	0.792886	1.17785	1.86259	3.36781	3.84637	1.05393	13.3758	9.29128	2.17588	27.1155	0.592397	0.644724	11.4979	0	1.26799	0	0	0	0.541381	4.42219	8.76186	0	0	1.79647	0.93148	0.623407	37.6897	1.7489	1.32399	0	0	2.7625	2.78768	6.18529	5.17203	0	1.37002	7.23159	0.741367	0	2.15351	1.53512
0.83_104.1060m/z	104.106	0.83	159.997	145.988	199.168	150.183	168.864	276.543	308.51	198.971	164.213	170.217	133.407	101.199	215.912	124.439	184.239	216.599	141.125	195.483	244.912	104.491	98.3386	105.964	141.609	129.58	152.45	214.714	134.11	154.102	133.093	156.028	318.214	301.725	234.776	251.877	176.694	181.238	225.733	189.147	164.805	169.665	187.775	318.112	158.118	159.611	134.86
0.83_365.1054m/z	365.105	0.83	187.203	207.189	176.817	296.774	189.142	223.417	220.194	148.597	153.154	321.655	194.094	224.875	200.698	225.816	403.565	252.578	223.565	166.589	50.9087	314.651	350.614	356.355	44.3872	96.8877	170.157	177.818	68.861	165.646	275.375	360.109	150.972	189.082	343.735	238.104	45.2634	42.4408	412.272	160.012	149.859	166.754	174.136	172.788	179.625	180.279	216.925
0.83_337.8644m/z	337.864	0.83	2.06763	0	0	0	0	0	3.89451	0	0.581122	0	0	0	0	0	0	0	0	0	11.1288	0	0	0	1.53242	1.93681	0	0.5053	0.80401	0	0	0	0	0	0	0	0.195751	1.37781	0	1.26665	0	0	0	0	0	0	0.698424
0.84_347.0945m/z	347.094	0.84	17.5553	30.006	38.6192	47.7159	34.765	57.4718	50.7706	16.2068	22.427	61.2157	35.0343	41.6629	34.5501	30.1408	68.7494	28.6091	16.6506	30.2595	2.1992	30.2408	47.6401	41.9421	7.64283	25.7321	18.6316	17.9466	13.2765	23.4617	25.5066	48.9432	14.5023	34.2206	35.3934	34.3049	9.06578	8.88023	41.6093	20.8878	16.8493	18.6917	22.5135	17.8772	21.782	19.799	19.917
0.84_495.8935m/z	495.894	0.84	7.72892	1.03964	5.35353	5.96001	0.921736	4.91095	20.6341	6.50825	0.510191	0.676558	1.40075	2.17569	1.14221	8.6654	13.5385	2.81135	0.169904	1.24186	0.385673	0.141839	7.24133	9.23509	1.46461	1.11571	16.0003	1.15665	3.28958	1.70999	0.0353938	1.14529	0.872694	10.777	1.32556	0.342603	3.27716	1.39571	1.94179	8.51636	10.0885	2.28607	0.996743	3.90334	5.25324	0.0604194	19.0556
0.85_70.0647m/z	70.0647	0.85	308.513	167.978	144.52	258.266	202.337	129.612	149.06	205.223	143.614	211.836	159.181	126.331	173.201	140.123	166.663	148.968	173.594	180.999	1074.16	336.821	221.6	364.238	656.171	545.097	464.284	577.885	693.034	456.557	626.279	486.287	713.737	511.786	501.527	596.042	553.123	601.582	486.042	310.986	307.673	310.433	344.025	322.969	329.991	291.861	272.667
0.85_129.1010m/z	129.101	0.85	12.5268	6.47104	5.34539	22.3061	8.52316	4.02553	2.97977	5.13165	3.12824	5.41016	7.20214	0.381073	5.38643	4.63169	2.39654	17.0917	10.3191	6.80768	38.6237	14.029	14.1409	9.42145	13.6107	24.5933	17.0726	17.2468	35.9057	20.3821	25.7925	14.208	37.837	42.1846	17.8534	22.5683	10.116	16.6681	30.7382	15.9411	14.0833	12.3981	13.2278	28.4242	11.6238	12.1828	9.79965
0.85_58.0312m/z	58.0312	0.85	3.1771	2.49391	3.18681	22.0705	4.37448	4.12374	1.8727	5.15795	2.96186	6.07519	2.10835	2.53144	9.4693	3.00134	4.15917	3.87315	1.36881	4.48521	15.581	7.28897	3.33668	2.8428	1.83933	2.18069	5.63379	3.03296	3.05891	2.24254	2.86833	3.98312	2.97045	4.23477	2.63118	2.34122	2.78486	3.82834	0.331798	3.56519	6.49359	1.03401	6.53836	5.8575	5.48693	4.27284	2.2762
0.86_102.0903m/z	102.09	0.86	49.54	52.4013	19.3761	30.1699	33.7892	20.2215	18.4645	39.5928	45.4575	25.8523	68.2305	76.2998	48.3759	65.7918	61.7208	32.0076	103.098	40.2958	2.85716	15.9816	26.4194	16.0462	17.5655	17.4977	10.1342	7.09342	10.539	7.24897	23.082	13.7384	32.9149	32.15	13.0741	17.8992	16.0367	9.43097	60.8241	34.958	26.6155	27.5336	23.9955	28.7458	20.717	22.4196	17.901
0.86_307.0436m/z	307.044	0.86	98.2833	186.262	119.607	92.8377	80.8035	114.967	60.1023	78.9462	101.09	112.281	131.282	97.0246	63.9123	110.392	142.961	115.364	118.877	88.3251	22.7496	9.54799	17.3713	6.66706	21.5088	33.5081	16.7747	44.0014	47.944	21.4173	14.1641	82.5214	25.4287	29.1033	32.1049	86.8262	29.7432	49.6985	202.487	30.5703	40.2764	47.3655	56.6065	38.5498	54.4099	50.257	43.5158
0.86_134.1164m/z	134.116	0.86	13.2009	17.4331	8.67357	20.1274	14.2299	9.65669	11.8607	20.1497	17.0047	15.0478	29.9721	33.3938	25.3075	37.2723	16.8071	14.1189	37.9981	25.0005	1.19024	21.1047	12.6165	6.62466	10.735	14.3704	5.3732	3.47188	1.66322	0	2.85529	5.39746	9.45336	12.9555	0	2.89398	5.17892	4.86239	7.24347	9.03739	11.256	14.5634	10.3602	11.2152	5.53569	6.71584	8.06031
0.86_346.0465m/z	346.046	0.86	51.0668	31.7759	85.7654	62.1962	32.2099	53.3487	43.6573	53.368	95.377	29.822	35.9894	40.1082	65.3327	11.0123	14.4191	59.3973	110.224	65.581	27.5125	53.849	27.2444	32.5798	7.33228	9.00882	23.3798	56.6257	11.8422	34.2918	14.1405	43.8204	1.69935	18.7969	18.6164	19.8173	86.9513	78.9336	48.5631	25.0767	7.18517	20.9419	11.9991	36.7023	14.7946	10.3171	21.334
0.86_651.1153m/z	651.115	0.86	90.6682	21.7801	27.1113	23.6546	39.8843	24.426	27.6209	32.7398	21.5145	44.135	63.4937	38.49	32.7806	45.3357	23.8776	44.6424	65.2977	34.8723	0.000322297	13.7158	22.0115	9.36703	0.0819836	3.03432	25.9383	5.21964	25.549	7.84775	13.4375	9.92385	30.0159	28.6209	13.5337	30.1822	5.39895	4.75776	28.565	12.3082	15.8114	35.4945	18.5612	14.9593	23.0668	20.1804	23.7305
0.86_147.1110m/z	147.111	0.86	5.04441	6.50655	4.59409	12.851	3.6141	2.79904	1.94466	4.2484	6.79661	7.33913	5.43372	5.38658	1.5907	1.53313	8.32894	4.06486	4.25057	5.25131	9.23533	6.81608	6.26149	11.6434	5.03516	6.12766	13.6532	11.2833	8.61695	5.55352	11.1326	20.1781	12.6796	14.74	15.0631	10.0232	4.75962	7.48781	25.6428	5.50805	10.7061	7.04479	7.38697	5.63425	8.85493	4.17983	5.50238
0.86_355.0746m/z	355.075	0.86	17.8364	1.94833	7.38173	1.56298	17.0173	12.6231	7.99691	8.64098	7.07438	18.4919	20.9913	7.67168	15.5771	15.3929	23.4458	5.26114	7.20416	12.8475	0	3.32227	9.55461	2.63612	0.261601	0	3.41572	0	3.60042	1.76571	4.67323	1.60612	2.73161	9.22145	5.0867	6.37708	0	0.78809	1.09426	1.78622	5.88132	18.0702	2.46933	6.30565	1.13663	5.27408	4.67519
0.86_213.1221m/z	213.122	0.86	3.55313	1.3619	1.53862	0.220583	1.0989	0	1.5438	2.87361	0.167531	0.552887	1.13974	1.66143	0	2.61948	2.01644	0	0	2.28233	18.5809	7.4999	0	7.32262	6.07064	10.9418	7.52723	6.5713	7.11736	11.6596	6.14627	7.87294	10.4306	8.23797	7.20673	7.75276	2.46439	4.38532	4.68413	4.5394	4.81942	2.3261	1.30162	3.69414	2.70042	1.73502	3.92479
0.86_469.0971m/z	469.097	0.86	6.84445	10.3386	8.92993	8.91413	3.03864	5.48028	11.822	5.2977	4.62283	3.10965	7.65132	13.6349	7.61085	6.70289	7.10066	10.605	9.76172	7.59787	0	8.11266	14.6662	7.46536	3.89868	9.74277	8.1177	14.9647	12.7827	5.06155	9.82486	15.1522	9.63612	11.6332	13.6452	7.73932	0	0	12.7468	10.7778	8.57215	7.51895	8.311	5.43929	6.13409	8.80858	6.2699
0.86_1029.3485m/z	1029.35	0.86	0.000390767	10.0259	1.88193	10.98	5.38223	0	0	0	0	0	0	20.3782	0	0.629161	0	3.45271	0.0891789	2.09599	1.98284	2.46411	0.331794	9.82581	0.439653	4.18966	12.8984	2.01037	0.236808	2.17206	1.55379	3.43749	2.24022	0	9.45207	6.36813	1.05378	2.26927	7.58762	18.4132	0.997395	7.58469	5.25712	0.307937	4.66596	7.73031	3.71516
0.89_389.9927m/z	389.993	0.89	0	16.3745	24.2227	7.46132	6.07773	6.65524	22.203	20.4123	9.46658	25.397	1.85458	3.5217	0.967946	0.401082	0	13.6078	20.0731	9.92578	0	2.24453	13.2082	19.8705	0	0	0.738068	8.83134	3.43713	0.561974	0	17.9795	0	0	5.2078	1.60889	7.08289	3.00879	0	0	0	2.32893	5.31399	6.53304	0.142498	2.81181	14.1948
0.89_378.9340m/z	378.934	0.89	0	0.383161	0.936224	0.94811	1.74115	1.85898	0.835425	0.558966	1.271	0.00968201	1.24943	0.653329	0	2.44039	0.0527534	0	0	0	0.626194	1.05357	0.893503	4.02533	3.97716	5.07053	12.0909	3.3178	1.52413	4.20383	5.95392	1.48623	0	2.88953	16.545	2.62145	4.08727	4.8319	0.332995	0	0.410725	2.92522	0.668787	3.84206	1.19392	3.63664	0
0.90_201.9327m/z	201.933	0.9	292.844	110.374	193.566	204.352	124.463	145.571	200.203	249.019	172.247	140.863	187.887	193.302	173.341	133.919	110.298	288.545	194.457	170.065	288.603	91.8838	146.267	152.814	367.245	298.814	141.832	188.2	220.677	127.612	193.862	131.178	174.57	144.369	124.689	167.163	360.434	303.549	260.784	153.292	163.186	151.441	175.144	142.523	128.636	145.315	131.443
0.90_364.9044m/z	364.904	0.9	151.305	51.1976	63.8562	65.6387	57.5052	60.9206	114.058	150.166	91.5986	50.0281	66.5476	87.5626	76.7001	92.284	44.7462	83.4126	146.072	99.86	163.784	40.3196	39.6706	83.7599	248.725	193.995	67.9804	99.6846	127.71	99.3321	55.2951	52.4467	77.4429	67.9502	46.5635	74.2882	237.833	226.857	77.2213	64.9229	57.9828	67.3546	77.8451	67.9348	79.2096	60.1555	69.0955
0.90_366.9020m/z	366.902	0.9	40.4283	11.3326	19.6446	8.06533	14.4845	17.3637	20.8529	42.8704	25.2617	10.6775	10.7067	15.5967	12.3813	15.7427	15.9986	38.8588	21.7513	22.1348	32.2636	20.9093	11.4675	18.774	46.0172	39.3777	16.2723	24.9511	25.6594	18.309	20.8907	9.72817	14.0949	20.7191	9.16971	15.7351	63.5803	45.6101	50.0443	14.6474	13.226	19.3301	16.7197	29.5876	17.0229	12.1082	20.5083
0.90_405.9838m/z	405.984	0.9	3.7176	13.9247	8.53392	6.47864	8.5325	2.56352	20.293	14.6353	19.0146	5.62085	1.91774	8.65866	8.78371	6.76581	1.37579	14.6809	5.24387	11.1958	6.95511	5.37076	8.24036	8.60419	1.25934	7.03492	4.43414	8.48539	1.23648	6.58297	1.64621	3.63892	1.30989	0	4.92332	0	18.8518	19.0911	0	1.91036	3.42507	4.13679	1.73409	2.50928	2.5532	1.05325	2.5161
0.90_58.0481m/z	58.0481	0.9	0.800679	1.36007	0.581482	1.88853	0.766713	0.48562	0	0.477861	0.24771	0.0675064	1.10601	0.0239568	0.893821	1.72922	1.47155	0.643926	1.74136	2.95943	0.805844	1.11145	0	1.18095	0.641473	0.311397	0.473722	0.750194	0.506982	0.277303	0.388474	0	0	1.77518	0.397363	0.538954	0.510532	0.429201	0.102012	0.331727	0.458196	0.933185	0.371492	0.0963496	0.00199682	0.747939	0.0161204
0.90_185.0350m/z	185.035	0.9	0.834511	5.97342	5.4519	2.47604	4.85955	3.19378	4.41722	0	5.26388	1.6644	4.061	1.79277	2.27772	0.0933713	10.5917	0	2.90341	1.73158	4.3472	5.49908	1.06151	9.52502	2.81053	12.1553	3.98138	1.85912	1.93794	3.44871	3.19458	4.78243	2.23036	0.872886	3.45519	1.23925	3.26903	2.33177	17.1407	1.37479	2.07809	2.88935	1.14243	1.31246	4.31684	6.87658	6.36547
0.90_392.9539m/z	392.954	0.9	1.4155	1.21989	3.07703	3.21841	2.41755	3.88593	0.778081	2.4868	3.84005	1.90892	2.98523	1.70055	0	10.2282	0	1.32199	1.71987	1.51711	1.25008	0.536542	26.383	3.42375	3.27505	11.8203	4.6751	0.768768	2.85675	2.55862	3.85127	4.97763	0	0.816684	0.342471	0	2.38198	0	1.0755	3.17158	3.47582	7.46125	1.85012	2.03034	2.34641	4.22316	1.10312
0.91_348.9303m/z	348.93	0.91	114.258	53.3552	82.9883	85.0298	68.3462	70.6866	142.387	142.979	70.4686	80.5579	66.3354	84.0833	86.1951	69.3285	59.4701	108.934	91.5372	99.9316	65.3329	53.5356	82.8156	60.197	165.555	104.64	53.2356	85.2632	70.7555	106.172	62.7604	77.9514	96.7116	78.4808	100.475	99.847	188.757	115.89	73.2931	74.4656	63.3638	63.52	85.6172	60.62	89.227	81.2566	86.0247
0.91_527.8751m/z	527.875	0.91	3.56478	1.13607	0	0	0	0	1.54972	0.863104	0.0418619	0	0	1.96663	1.42627	0	0	2.70042	2.79117	0	4.40071	0	0	0	4.17661	6.5225	0.63194	0.664161	0.510424	2.23952	0.802966	2.65263	1.1778	0	0	0.677578	8.89401	8.19451	0	0.611918	0	0	3.03231	1.13395	1.05071	0.778489	0
0.92_185.9586m/z	185.959	0.92	125.968	69.117	95.558	143.445	96.2425	91.4723	129.894	179.62	80.0207	141.054	84.8309	104.573	131.141	85.7093	86.8944	119.376	130.539	96.2338	59.5726	93.7553	135.195	99.7686	134.807	93.1909	66.6102	89.2928	84.1738	108.952	86.056	100.639	85.9305	98.9718	109.194	124.856	140.001	95.0789	102.211	99.6402	95.1073	87.3749	104.358	96.6079	82.0359	102.831	77.9856
0.92_332.9565m/z	332.957	0.92	58.388	53.0545	78.1944	82.5042	84.7712	59.4528	98.9749	91.363	49.7121	51.1646	41.8694	41.0837	63.1193	51.8392	115.197	71.0903	81.6753	82.5559	20.0284	38.9474	62.5503	45.7636	55.7261	45.6139	50.6879	55.0583	40.4954	71.1814	43.358	87.5374	38.8476	58.3677	64.1859	76.4508	66.3072	52.1062	47.7292	50.3424	46.2609	54.2107	53.1979	43.8992	75.4696	66.4369	63.5561
0.92_495.9265m/z	495.926	0.92	51.9218	17.3418	32.2592	46.8849	38.0034	25.7383	42.1273	57.2368	22.8791	51.9951	26.5222	35.0424	59.486	31.9214	21.1365	60.939	35.0644	27.331	22.7391	16.6635	32.7753	9.0698	66.4322	47.4734	27.3213	34.3541	32.4927	48.8477	30.5276	22.1451	37.795	45.5795	36.5398	38.0987	59.2042	41.9468	20.7878	24.7438	26.686	37.4617	36.955	35.7495	41.7755	31.225	27.8451
0.92_93.0435m/z	93.0435	0.92	29.0758	17.6262	29.4652	32.8854	23.6321	16.0242	11.6361	27.9965	14.4261	25.448	23.8347	14.7573	20.4185	14.4701	11.1766	5.77613	21.925	22.9881	33.6259	50.8351	50.8425	63.0337	36.9838	35.2159	28.9399	44.1462	53.9795	49.0586	53.9938	40.5781	29.254	31.0077	54.7389	48.284	16.6234	28.1769	52.399	29.0271	25.8985	34.2375	30.5935	23.1817	25.2043	24.1155	29.9355
0.92_511.9004m/z	511.9	0.92	25.1129	8.70517	14.1279	15.1639	10.0275	12.3395	12.6862	31.7722	15.2017	5.37007	17.8463	13.4269	13.6245	32.8534	7.14254	24.3695	18.9211	25.5128	20.3308	3.05614	14.3852	6.98526	39.5947	36.6335	14.4543	25.1687	16.5269	19.5735	8.35464	17.1028	24.4506	17.8758	12.3954	21.3101	44.6257	39.1211	24.5396	14.2003	13.8616	15.1633	18.6619	15.9627	18.9835	13.0838	12.9438
0.92_479.9522m/z	479.952	0.92	28.5172	16.1497	30.8664	21.4318	17.8299	27.7058	36.632	29.0469	9.30337	41.3233	16.3498	32.0822	21.2989	14.52	7.38792	29.3215	19.78	13.5943	7.06647	7.74516	19.5393	1.98619	27.4099	17.3163	47.0403	21.4506	15.9632	20.248	19.8453	25.4895	15.8037	31.7914	27.5982	36.772	19.0799	15.9458	23.3587	16.8828	17.7237	17.019	15.6733	20.9359	20.4386	10.232	12.0798
0.92_658.8984m/z	658.898	0.92	11.0511	2.73556	11.8425	24.7928	6.88528	14.7953	10.2666	16.1177	8.95106	12.0397	26.7288	8.65905	8.9156	9.24753	8.31718	10.9895	12.7666	8.56608	5.94723	0.82105	5.5176	1.00756	16.3836	16.534	11.3928	8.67852	4.08468	7.50102	1.46535	21.0408	16.2697	13.1816	17.9098	6.51551	18.0629	23.4649	7.52518	4.26943	7.26027	5.1932	5.8394	6.32411	5.77946	8.23083	11.6291
0.93_84.0435m/z	84.0435	0.93	85.6798	55.9893	43.385	62.7282	35.7999	30.4463	34.6224	35.5018	59.9635	43.8319	40.8229	43.1197	41.9982	35.8344	66.1294	29.2776	45.7395	31.473	62.5561	48.8691	43.6291	42.9382	64.8288	57.5207	46.8407	45.9469	59.6536	37.1372	42.54	37.1059	46.2046	37.6362	36.8492	66.1595	71.0949	62.8034	115.129	35.6989	49.855	41.4713	51.7978	48.6219	27.8617	34.9573	35.2118
0.93_118.0851m/z	118.085	0.93	38.1955	23.1129	60.5103	67.9188	50.427	80.1725	77.9245	69.7072	51.0396	53.6036	14.3989	27.3063	52.5632	28.1721	18.6873	74.6257	47.9282	60.2821	69.0974	18.5757	27.7305	19.7025	22.6625	26.169	9.51091	17.5893	22.5137	9.52244	10.8245	13.1281	18.4475	16.9927	15.725	15.1272	33.1096	25.4147	63.7376	29.1978	29.2366	25.2049	28.6136	36.1861	25.9313	25.5531	23.9607
0.93_690.1282m/z	690.128	0.93	8.56279	6.20227	14.1678	24.7653	16.5522	6.57694	13.574	9.15761	11.115	8.12381	9.8299	15.1995	20.9697	17.7689	16.7545	21.3949	14.227	16.7549	3.38305	12.8303	14.2133	18.1042	6.18148	5.6684	9.34168	8.50783	2.01133	14.1833	18.2255	11.9396	9.77324	15.0608	12.2648	14.5354	5.38025	7.69599	28.5589	7.36729	11.2475	10.7155	10.9416	12.2883	13.8839	8.3915	10.9018
0.93_473.9454m/z	473.945	0.93	17.045	11.7687	18.0042	9.70082	10.4301	30.1201	8.75438	16.6426	20.319	5.14382	15.5552	22.5172	38.3686	5.07668	3.7062	10.6681	9.09555	12.9042	1.8452	2.14112	9.81563	2.39148	14.3431	7.64207	6.86204	4.45534	6.84194	13.7899	5.84481	11.7125	17.8291	3.74111	20.6898	14.2087	12.7813	25.5665	8.32548	8.34549	19.1592	12.6544	17.9692	8.13382	4.26563	11.9142	7.96452
0.93_457.9724m/z	457.972	0.93	15.9464	12.558	9.74521	14.6975	10.1221	11.7329	13.1572	16.7638	11.8502	42.0428	8.33689	9.31824	11.545	7.19825	0	6.61108	30.5049	9.06512	2.54834	6.62541	14.8208	0.875991	15.8097	5.93543	7.86314	18.1913	8.3986	8.69183	14.8265	8.5719	9.05596	9.27681	19.7413	13.692	9.95128	16.3006	23.5977	6.76475	11.1859	12.9086	8.69217	13.014	5.33091	6.48768	15.9646
0.93_642.9230m/z	642.923	0.93	21.8933	2.8603	12.8754	12.4051	7.89333	14.3601	14.8552	16.9664	9.46269	5.51036	16.5682	4.71529	4.50347	5.1649	1.7446	15.5747	7.23012	9.82585	1.12487	4.60034	0	18.6383	23.3339	17.3383	13.3087	12.3923	6.27971	16.4832	13.388	14.9269	10.4154	11.4148	3.40475	17.2637	14.5029	10.6633	8.20029	10.8738	7.8264	11.3	8.16284	7.82061	15.6363	7.84665	20.0379
0.93_124.9986m/z	124.999	0.93	83.1335	91.9129	43.9031	44.8229	100.271	89.8571	104.391	86.8232	56.6374	74.167	89.0429	38.8708	91.2759	64.2517	122.509	75.9237	106.547	62.4103	61.8532	31.1696	35.6577	35.8091	49.983	38.9925	77.0048	111.411	28.705	90.8517	53.3583	74.4538	176.64	153.682	124.277	188.695	57.6475	74.0872	165.135	64.6562	78.6294	64.9381	82.8435	68.015	75.5315	66.3725	85.4053
0.94_119.0343m/z	119.034	0.94	15.3492	16.8777	11.0165	19.5259	14.8293	14.5035	10.6232	17.7976	19.8464	15.4704	23.4362	21.6217	17.2617	26.8877	33.0054	15.2074	18.8246	9.27145	12.2827	28.6131	44.7011	19.4574	24.1445	14.1974	14.1258	15.024	8.60565	19.7783	24.1881	46.4535	16.6862	33.5742	10.1529	13.556	20.6109	21.2083	59.339	11.3345	13.8158	9.21648	13.2115	13.7313	17.5059	13.9065	12.535
0.94_86.0956m/z	86.0956	0.94	13.9178	15.4575	9.85768	10.6374	13.9024	14.8742	12.1335	27.5903	10.5325	13.9851	25.0042	6.58833	11.1023	9.40864	21.3596	11.5094	16.2063	13.108	19.3665	6.39754	9.00507	7.26258	8.88557	11.834	10.1308	18.9418	10.261	18.9241	22.4365	25.6528	25.0293	27.2521	22.3657	29.7887	14.7483	13.0236	64.9518	16.3207	12.9025	17.1016	7.08569	16.0439	11.9062	10.0432	14.5997
0.94_119.0470m/z	119.047	0.94	5.66705	2.1449	2.05539	6.02898	5.46565	2.93724	1.61507	3.60166	2.76328	3.0989	5.42777	3.13201	7.98514	7.51316	4.54171	3.26709	4.13188	6.70926	15.5458	7.71453	8.7341	5.2548	9.38256	7.10294	9.94162	7.70396	10.6281	6.12368	9.5947	7.66292	12.7104	11.9222	9.03837	15.9128	12.2426	11.1497	22.8161	5.81418	6.96278	5.7832	8.11649	6.08014	6.42033	4.15263	6.23425
0.94_136.0608m/z	136.061	0.94	9.91138	57.0364	6.62682	56.4751	33.619	10.3905	20.838	11.8685	13.8362	17.2531	10.217	33.3883	13.7747	11.5254	39.0248	116.065	19.9797	16.4456	9.9685	12.7316	13.6526	17.4884	6.11185	5.8652	26.8189	19.5808	13.5606	8.0656	24.4723	23.7223	9.46305	8.0995	20.547	9.86071	5.73033	7.11957	72.5839	10.3461	16.704	14.9995	11.8139	21.6647	12.5179	44.5308	28.8579
0.94_258.1093m/z	258.109	0.94	20.6615	9.15146	13.2477	0	14.1852	28.1718	24.6857	26.5948	16.1668	38.8133	11.195	13.7443	10.6103	14.569	36.3902	6.9032	7.25688	29.6732	15.818	0.585903	0	0	11.6918	2.47864	18.0764	33.0181	3.48381	37.5418	26.2189	8.05709	40.6121	48.4544	57.6148	49.8108	6.39003	8.92103	50.9104	14.557	21.0374	15.2242	14.5014	13.8295	18.5045	4.27154	25.0818
0.94_523.0458m/z	523.046	0.94	49.5022	2.95175	10.0617	18.529	13.523	12.2137	8.05463	23.8057	7.78583	35.3543	12.2134	28.6513	36.9091	9.6262	16.2317	15.9753	17.8467	10.5188	1.49243	5.962	7.95719	0	12.0816	5.97918	6.6157	12.845	2.94673	12.8621	6.49313	7.72391	14.8289	9.34157	7.79986	17.3137	11.2474	13.1608	14.7842	9.0955	10.6841	8.52516	9.3054	9.54617	9.03951	5.3014	6.66124
0.94_123.0430m/z	123.043	0.94	11.8808	9.20389	4.98136	4.98848	4.20137	1.45035	7.23698	15.0471	11.6099	1.69374	1.53678	1.81034	0.727838	34.788	18.0029	7.30523	5.69578	1.58236	10.6632	0.886085	0	12.7971	8.01459	9.61387	9.96003	4.3952	7.48242	2.23274	10.457	8.96693	20.7652	25.3157	17.8068	18.1564	11.6002	10.5296	34.1721	8.88314	6.00995	9.35369	7.10908	7.90804	9.87331	10.0956	4.53882
0.96_132.1009m/z	132.101	0.96	26.0865	0	2.8537	8.31108	12.0634	10.9035	4.60268	4.84056	0.628156	0.00844542	2.5341	1.27291	8.88255	0.339487	4.19579	3.28415	3.82072	1.36466	4.16255	1.79859	0.768995	4.83588	1.03675	5.05734	0.966592	7.20761	2.11883	4.33196	6.18898	66.8444	8.39407	27.5198	8.41167	8.12364	0.549333	3.94237	47.2482	2.33952	2.13888	6.41877	4.95273	5.30141	10.6193	1.36311	5.44055
0.96_316.9796m/z	316.98	0.96	4.90144	21.997	70.6271	4.54354	8.78022	10.3315	7.92813	41.1131	2.53451	59.1774	8.91448	58.1451	1.94816	0	0.950298	7.01282	1.37505	10.5628	1.46025	8.39436	10.5606	0	12.9138	2.43152	3.9965	15.3992	5.59902	9.82499	4.99945	23.0812	4.45961	30.5165	13.5053	29.4657	2.19724	6.72963	35.3617	4.59538	6.73771	16.8762	3.09071	4.31642	5.9468	2.54848	21.0483
0.97_116.0128m/z	116.013	0.97	5.4406	40.1805	8.22757	11.7632	2.43363	34.5292	8.30108	8.09387	15.8773	42.9887	0.848273	10.2016	7.29092	1.03325	0.200777	49.7794	21.3576	2.38108	5.31377	3.75754	0.747737	35.6963	0.580907	3.28729	0.051974	5.11091	1.89835	13.7383	30.1177	2.02249	44.9147	0.0926743	7.29249	4.34232	5.93092	2.70416	42.5559	5.60224	0.119556	5.42003	21.8977	4.31244	2.40604	0	16.4735
0.97_148.1268m/z	148.127	0.97	19.2195	93.6178	22.5756	25.9321	0.119747	0	35.9689	0	3.26441	0.97585	24.6232	11.1124	0	0	107.826	0	57.3056	0.0840925	0.248436	6.56661	0	0.118886	0	1.35289e-05	0	12.3316	0.59925	2.63532	41.5902	11.503	0.149425	0	0	0	0.000330963	0	11.1229	0.71875	0.825008	15.0069	0.80546	5.06919	3.51289	0.100816	2.47038
0.98_674.1534m/z	674.153	0.98	15.5387	10.1927	12.3578	19.1233	12.8337	16.9985	16.197	12.5793	15.8131	46.8281	14.2204	19.5701	11.2414	7.25144	30.9253	33.2546	23.2449	23.9908	0.672142	20.5382	33.6397	27.3012	3.76606	6.09675	15.1618	8.17901	2.1843	10.3506	26.4447	19.4551	10.1642	20.3648	22.7905	21.3947	5.73984	3.51852	10.2626	9.66991	5.77599	14.6427	7.49697	14.1775	15.2999	10.153	7.842
0.99_145.0475m/z	145.048	0.99	3.19736	1.1904	5.33431	3.77224	8.42453	3.42993	23.3131	6.18667	3.04177	7.62469	30.487	3.65006	13.9882	6.44121	89.6608	1.51984	7.55516	8.9877	1.54606	17.0686	52.3165	20.1018	0.572805	1.77698	1.00287	6.13842	0.501683	5.24918	13.4758	14.4724	11.974	6.80715	16.3825	20.6616	3.91109	0.614792	57.6304	4.39888	6.00607	4.82816	1.42212	4.98054	3.91568	1.56589	32.8665
0.99_851.3101m/z	851.31	0.99	3.29183	0.746656	1.92233	17.1423	2.82492	0.118707	15.4952	1.75967	12.0814	0.495115	1.48513	0.855489	3.1505	1.41744	0	37.9038	1.71773	2.1696	1.6468	8.08413	8.71622	9.78387	7.48751	4.82885	18.3637	9.27296	3.4944	2.17106	29.763	11.3055	1.40586	0.356072	95.636	39.6851	4.40415	3.38953	22.292	9.03039	4.16631	2.79146	4.60856	4.29741	5.03166	3.08977	6.19165
0.99_59.0494m/z	59.0494	0.99	1.56545	0.0296506	0	0.262075	0.0361918	0	1.20751	0.467952	0.61897	0.193301	2.15008	0.842982	1.59209	4.71335	3.39	0	2.641	2.66828	1.13647	0.42111	0.268181	0.885085	1.03671	1.39794	0.162849	0.0580856	0.80293	0.37428	2.3109	3.35533	0.902914	0.600521	2.84058	0.336535	0.246776	0.489189	0.538708	0.362909	0.00221902	0.106184	0.165936	1.05127	4.82099	0	0.427556
1.00_126.0202m/z	126.02	1	5.28635	3.56386	8.48798	21.4393	2.49461	6.65542	5.80563	5.8614	3.74302	4.61283	6.4828	6.95464	6.4203	9.78181	7.74217	21.3033	3.82563	4.01252	2.80074	1.1995	1.45844	6.03346	2.37879	1.69089	6.7157	1.39214	1.29257	7.88848	4.05143	3.48067	3.52058	6.21091	3.14325	8.55699	2.03131	4.17184	25.3649	2.61231	3.46261	2.63732	3.42508	1.07108	3.67845	3.77444	8.10874
1.01_381.1017m/z	381.102	1.01	1.78233	0.351562	3.33897	5.86002	1.69929	10.3512	11.3993	19.7633	1.045	3.85441	5.11636	4.83929	6.55402	7.37141	10.87	0.93848	5.71042	2.83626	1.16669	10.9836	5.44925	16.8286	3.75449	1.84245	1.91	2.01786	1.43266	4.86514	13.8679	6.84321	2.05811	3.23948	15.9076	12.3935	5.81148	0.0163835	8.37716	1.55473	7.14677	1.07598	1.49416	3.73776	3.04324	2.10159	10.6338
1.03_330.0722m/z	330.072	1.03	8.6867	5.55855	13.4206	11.0071	18.0725	19.0313	34.0168	16.7628	32.4948	14.9075	9.34764	10.5858	12.3176	4.40539	0	5.33054	11.5298	19.1934	3.80335	4.63646	3.91569	9.95385	1.58096	0	0.910276	9.44453	2.99838	8.30088	2.06539	9.73866	0.5408	1.57203	6.27933	0.863431	18.5647	12.1714	3.59491	5.42261	1.7298	3.65388	3.91784	1.34916	2.45004	0.259392	6.03083
1.03_57.0334m/z	57.0334	1.03	2.09826	0	0.148608	0.0720692	0.541941	0	0	0.775955	0.0616153	0.515197	0	0.109093	0.00263469	0	0	0	0	1.12606	0.644426	0.246161	0.542717	0.541607	0.352956	0.295918	0.00024088	0.184659	0.570403	0.899153	0.0878089	1.09187	0.293812	2.27188	0.632389	1.20555	1.53264	0.295454	0.387392	0.397566	0.59112	0.513765	0.302136	0.296429	0.108525	0	0.033616
1.06_332.9809m/z	332.981	1.06	0.450521	0.0304274	0.677801	0.162716	5.85575	1.75929	0.352617	0.309518	0.18413	3.81121	0.0733503	0.797109	3.64344	2.64108	0	0.673272	0.12758	3.33442	0.55986	0.408801	0	3.35473	0.207912	0.982922	0.0443068	2.50476	0.520438	6.29774	6.65531	9.69988	1.07248	3.13204	5.67267	4.03029	0.621571	0.360083	0	0.540275	0.824388	0.113503	3.10024	0.274518	1.72579	5.56279	0.0284694
1.13_124.9986m/z	124.999	1.13	38.4655	9.56527	13.4168	20.6637	23.8264	50.7088	24.0143	15.7259	8.85696	33.9134	11.5983	16.907	25.483	21.1143	67.3673	15.4803	17.0353	11.6217	6.94967	10.1723	13.3255	14.4368	6.30324	24.9494	16.3389	23.7246	4.48185	9.58551	8.99677	16.5634	12.6762	15.1568	27.7264	23.9714	9.05637	13.0489	0.991565	21.8036	19.9151	26.5652	24.8252	14.4766	21.3383	12.4597	8.67019
1.14_162.0519n	325.112	1.14	34.7786	17.8859	25.5792	57.4465	18.8971	20.7682	27.8069	18.7133	15.6677	69.0176	28.4535	26.1108	73.1844	56.5839	51.8034	44.621	13.5805	44.3217	16.1981	25.6618	22.9674	47.2171	6.04736	17.6662	19.0796	28.1266	13.3743	43.7314	16.9833	32.3928	19.8234	23.7282	37.647	44.9428	8.37505	11.0572	0.775046	39.3808	18.7872	34.5892	27.5924	19.5705	32.5724	25.4618	17.4557
1.13_851.2668m/z	851.267	1.13	14.498	13.73	10.2367	16.4257	14.7842	17.6017	20.5564	7.94453	7.93206	29.2095	19.8405	15.7556	15.3105	19.7427	15.5464	28.4163	12.1932	13.3414	8.51634	36.8847	57.7926	36.4727	25.1188	33.9735	20.1206	25.2816	9.22709	21.5568	29.3651	47.2976	16.8903	13.2015	41.4221	47.3578	13.0728	25.6045	0	19.9741	16.9083	24.7671	15.2617	10.6085	10.3682	15.3269	21.2981
1.14_145.0482m/z	145.048	1.14	1.89459	3.12604	2.46804	8.5516	5.67315	15.6276	11.1389	6.46087	3.02379	10.6272	4.15825	0.438891	20.854	17.3918	26.1131	12.4575	5.07269	3.68229	0.951342	5.76482	2.92422	2.41344	2.12136	2.99146	5.74925	6.28141	1.69829	1.38782	1.83185	28.0827	4.06723	1.013	2.70147	2.90612	1.05014	2.66336	0.917553	6.95039	3.64392	9.18388	2.4831	3.37148	2.07041	2.6436	8.68459
1.15_1013.3205m/z	1013.32	1.15	13.5022	1.92844	10.7365	19.1301	12.2848	3.25225	3.93778	3.12693	2.47068	26.6573	18.6344	20.8784	4.57422	5.9492	78.4328	9.87717	17.2661	13.2613	1.9178	52.8367	67.2538	88.7065	33.4919	45.8483	37.5905	43.9296	18.6	34.3542	43.8744	46.745	20.7536	21.9993	45.0023	89.7184	40.7957	30.9692	12.1052	28.3588	18.7091	20.6237	25.0681	16.4632	19.8267	27.7204	19.3034
1.16_136.1028m/z	136.103	1.16	4.13443	6.99047	0.116413	10.701	0.112082	0.115018	5.18268	1.94077	0	0.273131	0.16282	35.1002	0	0.0226498	0.00733347	2.07827	0.0405948	5.93004	1.67616	0.0439191	0.347223	10.2419	0.393541	0.742899	23.7138	0.635952	0.709203	1.31962	2.05821	0.471365	0.468301	3.70776	0.927923	5.21959	0.0504198	0.511094	0.713779	5.51922	1.85296	0.414453	0.452028	8.7988e-06	1.1531	0.154645	2.14572
1.18_80.0488m/z	80.0488	1.18	104.695	94.8497	95.4263	107.309	103.879	90.6433	105.871	123.324	129.621	127.649	83.904	92.2296	108.456	106.681	115.347	153.123	109.058	100.597	47.8454	45.8761	46.724	34.244	43.7622	44.4347	32.1466	67.1334	46.4169	61.9926	65.0304	58.5248	69.0347	63.0908	75.2353	53.9827	63.7642	68.279	123.027	60.8078	63.9285	73.8837	71.6039	56.0572	87.9134	69.7217	74.7983
1.18_119.0452m/z	119.045	1.18	53.6144	31.0419	35.9766	43.1425	41.6595	31.0365	38.9491	23.2703	32.2203	33.1014	40.7936	34.7461	36.2231	29.5135	39.7974	35.5365	36.1433	47.7553	152.115	68.7772	55.2371	54.8994	87.3072	82.7417	65.6899	90.3696	71.6084	57.7396	75.9667	46.3833	92.5369	84.0835	111.118	95.0604	136.375	94.5579	4.58272	45.6571	48.1007	50.0926	53.1602	48.991	66.1916	50.078	45.3105
1.18_61.0105m/z	61.0105	1.18	21.2698	10.2726	8.77741	16.1271	14.8427	6.1457	10.2159	13.173	7.14978	17.7588	12.3436	9.17397	10.3374	7.24218	12.0815	6.21428	12.1786	21.5385	68.022	31.2909	15.2877	23.619	37.5388	42.0466	28.2985	51.5356	42.0634	33.8723	40.1772	35.9719	40.5184	32.3327	49.2243	33.4723	43.4497	32.7779	0.131742	26.73	21.361	23.8917	22.9979	21.151	25.3081	18.2699	15.7775
1.18_78.0332m/z	78.0332	1.18	23.7084	17.6048	31.7449	24.6086	31.5142	19.729	33.1672	28.4065	25.5325	36.9863	23.332	37.0093	18.1814	25.1041	41.5919	32.7782	22.8625	25.3529	9.81617	14.2167	9.53701	18.0953	15.9295	13.8746	9.28455	19.3159	11.1176	10.9352	14.5973	14.9049	17.5503	17.566	17.2654	14.62	13.0776	16.5858	0	16.5067	19.1953	20.6069	17.1728	21.2645	17.0847	12.4483	18.1899
1.18_355.0738m/z	355.074	1.18	95.6854	42.4012	44.4424	29.1431	60.8093	42.0434	24.484	44.4898	29.7021	94.6273	97.4247	55.3273	44.8975	96.9917	88.8882	59.7963	70.7974	58.6774	3.37124	27.2257	29.1132	26.0928	5.71239	5.67564	28.2442	18.6532	51.3324	24.6362	26.7182	25.5361	40.3462	49.4729	57.1371	51.7087	10.7725	11.5759	0.22397	20.4752	28.0387	25.4197	28.4801	23.8127	32.0115	26.1558	34.6404
1.18_136.0614m/z	136.061	1.18	26.068	19.6007	25.7115	23.6321	34.3759	26.9093	23.664	20.1472	38.4803	32.3198	18.0308	25.7728	17.0795	17.5659	15.1078	14.1083	13.5291	27.5321	47.3167	21.9412	14.0315	18.3007	28.7596	28.3298	32.8946	44.3312	45.1448	19.2812	34.5463	25.5924	30.4994	25.7156	38.0862	27.5677	31.4554	21.6588	1.9761	21.5951	22.7253	22.894	22.5921	23.0075	25.0274	21.8426	18.9737
1.18_53.0392m/z	53.0392	1.18	12.2038	13.013	12.983	13.4314	13.9357	11.0647	11.7099	13.3694	14.0724	18.7911	12.3278	9.91427	12.4928	12.4648	12.2366	15.4748	10.8846	10.9409	8.59515	7.07104	5.70222	5.49665	8.16186	7.96675	7.30271	10.2897	6.83692	6.70724	7.54891	7.98253	9.45172	12.5069	9.12584	11.1864	12.8612	8.94442	0.342629	10.0344	8.55797	8.10384	9.95162	11.4159	11.1686	9.74504	9.63285
1.18_162.0206m/z	162.021	1.18	11.4827	7.19142	17.9784	9.37026	15.2209	13.0572	15.1021	14.9258	39.1745	14.6209	20.8278	32.9133	21.9392	18.4113	20.5703	22.089	14.7425	19.3428	7.8058	9.8169	9.6291	7.09298	4.2866	2.09255	3.95101	16.8176	2.08389	10.4065	7.42311	18.1954	0	5.78509	28.1431	7.07919	15.0696	14.9987	0	13.2005	9.59523	3.91232	6.29037	3.85505	3.84725	4.44869	3.22229
1.18_130.0485m/z	130.048	1.18	14.7399	16.8863	11.1591	9.79446	12.1376	10.8036	9.78276	6.87083	15.4124	11.8303	9.28023	12.7679	13.1153	6.40893	12.6018	5.37338	9.94485	21.4517	7.62334	15.5616	9.95562	8.56776	9.05091	5.07518	5.73557	9.60864	4.89059	6.11527	15.6055	8.56746	9.08596	15.6025	7.09618	12.0276	8.42984	8.8662	0.247613	6.58276	6.08501	8.45985	6.50963	5.74777	7.44912	4.33456	4.75951
1.18_182.0801m/z	182.08	1.18	9.13208	3.08996	3.90678	12.698	4.31518	2.43951	5.28965	0.738039	0.778685	7.62377	7.15089	9.47294	7.5179	7.01492	10.1889	12.3111	3.81321	10.4727	20.376	17.8631	10.2454	14.7574	12.7576	19.407	19.383	12.123	11.3493	7.81625	13.3684	8.00239	26.0331	16.9147	27.8143	19.4014	18.2376	9.47	0.877027	13.8591	10.9969	12.5173	13.3127	6.38848	13.1493	8.74165	8.60137
1.18_307.0835n	308.091	1.18	33.1304	22.628	41.3705	28.3396	25.7875	34.418	30.4183	37.2388	83.6077	34.2826	31.744	40.6681	43.8064	17.2245	10.7878	40.2118	22.0236	50.9972	19.7409	26.9149	30.1356	27.4252	4.30334	2.76743	14.5704	44.5212	9.28442	23.7007	14.1781	26.7781	2.04463	4.82326	24.1223	11.0786	53.4864	50.6651	0.637991	11.6127	11.5791	10.1951	12.4014	12.5482	11.7084	11.717	7.84307
1.18_613.1592m/z	613.159	1.18	32.9569	9.32325	13.2742	8.7464	20.8234	14.6017	8.33314	14.1975	4.86535	35.407	26.9759	12.8984	11.4335	25.6133	25.3809	10.6877	26.6998	18.4097	0.19023	7.41578	10.8702	9.38148	0	0	12.3774	4.96492	10.5439	4.53451	5.47206	5.59194	15.2361	15.3433	22.6404	23.5251	2.44414	2.49496	0	6.43394	6.52402	6.59371	9.31374	5.66108	13.3361	11.194	10.3545
1.18_231.0425m/z	231.042	1.18	13.6917	5.74707	9.53232	4.26743	7.42568	6.29152	2.00279	6.32263	3.67276	10.9517	8.04402	10.1903	3.39402	14.8881	9.8914	4.12103	5.03207	3.31288	0.502153	5.42414	1.85465	1.87855	0	0	3.46379	2.15108	2.94277	4.17516	3.57675	5.40099	7.89969	9.39314	8.94068	8.05403	0	0.174468	0	7.84081	4.79702	2.48193	6.40014	2.98611	25.0755	2.05784	7.08813
1.18_346.0470m/z	346.047	1.18	6.78186	6.50157	5.49863	6.24081	4.79258	5.97873	6.55346	7.75251	16.5111	8.24779	2.6956	6.01643	9.00015	4.73547	4.9555	14.2152	7.14444	10.6657	6.29056	9.17245	6.72289	9.79853	5.3362	3.91742	7.44574	15.1083	2.57314	6.42394	2.76258	7.31726	0	0.464638	4.62102	1.80689	13.1195	15.3985	0.0294208	5.37932	5.82462	5.43261	4.61754	3.52309	2.03847	3.28694	1.88795
1.19_483.1091n	484.116	1.19	25.2681	14.3378	12.312	9.58687	20.0477	15.5002	10.6758	14.5251	6.49974	24.9606	20.1306	18.5378	18.0411	24.7262	25.4061	11.9166	21.5694	16.7049	0.368291	8.2815	9.31302	4.137	0	0	9.82775	5.99281	13.4448	6.07641	9.64219	7.36466	16.7514	16.2057	20.5344	19.7039	0.957355	2.05657	3.28157	7.89774	5.72406	7.36677	8.19319	8.94104	12.5188	8.55393	8.39014
1.18_651.1163m/z	651.116	1.18	12.9618	3.52239	6.13504	5.94809	5.47777	9.03329	1.92754	8.10645	2.17372	12.2832	5.0613	4.03231	5.17803	9.94326	3.77441	6.38954	8.7476	5.26457	0	2.71199	3.99822	0.391845	0	0	3.92414	5.91181	5.95223	1.27749	2.16224	2.23716	4.59605	5.14546	4.79193	6.4305	0.859815	0.409177	0	4.15559	5.48551	2.46901	3.11786	2.61421	4.2471	5.94718	7.18727
1.19_91.0532m/z	91.0532	1.19	86.6798	28.6975	37.2302	39.738	43.2858	34.0124	40.1042	22.5807	35.5733	34.7357	40.4957	37.4785	31.2101	20.7213	56.5081	20.9289	27.4605	56.6321	228.374	71.5974	67.2204	61.3914	114.208	96.7766	82.0149	109.731	88.1701	61.4118	89.3787	46.8111	105.439	95.8532	131.565	115.256	167.263	112.281	5.95002	54.2368	63.8389	82.3274	58.9534	57.2108	102.847	50.9064	55.0794
1.19_136.0730m/z	136.073	1.19	32.396	26.433	23.5957	24.2963	31.6998	24.1886	22.4104	17.3215	33.6927	25.3376	32.4506	32.3964	23.742	13.9942	28.1033	22.7957	17.6321	35.5207	107.251	44.946	27.3467	38.12	49.0116	53.3075	51.9811	65.1399	56.2302	39.2271	60.6966	34.0972	58.276	56.526	74.5542	65.1876	77.7053	54.5491	2.70971	36.389	34.7219	33.5488	33.4308	33.4422	40.2948	29.5358	34.0192
1.19_110.0338m/z	110.034	1.19	60.5253	50.8894	59.9186	39.4345	47.5728	44.7262	46.9577	44.4188	60.2997	43.6784	77.6727	47.9418	52.0049	41.803	56.5829	51.7109	48.7278	54.7376	24.1015	43.3799	37.8176	32.1307	51.0428	36.0473	28.0942	46.0513	30.9152	31.5003	27.7023	31.832	37.7911	31.0793	43.2902	38.8394	48.9985	33.5718	17.0577	29.2782	37.6449	33.9051	41.9296	43.7769	48.3692	45.2879	28.9258
1.19_123.0439m/z	123.044	1.19	36.5359	15.3943	18.8267	26.0778	31.5359	17.3495	24.6989	16.1271	19.7301	22.7806	18.0273	26.276	29.025	30.014	19.6674	15.5364	18.4336	29.7215	68.4533	31.4535	27.2456	35.1395	41.1827	44.5874	33.5674	40.2359	33.2508	23.7947	39.0488	22.3007	45.3755	43.4497	56.1906	61.7754	66.6753	41.1045	0.628841	26.9291	30.0442	26.6672	34.7328	26.8407	30.2082	30.7916	25.9865
1.19_95.0480m/z	95.048	1.19	13.7683	6.80727	14.5078	17.0431	17.0975	7.39926	14.1939	9.79457	5.36779	9.86286	9.4563	12.867	10.6606	6.77238	20.3615	3.00228	14.4523	17.3245	53.4793	21.9695	14.416	20.4663	41.7447	40.6888	20.6534	36.1112	25.5461	14.3037	23.2121	17.6329	36.5802	30.2077	54.603	28.0361	46.108	30.0681	0.591078	17.5234	19.3814	24.3972	25.7439	20.0738	26.5643	16.4272	13.274
1.19_165.0540m/z	165.054	1.19	11.1045	3.37428	8.28707	7.17893	12.964	3.22185	6.73174	3.54727	1.40605	6.135	4.08999	6.13273	5.43668	3.86722	7.31642	2.39695	9.63226	6.65977	26.5776	15.6004	11.6622	18.2567	16.5607	22.1203	12.08	18.758	10.9788	15.5209	11.6778	9.44439	22.6227	19.5944	33.4553	22.3503	22.487	17.9481	0.232609	11.3077	10.9773	15.4321	7.81377	7.15887	14.9922	10.0325	14.2776
1.19_107.0480m/z	107.048	1.19	6.07016	2.25441	3.5582	6.26356	4.0241	13.856	5.27787	2.67297	8.76926	5.75327	2.72015	6.25433	4.2043	5.32672	8.10475	3.1586	3.83178	12.917	30.6825	14.351	8.04058	16.3448	10.9746	22.9319	15.4388	22.9945	14.5137	6.84895	10.1377	7.47848	17.3361	9.7465	28.2461	12.801	22.5599	14.688	0	5.42971	9.0816	5.58347	6.82315	8.51494	10.4334	9.24602	9.03764
1.19_55.0293m/z	55.0293	1.19	7.41471	5.97711	6.5747	8.11394	9.63314	5.34624	10.925	6.92441	5.60482	8.34227	14.6864	10.5446	6.11381	6.42159	8.85148	7.89684	10.7483	6.66818	5.84019	7.56451	6.34358	4.84102	5.89026	9.32295	4.2886	5.21868	5.87371	4.11816	8.26773	7.374	6.58128	6.19017	7.19131	6.29919	8.28159	6.13016	2.39422	5.67017	6.31862	5.32145	5.69271	3.87693	10.2167	4.82434	4.5666
1.19_635.1407m/z	635.141	1.19	26.624	12.8504	12.5871	7.74013	21.6391	9.17365	7.13961	15.5419	42.4619	23.4073	15.7264	10.2726	10.1097	24.0483	17.636	10.9997	18.8441	14.2927	1.29321	8.57481	6.54292	7.97156	0	0	11.5336	5.54947	11.8029	6.84125	8.34882	10.7121	13.1028	13.9358	17.0955	20.9093	1.50934	2.04327	0	9.50208	8.96929	6.9168	8.07054	8.77325	9.73257	9.18954	12.6957
1.19_65.0380m/z	65.038	1.19	1.57106	0	1.98615	3.16336	6.77112	1.25683	2.01798	1.78108	0.318564	0.866353	0.169652	1.26146	0.261915	0.700901	4.04117	2.19831	1.55348	1.50888	8.80996	4.00524	3.19785	6.79794	7.37372	3.81647	5.44959	4.13647	9.41924	2.40677	5.83777	5.18103	2.14927	2.71962	4.82074	3.47863	7.42097	2.94052	0.854747	2.05522	3.38491	3.31099	4.03599	3.52304	2.25758	2.88205	1.34818
1.19_120.0510m/z	120.051	1.19	2.21873	0.772776	0.948815	1.47458	0.620588	1.16181	0.919236	0.696606	0.564206	1.02252	0.417308	0.304835	0.417069	0.0168727	0.826142	0.95455	0.757154	1.69968	5.63237	2.02892	2.18434	2.68837	3.12186	2.14255	2.16973	4.15442	2.15736	1.69481	2.29958	1.66273	2.56766	3.12407	5.52602	4.04668	4.69525	3.85718	0.40092	2.21919	2.36367	2.47132	2.06813	1.89555	2.01501	1.79451	1.14483
1.19_409.0836m/z	409.084	1.19	15.7339	4.96114	7.64231	4.26159	9.3049	6.39767	4.15741	6.38327	4.16056	14.3075	11.3968	7.25171	3.47894	16.8319	9.23201	6.23249	9.49535	6.78598	0.345322	5.1669	5.20696	0	0	0	3.86003	3.00034	6.40099	2.8271	4.00031	3.373	5.34333	6.17949	9.02237	7.01683	0.970414	1.30962	0	5.42997	2.82783	3.10853	5.61696	3.50619	4.8498	3.34731	4.49159
1.19_147.0428m/z	147.043	1.19	0.627885	1.47839	1.175	1.67691	0.315753	0.596949	0.745109	0.355559	0.16845	0.238272	1.66911	0.226039	0.768826	0.978765	1.42077	0	1.554	1.49564	7.23695	2.84902	4.691	1.36744	2.9636	2.5047	3.13654	6.18725	3.19302	1.46212	4.28475	3.10204	4.02129	3.61232	6.54969	4.35947	7.69482	4.58781	0.000330637	3.34936	1.28193	3.4017	3.31648	1.80674	3.02043	1.87292	1.57724
1.19_133.0303m/z	133.03	1.19	1.36409	0.548897	0.569124	7.08997	1.25532	0.889245	1.7648	1.61325	1.3554	2.11581	1.15477	1.2978	0.656968	5.69772	0.418946	0.845501	1.56047	0.824709	4.40354	7.66137	1.10146	1.54845	6.23235	2.56632	2.2608	3.0776	1.65601	2.48756	4.78986	2.2966	3.92694	3.75724	6.40544	3.04294	4.66238	3.0439	0	4.4867	2.16093	4.36402	2.06885	2.27493	0.896396	1.55146	1.14524
1.19_374.0361m/z	374.036	1.19	1.41482	0.413301	3.96355	2.73308	1.51422	3.01585	3.11676	2.14912	5.78222	3.68042	1.44664	0.581138	3.91422	1.17727	0.352234	0.569055	0.180308	1.44427	2.37834	4.035	11.8422	2.79875	1.21002	0	1.00073	3.38887	0.861583	3.12602	4.1187	3.87974	0	0	2.45344	2.11511	12.3662	7.08835	0	0.748614	0.274646	1.97898	2.0052	0.833466	2.62985	0.882276	0.481254
1.20_137.0444m/z	137.044	1.2	821.946	827.168	669.744	719.507	881.222	668.518	684.533	592.925	699.827	640.992	1009.72	786.497	770.016	886.117	1042.97	1015.98	1041.33	893.755	323.068	365.763	374.425	282.413	456.497	483.214	365.987	453.112	552.843	361.641	413.124	398.247	567.644	621.954	550.298	528.292	521.009	340.113	404.436	465.497	494.374	516.587	597.538	494.462	665.739	537.529	489.036
1.20_151.0483n	152.056	1.2	101.625	86.4881	70.8539	133.112	159.222	90.9156	38.2	107.571	41.08	116.847	176.527	120.144	92.2435	178.565	203.462	60.2206	205.191	79.6448	15.6833	13.2996	12.4913	5.41962	16.9174	13.1586	12.653	16.6981	46.4001	9.3752	17.308	18.4307	28.672	32.8656	18.3065	26.7243	14.9965	8.22128	48.9983	41.5427	45.8252	46.6741	46.8721	47.9018	71.3623	49.3158	35.4856
1.20_135.0286m/z	135.029	1.2	12.2439	17.8714	6.13689	12.3979	26.0268	7.59124	4.14849	11.4061	5.76477	15.0289	23.2348	21.8699	5.36665	17.3086	23.0058	9.91348	25.5759	9.62221	4.90959	0.170448	2.41748	0.514652	1.68692	2.54026	3.44348	3.0064	3.8074	1.57282	4.67151	4.17464	8.91594	5.27331	2.01126	1.93881	1.9328	0.936678	6.24812	4.97917	7.68093	4.59923	14.2431	5.41187	9.92791	5.26169	4.48579
1.20_453.1220m/z	453.122	1.2	4.26491	12.4649	4.57304	8.39356	10.4397	2.74189	4.01899	4.22749	2.13684	6.08938	7.5724	11.6823	8.24447	7.55441	10.811	4.92131	7.26726	9.67302	3.03891	10.9187	12.9178	10.1193	2.54418	5.79391	8.23988	13.2269	9.33511	8.4781	15.7474	16.7841	18.4884	14.4496	17.2505	12.6322	5.67495	1.46168	17.319	5.22181	4.97793	9.40395	5.40427	7.84379	9.71875	8.67904	7.24664
1.22_306.0800m/z	306.08	1.22	19.9124	18.4619	13.5909	31.3797	25.9434	15.866	8.23435	29.1536	16.321	20.6612	31.9065	46.5054	11.6308	45.087	33.9771	33.3786	28.4428	13.8529	1.05564	1.42386	6.49152	0.976974	3.74847	12.4359	10.7021	8.55626	15.4245	4.50234	6.28747	2.51241	13.6674	10.3381	11.4591	7.73683	5.92209	11.4906	9.45336	9.15786	11.0577	8.97226	9.3121	9.20046	21.2597	6.98876	11.5059
1.22_158.9128m/z	158.913	1.22	23.0174	8.61868	8.60751	7.49674	63.2753	13.6794	19.0325	7.48589	9.98614	21.5634	52.9574	2.44082	2.5104	5.18896	24.0211	56.1798	35.527	7.0202	2.42903	2.06375	3.7337	6.80758	11.9664	10.2086	4.664	14.2609	15.733	2.33198	28.1064	12.8062	2.7963	15.2233	16.2692	0.1944	7.20989	10.009	2.83639	8.79262	12.0207	2.64402	3.33643	1.47026	9.56626	17.7571	5.41609
1.23_159.0265m/z	159.026	1.23	189.297	194.207	183.018	205.968	228.422	172.212	183.703	181.177	202.45	162.314	213.944	196.181	144.77	187.393	247.663	197.084	256.104	163.064	40.4958	62.4508	88.0085	52.5997	90.9059	100.6	79.7638	87.1826	100.572	71.1626	75.4246	79.4659	120.054	116.86	106.8	109.368	107.205	47.0144	85.8449	101.565	113.747	117.162	158.488	105.464	141.694	107.428	113.756
1.24_268.0789n	291.07	1.24	211.017	242.512	192.554	178.509	286.106	203.662	198.551	194.78	264.875	179.715	288.078	206.192	202.945	232.419	304.003	272.113	289.55	244.426	26.5745	37.7141	60.0061	28.9136	66.084	63.8517	59.7767	81.854	122.837	52.3771	52.9421	75.696	134.626	115.066	92.157	90.7196	69.9287	37.6459	242.184	108.744	128.499	110.396	147.08	113.401	160.586	107.657	108.537
1.23_307.0439m/z	307.044	1.23	59.7991	72.9592	61.2843	54.0858	86.1894	59.0072	63.9465	49.6391	63.5286	51.4377	72.9249	62.254	57.1722	59.76	61.9208	81.0021	89.7969	83.2342	22.5884	22.5442	20.5839	16.5836	40.0397	45.1623	34.4223	50.4094	48.4022	29.8149	26.96	27.2124	39.6822	51.1402	38.9422	34.9623	52.1965	28.3755	16.7119	43.1576	45.7135	40.2729	54.0068	43.6335	46.631	48.7157	38.326
1.24_559.1492m/z	559.149	1.24	23.5651	36.8798	34.2308	21.3696	34.3512	21.271	30.3788	26.0634	31.8019	21.0306	31.7092	23.1735	28.6329	31.4461	43.1171	28.7505	38.1572	27.8194	2.37043	1.12111	6.92482	1.3735	7.22103	10.2153	6.33112	12.0786	14.4168	5.2575	4.60785	5.35407	9.25387	15.662	7.8648	9.08295	6.95583	3.91942	14.2778	10.1769	9.90906	14.5792	20.7408	17.1016	14.1643	18.2243	12.3664
1.25_140.0668m/z	140.067	1.25	4.74636	6.43978	9.05414	7.91276	11.2216	8.26395	10.8211	4.24272	9.06767	8.9322	1.50963	3.0541	7.98603	5.9731	6.09252	10.4526	5.56874	6.99998	8.04806	3.94028	2.75789	2.75407	4.64834	5.58186	1.48801	3.91996	5.76916	0.77041	0.945614	1.08754	3.96475	4.17721	2.37071	2.64199	7.993	5.46702	1.9683	3.8604	6.43788	7.41471	8.57637	5.0583	6.15153	4.89626	4.56693
1.26_158.9234m/z	158.923	1.26	6.05417	0.816719	7.12878	0.377498	4.80459	2.24643	4.31113	3.17569	5.02161	8.01932	2.37908	15.2713	5.2717	3.70919	21.3425	1.00768	1.70114	16.1692	0.000456791	2.93141	2.53381	0.00113024	0.509675	0.956407	0.876088	7.08153	0.22964	3.06658	1.17004	1.23834	1.42219	2.61281	4.72162	3.47424	0.0360362	0.0179292	0.571463	0.887927	3.54672	4.30388	5.63016	2.94398	7.48508	2.5786	1.04025
1.30_130.9011m/z	130.901	1.3	18.3437	9.67396	6.87437	2.10157	12.2633	10.7746	3.80042	10.3944	23.6819	3.48776	3.18598	11.0117	2.48742	32.7633	9.64556	18.9519	6.99692	4.86618	8.29731	12.2537	11.9054	10.1857	9.52631	10.2779	10.9388	15.8685	5.61702	3.45718	3.10302	10.5385	4.94312	12.5193	7.08566	3.17143	14.229	17.0881	16.2255	21.2862	3.39683	2.94002	15.4448	6.62313	10.963	5.87913	5.12798
1.35_86.0955m/z	86.0955	1.35	47.5145	36.6778	23.1079	31.9254	36.192	25.3989	28.9486	30.1962	21.6039	29.7477	23.2696	18.8663	23.3879	18.2543	28.9251	33.9336	26.6246	28.3951	110.935	45.6423	29.3959	48.5333	63.3708	60.1795	59.4028	79.8751	82.4545	51.2382	66.144	50.4617	81.1795	76.1761	66.2339	85.7032	68.5916	57.9598	52.397	55.7828	56.4977	59.166	65.229	44.8753	41.2041	38.5531	41.9881
1.40_132.1008m/z	132.101	1.4	29.6188	13.2391	15.5225	24.6081	15.2353	16.4603	18.7505	9.7334	12.1942	19.3034	16.8577	19.1039	23.8488	22.6271	22.0286	17.8992	20.424	25.8678	34.5903	26.509	21.7842	32.052	22.8568	17.3334	25.5431	36.2348	19.9134	18.4513	42.5072	20.8577	35.2224	37.301	31.8672	47.6163	22.711	25.4925	22.119	27.6908	33.4783	26.2446	26.723	25.9036	25.0547	19.7287	23.9227
1.41_283.0689m/z	283.069	1.41	1.08716	1.03447	0.112854	0.835423	0.281038	0.322225	0.850121	0.236505	0.579564	0.30493	0.33578	0	0.473739	0.252792	0.541764	1.5816	0.68662	0.342763	10.4451	2.09089	0.589712	2.5945	4.79942	4.83962	4.01938	6.21186	4.76616	2.20281	5.40044	2.91716	8.83963	8.71586	4.77675	9.31209	4.17519	4.97969	0.657708	0.956558	1.38484	2.06214	0.925771	0.164016	0.679834	1.18153	0.908668
1.42_153.0749n	154.082	1.42	10.4634	7.59286	4.17362	6.6786	5.06802	6.13003	7.94062	4.45362	7.39811	5.35052	1.67603	2.42606	3.88769	5.96779	2.80886	5.1633	4.20728	6.07011	12.4996	13.0903	8.98394	24.3765	8.08542	9.31652	10.4703	13.7358	15.4855	16.9228	10.7017	15.9826	11.2887	7.43355	9.21889	13.214	13.2178	13.1923	11.1486	5.66994	5.07941	10.3176	10.9536	16.3837	7.55052	10.2241	7.58299
1.42_176.0648m/z	176.065	1.42	44.5865	44.1501	37.8254	45.3111	37.8618	39.7621	45.1339	36.6265	40.7053	42.4981	32.9002	42.4433	36.5225	32.8416	34.1552	33.4966	35.3112	34.5621	60.6757	48.9762	57.3769	50.1669	52.4951	51.3021	55.9321	57.6651	49.6909	52.9824	54.3335	68.9171	50.4383	58.5219	67.4342	56.3051	57.0434	57.0573	39.9876	33.4934	41.3789	43.4905	46.8468	39.8887	46.6182	42.5776	41.577
1.42_482.2195m/z	482.219	1.42	15.951	21.0588	21.8755	19.0704	19.2177	16.7572	20.1088	13.8695	16.2503	16.0101	16.2628	18.2376	18.5501	14.4735	18.0301	9.86726	17.211	17.558	22.3542	34.4521	27.9284	26.0424	31.7714	20.9971	24.7327	22.5535	21.7125	28.9198	22.0737	42.0385	18.6295	24.491	27.5845	24.4443	33.3467	29.9152	0.970273	9.24328	13.8461	15.5614	15.828	14.8631	23.0477	19.4819	19.9253
1.42_647.2520m/z	647.252	1.42	17.203	13.6512	15.4309	13.8927	15.8321	13.5997	19.8973	19.1048	18.3947	13.3061	20.6938	12.8511	17.3287	14.2579	15.0595	16.7267	12.9323	10.8473	15.4249	20.583	19.4135	22.3074	20.3417	16.8558	14.8953	13.9943	16.1082	13.8747	10.8412	21.0439	15.2701	15.8278	20.7021	15.5286	18.5757	20.0152	11.9202	6.09222	10.5842	9.18874	10.3393	7.71674	14.9986	14.5735	16.5442
1.51_128.9041m/z	128.904	1.51	25.2929	26.3909	23.9163	21.4188	35.6728	17.1753	31.4001	18.3392	35.3093	25.7567	19.9205	23.0411	26.9867	21.1899	28.1738	12.9509	19.0477	18.7161	17.0708	28.6501	11.2917	21.3346	15.5162	26.5266	18.141	15.8977	27.6097	19.5088	24.6898	18.6585	14.8684	13.6859	14.2694	15.3771	36.4139	12.6566	38.2436	22.9184	14.0618	15.6757	11.5645	14.2919	14.7821	19.238	13.002
1.53_57.9343m/z	57.9343	1.53	6.19516	9.97211	13.4022	12.3749	7.59305	6.22586	10.4102	6.45219	12.0385	5.75982	8.63222	8.53008	10.7278	9.59028	10.5274	8.56699	9.69075	13.0609	2.84609	7.37243	8.09519	4.1864	5.26906	5.71712	5.06062	6.81114	2.35531	5.30456	1.81567	2.88821	6.32458	5.05581	9.38849	7.22386	10.7681	4.47189	211.138	4.49432	4.74302	7.86066	4.85612	5.43923	4.31088	3.84486	4.51487
1.54_136.0737m/z	136.074	1.54	11.4192	9.75556	8.25734	13.1699	9.32161	8.58464	5.59863	5.55905	7.72827	6.66073	6.64607	5.91172	6.35206	7.12451	8.90314	6.62356	5.13342	7.82888	14.4284	11.5831	12.7699	11.5838	6.75144	12.8463	10.0472	14.3844	18.5915	7.60081	11.1161	12.5294	16.3618	17.9707	13.0479	14.6373	10.6049	13.0364	13.876	13.2994	8.02065	21.4299	9.86933	10.8085	6.68823	7.88403	5.72243
1.55_165.0541m/z	165.054	1.55	7.81297	4.31978	6.9268	6.08868	3.86158	5.87332	6.20825	4.94067	5.0385	3.68501	4.05301	5.81066	3.86387	6.1357	4.84968	6.78781	4.60179	7.38675	9.33119	7.64704	3.80565	8.05525	5.73089	4.74342	2.25854	5.96476	8.18055	12.138	7.64151	7.21875	27.3492	9.95105	15.2996	5.83615	5.65738	5.52506	9.48493	4.62833	8.60381	3.96815	4.70517	2.58197	3.24233	3.5353	6.18812
1.57_182.0803m/z	182.08	1.57	5.14099	3.37207	2.25698	5.1681	2.71117	3.01246	2.65957	1.52941	1.3105	2.39975	1.27369	1.62693	3.8401	0.481006	4.02863	3.93942	1.62705	3.53859	3.37451	4.25358	2.47586	3.69553	2.77504	3.82242	2.29734	3.35533	4.624	2.09751	1.96955	1.92268	12.5611	10.3922	4.50485	6.22972	4.00875	4.05967	2.47831	1.67243	2.86055	2.71164	3.74959	3.6516	1.21084	3.19499	2.65695
1.59_136.0610m/z	136.061	1.59	11.1969	13.6426	12.0922	8.82415	12.0288	11.6667	9.52494	12.1459	23.6503	8.64336	8.9292	12.8231	10.4253	18.2504	11.8952	11.5733	6.79292	10.4031	10.456	8.19104	6.34189	6.86752	9.81995	6.55829	8.79939	11.9418	14.9381	6.70429	12.6946	11.452	11.4088	12.3393	10.177	8.90537	11.2235	10.6147	12.521	9.42838	10.3852	10.6768	12.0231	10.6013	8.40593	9.31531	7.98911
1.60_130.9015m/z	130.901	1.6	7.61315	5.9994	4.20955	9.51067	5.99682	14.3825	10.9839	13.7933	11.1657	8.62615	14.7106	9.30013	9.6823	11.4825	7.72656	9.21002	8.95474	7.85292	15.9986	7.15054	7.21252	17.4601	8.16524	5.08213	4.76921	9.65884	2.56303	7.38178	7.62487	5.01612	9.01736	6.04772	11.647	1.71205	12.6894	6.41438	29.8007	4.58712	5.24203	13.8858	5.55122	13.4934	3.25851	3.48257	3.47419
1.66_76.9749m/z	76.9749	1.66	0.718421	0.288649	2.22338	2.47272	2.36737	6.44396	5.22768	3.75603	2.28762	2.11785	1.47758	4.69256	2.7755	1.8431	5.18123	2.21578	2.38738	1.92164	6.29723	2.36141	3.48607	5.74525	24.4361	5.20632	4.93513	3.81386	3.57605	0.703622	11.3274	4.37838	12.1525	0.90331	3.12265	3.59906	3.79901	3.53121	6.35112	1.47931	0.615455	5.12605	0.528129	2.63228	3.47017	2.00392	1.389
1.70_313.1404m/z	313.14	1.7	8.94659	4.56233	5.38761	8.56864	7.58464	7.31136	12.2687	5.2852	2.41247	1.15446	1.81217	2.47631	5.14012	3.02328	1.56324	0.318077	0.49919	14.6689	5.54991	0	0	0	0	0	4.71435	10.9669	3.79841	4.93453	5.97896	3.08356	1.4137	2.73817	1.28103	0	10.0772	6.61827	0	4.21805	3.75239	1.80324	6.12402	3.96349	2.01231	1.89691	1.93063
1.70_253.0702m/z	253.07	1.7	4.2389	0.20539	1.37045	0.504862	0.370116	0.364518	0.882874	1.42139	3.80694	0.573364	1.60039	10.5074	0.374769	0.605608	0.444845	0.516898	1.20699	0.653677	1.02911	0.129395	0.557047	1.01823	0	1.57145	0.92571	0.551508	0.208604	10.968	2.93868	1.54944	35.8752	4.53735	3.24198	0.897874	6.11518	2.37049	0	0.620341	0.202148	0.442719	2.48171	0.937248	5.63779	1.08212	0.110055
1.72_120.0457m/z	120.046	1.72	4.73368	4.66087	2.2282	1.8032	5.26409	2.70565	4.03837	3.53194	3.9774	3.4955	3.54262	3.2547	3.47017	3.29506	3.01875	3.15616	4.11616	2.58783	11.6386	8.66004	4.87898	5.92259	10.6092	5.4808	5.91113	6.77487	8.3076	7.1002	17.7973	6.75353	27.2425	15.4584	8.22322	9.34288	10.5472	6.53878	3.48809	3.76934	10.4188	4.95645	8.78034	11.1132	4.82349	4.46854	4.83834
1.72_65.0376m/z	65.0376	1.72	4.03187	2.83037	4.05181	4.76881	2.51321	3.26467	3.30381	3.99602	3.45237	3.92272	3.88576	2.25004	2.76911	3.59693	2.16399	6.92738	1.52829	2.95461	8.00515	6.87259	6.14324	8.94571	16.5007	5.30618	18.7607	9.73051	5.55115	8.05715	11.0231	9.17889	5.82618	17.5439	9.43995	20.0616	42.8892	8.27902	20.5249	8.77655	2.72782	7.10114	3.47985	8.31909	3.11461	4.93473	2.49787
1.72_53.0484m/z	53.0484	1.72	0.267305	0.0250359	0	0.0133006	0.996881	0.137278	0.0867047	0.0898735	0.0552802	0.0311972	0.0170356	0.0250988	0.0581711	0.0212235	0.0134143	0.0507944	0.0492554	0.0497159	0.275454	0	0.0581357	0	0	0	0.0131909	0	4.45074	0.171822	0.163106	0.0984529	6.02505	0.0137466	0	10.3201	0.10045	0	0.0481637	0.220947	3.15557	0	0.124925	0.0862524	0.0378429	3.18921	1.94317
1.72_252.0725m/z	252.072	1.72	17.5395	17.6721	11.8493	13.6674	2.07001	11.5655	14.0515	10.9416	10.7273	13.0154	5.44223	7.79491	11.3013	11.6892	5.6845	5.68006	7.91491	12.7399	54.3016	12.7873	8.19755	8.47579	19.2517	12.1075	11.6363	25.9782	9.59307	23.3899	62.4015	38.968	40.3692	26.155	9.428	31.7788	18.9633	17.9865	0.592887	13.985	20.9007	21.4778	7.84535	30.214	11.2044	38.0892	8.85675
1.72_57.9429m/z	57.9429	1.72	1.03634	0.450209	0.707035	1.16598	0.549621	1.04154	0.338812	1.14773	2.5142	2.00345	1.3757	1.21891	3.81381	1.39921	1.63703	2.59563	3.2331	1.87905	0	0.0817536	0.216851	0.0767555	0.432681	2.74991	4.00737	0.01211	2.93665	0.0269337	2.5332	0	0	0.272605	0.030138	0.253288	6.30493	0.777728	23.3347	1.28361	6.96232	2.17207	1.86829	2.29936	1.63366	0.513753	0.106303
1.73_103.0033m/z	103.003	1.73	0.932344	1.6818	1.55994	2.05647	1.03355	0.633216	0.657921	0.813819	0.579245	2.51614	1.87407	1.73473	0.999282	1.62779	1.45513	1.33549	1.68547	1.48747	6.03919	2.36175	3.66937	2.50713	3.98054	12.9039	3.32669	2.80375	13.0223	4.76575	2.92716	2.17887	24.3421	5.85726	3.97586	3.07839	4.94275	3.65292	2.53816	2.42176	3.18519	3.27032	3.61597	2.58698	2.64705	5.3467	3.21198
1.73_119.0385m/z	119.038	1.73	0.315505	4.94605	0.133333	0.000672604	1.18066	0.149607	0.844132	0.21024	0.0228888	2.86867	0.104709	0.0939483	0.717623	0	0.0477474	0.184235	0.646069	2.05857	14.9146	0.0210447	0.281268	4.26764	1.91092	0.670719	0.246734	3.88873	0.688684	0	0.299412	3.35643	0.387976	0.626107	9.29472	0	0	0.0928132	0.787558	0.195686	10.487	0.560502	12.7071	5.12429	0	0.0877728	0
1.74_120.0794m/z	120.079	1.74	1675.08	1305.69	988.218	1430.45	1416.38	1062.9	663.675	1154.31	482.668	1429.48	1067.46	700.684	554.785	819.003	1089.61	585.936	1059.37	958.272	5774.38	2809.02	2150.59	2994.69	4061.69	3727.5	3436.19	3820.09	4797.35	3198.17	5026.22	3031.78	7497.16	5188.37	3853.95	4938.26	3211.44	2379.46	3103.23	2003	2607.61	2075.71	2057.57	2110.16	2004.93	2502.98	2432.18
1.74_103.0530m/z	103.053	1.74	1381.33	1094.12	816.937	1143.75	1157.33	912.918	546.012	941.316	427.816	1142.89	901.886	571.408	457.381	664.173	884.974	472.406	849.559	775.242	4548.52	2205.16	1801.3	2360.95	3091.63	2850.25	2651.78	2890.2	3723.72	2520.86	3918.69	2338.48	5989.06	4067.06	2922.74	3833	2529.74	1847.38	2387.15	1599.02	2208.4	1778.81	1672.81	1778.62	1604.13	1982.69	1849.36
1.74_77.0379m/z	77.0379	1.74	452.397	330.293	261.686	362.127	330.289	284.075	195.406	282.744	144.471	331.218	261.705	209.575	158.067	212.781	264.207	146.487	239.916	237.48	1131.81	580.788	512.122	585.07	894.5	675.835	691.632	782.17	1071.96	593.305	974.747	608.711	1803.2	1197.99	722.743	993.449	732.846	494.807	767.239	580.536	668.041	545.081	499.583	567.162	402.647	678.358	502.957
1.74_91.0533m/z	91.0533	1.74	155.984	125.632	94.4713	115.528	100.574	92.5386	64.9347	89.6468	46.1802	129.559	91.5553	73.011	58.772	61.4072	102.867	54.5758	77.726	81.2679	373.836	155.749	167.151	156.982	217.86	185.059	202.706	240.006	346.151	188.818	339.407	160.417	595.903	366.233	244.244	309.06	250.582	206.156	254.428	169.63	271.489	178.858	189.886	196.188	145.336	232.247	182.426
1.74_93.0689m/z	93.0689	1.74	52.0213	45.8687	27.2592	38.357	39.0866	29.5236	19.6887	32.8006	17.4551	40.5199	36.4374	18.5446	14.5058	20.5303	32.4819	16.9411	23.7798	28.2151	161.273	61.5424	67.2175	71.9871	92.9132	75.0277	70.1599	87.4297	121.718	72.8476	148.443	64.6186	236.053	142.008	90.5607	132.167	114.238	57.1095	94.8238	86.5298	113.03	76.0034	65.1944	70.542	47.0514	65.7012	64.7892
1.74_79.0535m/z	79.0535	1.74	50.8009	41.577	33.6746	42.2457	40.157	40.1798	29.8216	32.9034	26.7986	38.9464	32.7911	27.571	18.9029	26.2442	31.5567	25.5523	28.4194	28.4255	120.821	54.0759	60.8553	61.449	103.062	70.4353	78.8853	70.0157	105.398	63.5633	122.483	59.1295	208.386	100.682	76.6074	130.504	77.0771	69.6607	79.0132	65.5405	98.265	66.9702	56.0151	63.0215	48.2693	73.0046	58.3155
1.74_210.0495m/z	210.049	1.74	86.2892	91.6818	76.066	80.4136	83.1065	86.4415	66.7289	89.1395	56.7397	95.8657	113.367	69.6265	47.5409	53.7687	70.2824	43.3404	85.134	58.911	144.701	144.61	132.019	131.091	200.649	104.493	115.302	141.424	170.997	115.877	197.472	129.924	230.043	191.387	135.838	151.737	120.436	78.9165	94.1772	82.395	137.02	104.026	104.863	86.5195	98.6149	95.4371	119.312
1.74_146.0590m/z	146.059	1.74	34.7749	27.1739	21.0131	34.071	16.8268	12.8379	25.0043	11.5895	15.793	24.4536	12.0431	16.2574	13.4549	24.1948	20.8659	23.3081	17.1913	17.8957	118.222	53.5147	34.8349	55.9612	39.7744	36.2791	52.1621	42.1822	42.9374	65.8776	57.8807	46.1795	164.734	61.7203	46.0483	71.3861	68.3225	68.3817	9.22936	44.6108	53.0783	51.0568	33.6089	43.5968	25.7579	45.6942	53.1564
1.74_188.0689m/z	188.069	1.74	9.44618	11.6048	11.3253	10.4019	10.3744	5.65118	3.38657	7.5259	5.84793	5.77767	5.28453	9.86802	4.04406	5.45891	8.02693	1.22562	12.5854	6.74959	55.4871	13.7246	25.8961	29.0649	81.1234	53.1755	12.8877	21.5861	90.1782	30.084	51.8653	16.9194	122.766	67.8573	112.567	61.5916	14.136	19.6108	34.8079	24.2271	29.4231	26.4907	22.1032	51.1501	26.7833	28.7617	17.6953
1.74_783.1883m/z	783.188	1.74	22.3378	16.9226	14.4931	9.75341	14.5068	11.7922	9.28679	21.3034	7.41969	20.7123	24.9709	10.0022	10.2407	12.4463	11.5262	10.3057	14.2535	11.8912	31.1317	16.4109	27.4883	48.6973	100.804	47.6938	38.74	49.1644	45.1703	28.4978	55.6123	38.2752	84.8543	81.1252	66.0661	72.4418	53.5562	18.9905	32.0154	13.2552	37.1229	24.8468	15.5124	15.886	16.536	26.4856	28.8406
1.75_584.1725m/z	584.173	1.75	45.9874	44.0456	29.4536	28.336	43.1529	26.8743	15.4278	26.0111	12.3132	37.5769	35.7312	24.4778	11.0986	19.0629	25.679	16.0383	35.8472	29.2402	63.2241	78.0116	71.3597	66.6145	105.808	89.1744	105.992	79.4911	105.421	91.6466	120.696	97.4824	153.182	91.435	107.671	159.095	69.6786	48.2844	0	41.7016	54.7886	58.7777	65.1971	70.2482	39.5465	79.887	66.028
1.76_584.1144m/z	584.114	1.76	4.67648	7.69796	3.89649	4.88496	12.1362	7.42433	5.1907	2.38598	2.3949	4.14924	3.43551	3.84588	1.93712	1.96501	2.5618	2.85438	3.7114	3.16095	5.74564	13.4204	4.98291	5.9749	8.9457	16.7113	52.4703	15.1938	13.8302	6.21739	11.8237	6.21175	13.9373	13.6183	7.28491	71.2407	24.7779	4.95661	0	7.78541	7.57942	5.80966	2.93561	22.3679	4.10433	4.25903	3.65296
1.79_166.1022m/z	166.102	1.79	0.246156	19.1868	0	0.0243403	0	0.581033	0	0.443594	0	9.06308	0.379798	0	0.14383	0.0300027	0.0622402	0.403956	1.03917	0.148637	0.648566	1.1513	0.0464238	0.107528	0.147037	15.2054	0.447492	23.0928	1.17269	1.05278	11.4171	16.0828	0.36029	0.674034	1.41957	32.703	2.1194	12.225	4.5469	15.0589	12.9148	0.876976	0.221204	0	0.44033	44.9352	1.65201
1.80_52.9988m/z	52.9988	1.8	0.333812	1.31554	7.60133	0.701041	0.777592	3.5479	1.18777	2.18671	1.11915	2.96395	32.7294	1.14399	3.74276	0.762233	2.78393	1.95571	1.55766	0.585193	39.9585	8.94327	10.2589	7.82624	13.1067	0.391748	0.458061	0.515436	1.61011	1.7492	5.23149	6.22413	0.183342	0.990662	0.178164	0.921307	4.74276	2.69129	1.98926	4.13723	3.27524	1.12607	0.335794	0.572633	3.81795	1.85808	7.83166
1.81_102.0581m/z	102.058	1.81	1.62638	3.60155	1.85548	2.32481	2.23399	6.62048	4.32917	11.5254	0.175107	7.92288	6.68352	1.20837	0.850938	0.313333	5.2306	0.681639	0.559759	5.97294	40.7289	16.1388	7.31653	16.3262	35.4243	29.8477	16.8497	16.2251	6.09348	10.9906	17.3322	19.8948	14.2961	2.40013	32.4993	13.3279	6.01304	6.32849	0.76864	5.02464	12.1152	2.22322	15.037	10.6308	16.2718	31.1616	14.3809
1.83_241.0919n	242.099	1.83	25.4273	42.8213	35.7131	42.8252	26.1711	26.4766	28.2772	38.387	25.0256	40.132	29.269	27.9301	38.1206	61.0383	40.7771	26.4452	39.4162	40.9716	49.3595	36.7699	45.7362	35.1727	49.2433	63.3271	31.7217	24.3154	18.9464	27.105	32.9891	28.0376	43.7456	27.0396	22.9236	49.2693	73.4019	54.2024	15.0174	23.541	40.7102	31.7144	23.2701	28.9143	21.9552	29.8551	31.7875
1.85_505.1736m/z	505.174	1.85	6.29496	8.5921	10.2894	9.38497	6.15453	7.00918	6.20562	10.6203	8.22678	11.6276	5.89607	8.78002	9.33451	22.3497	10.3208	6.99008	9.52571	9.44652	3.71301	5.77937	8.16455	12.4443	7.06828	7.81532	4.00652	4.49092	4.17994	2.15595	9.49622	4.61743	0.81229	2.20592	5.45734	3.36255	14.3424	15.3022	0.685339	4.28507	5.66519	5.23257	4.34784	6.43017	4.36413	4.71339	3.98497
1.85_213.1223m/z	213.122	1.85	4.74866	4.51073	0.345029	3.70031	5.96301	4.67313	4.47152	2.56774	2.49755	2.55618	4.76787	3.79514	3.65349	1.0552	4.81685	4.26378	2.3166	7.91813	28.9269	7.79142	5.27049	5.99389	10.5094	9.52063	11.3582	25.7467	13.4809	12.261	9.71944	6.85658	7.19835	8.35687	8.81491	17.082	10.1585	10.259	4.6657	7.33641	7.20335	6.91574	8.23029	5.97528	5.23347	8.79408	11.5172
1.86_124.0747m/z	124.075	1.86	1.49811	6.35807	5.12635	4.99249	1.53781	6.65013	1.96226	2.14418	3.5812	2.94205	1.91116	5.13839	3.79613	7.59717	1.36316	3.48089	2.57998	2.77641	3.86524	5.50092	4.64007	4.98191	1.55174	3.9891	3.04515	1.07007	3.48565	2.14603	0.959572	1.6005	1.9653	7.93914	1.99335	0.574433	6.81661	3.56551	1.25055	1.68796	1.74076	3.66276	2.68778	3.07665	3.92955	4.17787	7.79148
1.87_777.3678m/z	777.368	1.87	0.7229	0.0835208	1.89061	2.33058	1.14337	0.859854	1.00688	1.49672	2.18635	0.270786	0	1.93225	3.13566	3.2784	3.30432	3.58405	1.3991	1.78936	7.16741	2.67403	1.39078	2.89282	4.33822	2.93433	6.7418	5.5152	5.04679	3.31315	6.39718	6.9954	13.7556	8.5046	7.03681	5.73635	8.48076	7.62423	0.0363502	2.64908	4.13299	2.70408	3.93946	2.75216	3.41098	3.48317	3.68512
1.88_130.9014m/z	130.901	1.88	9.79485	7.74595	10.6429	5.84745	7.95537	14.0687	12.0666	10.4809	10.0181	4.80133	4.03489	13.0664	6.47886	13.7516	12.6713	7.00411	5.88521	13.7575	10.8714	7.61247	7.48518	10.9659	4.61057	9.08561	6.3334	7.59842	6.47889	9.05199	10.4292	6.85469	6.48886	3.92456	3.42575	8.28136	8.05829	8.68401	19.6027	3.21047	7.88151	6.19952	3.16858	5.71502	4.68644	5.44339	6.48974
1.90_93.9357m/z	93.9357	1.9	28.5817	17.8308	16.724	27.6203	33.6109	33.5437	13.7089	14.6704	23.4389	18.784	23.9934	31.254	32.456	18.0079	25.0857	26.9095	17.9201	27.4872	7.22716	25.4257	12.5632	11.5579	15.5758	9.78249	8.68966	16.3624	5.23749	8.9608	24.1751	12.921	9.89619	16.1091	11.2787	11.4779	20.0631	23.1877	52.9364	18.8307	27.2868	12.1523	10.3052	9.22496	14.3745	10.9503	16.1341
1.90_251.0893m/z	251.089	1.9	5.47691	1.11659	7.52921	2.09834	0.818123	3.42095	2.28441	3.45552	1.86294	4.54897	2.70099	2.97788	1.38968	3.69555	3.26859	3.54674	1.18204	2.49275	0	0	0	0.140444	0	0	0.751882	2.42113	0	0.108134	0	0	0	0	0	0.6095	0.559497	0.205149	3.3631	0.622217	0.131851	1.70064	0.845973	1.29937	1.47245	0.661195	1.56337
2.02_57.9345m/z	57.9345	2.02	20.721	22.0399	26.038	11.8668	18.3087	20.4492	20.3752	28.5721	23.5418	18.2705	8.47081	17.1266	27.2899	19.1659	29.1832	40.3082	22.9787	15.4816	12.6851	9.91097	17.1141	14.7758	16.9646	14.4623	16.0965	10.2646	14.2883	11.001	12.8808	20.4122	13.3957	13.8356	13.7898	10.6952	19.7777	22.3803	546.083	18.6048	16.7323	18.7031	14.3364	14.7311	9.36639	21.8579	12.6431
2.02_128.9044m/z	128.904	2.02	30.6904	22.6323	20.3921	15.5454	23.1425	21.2324	29.8119	28.6522	23.84	16.5434	19.6879	19.4951	24.7384	16.1324	19.4251	25.9677	15.4747	19.3417	3.38223	16.7477	18.2125	18.1151	11.4854	22.7619	11.3636	15.0052	3.73742	9.83091	13.1102	17.8462	2.98244	13.9288	16.3084	14.7301	16.2713	17.5752	59.3045	13.9196	15.4943	12.0648	12.3247	15.501	13.5028	12.5294	15.8794
2.07_688.8068m/z	688.807	2.07	0.462755	0	0	1.28607	1.17381	0.668655	0	0.000794688	0.0528008	1.11821	1.29759	0.589346	1.25195	0	1.88009	0.00278902	0	1.26686	5.70626	1.41283	1.67912	3.20456	6.07396	4.15617	1.62168	2.81094	3.87523	1.54181	1.36117	0.516443	2.9803	3.67714	5.48541	4.32273	2.52523	2.4613	0.112752	0.547233	0.50666	1.08924	1.46452	0.948087	1.34387	1.37534	1.97086
2.10_114.0893m/z	114.089	2.1	11.1594	4.58898	5.67343	6.55216	3.47446	3.93139	16.1209	7.96813	7.31362	12.8896	9.32035	11.0863	7.41362	9.01914	11.589	6.20526	7.78957	5.46123	0.725009	10.1475	5.9181	8.40651	4.86702	6.45749	5.0649	2.00498	0.246515	7.40639	6.49943	5.33004	5.30756	0.530501	8.65327	6.74039	4.4249	6.71281	9.97852	5.59305	5.54406	10.1194	6.39548	3.61309	8.88008	8.52921	4.51923
2.11_833.7658m/z	833.766	2.11	2.15158	1.27828	1.01026	0.750124	1.08038	0.477848	0.481478	2.95215	0.795916	0.861068	0.932608	0.0247179	1.08912	0	0	0.182344	0.608785	0.680904	0	1.27196	0.405124	1.11185	6.13157	4.86708	2.37547	3.63962	0	5.46297	5.95009	6.74123	0	0.778218	4.96238	2.71776	0.75872	1.4794	0	0.822402	0.322206	1.59294	1.15785	1.0154	0.465867	0.870589	1.47234
2.15_348.0703m/z	348.07	2.15	24.4194	21.1847	15.6583	20.4928	22.0249	18.7539	22.5355	19.8537	19.229	18.8622	22.0539	22.7328	19.7929	21.0684	19.0898	14.7592	22.3079	24.0605	15.0089	9.35768	10.352	10.3793	8.53993	8.98294	11.4752	19.4272	11.392	15.0421	14.3993	13.7571	14.6255	19.5855	14.3018	24.5422	13.1164	12.88	0.432459	11.2401	12.3857	14.0766	16.0775	14.1345	12.6351	13.718	14.8635
2.15_136.0606m/z	136.061	2.15	14.961	13.6365	10.7906	9.76134	12.7302	10.0031	9.26709	11.9644	11.1914	12.2145	9.21101	8.62546	8.06687	11.6523	11.6501	11.3227	10.8072	11.3983	9.23143	5.69179	8.42635	6.64215	6.49807	6.61922	9.22039	12.5528	10.6308	8.6487	8.278	6.62244	5.85715	8.36635	12.5923	11.0701	8.46453	8.07021	6.43038	8.8955	7.40009	9.00912	13.0282	9.77554	7.78058	9.22249	11.6053
2.15_438.0925n	439.1	2.15	28.6686	16.8007	16.2102	24.6405	26.0516	17.8078	24.4875	20.73	18.581	23.2792	21.6933	34.2842	22.6929	34.0971	24.6123	13.3831	23.5943	27.7782	12.0172	14.3377	9.34423	16.9049	5.24531	9.80307	14.2489	16.1547	12.6431	21.8083	14.913	18.1897	20.5775	14.0011	11.3454	13.0211	18.3259	15.9568	0.167484	11.3045	13.5562	13.2174	12.754	14.3893	13.2666	14.3956	14.2865
2.15_857.4453m/z	857.445	2.15	3.52589	0.436633	0.441841	0.846342	1.97899	1.452	1.83088	3.68347	2.5255	0.434809	0.69794	0.749565	1.60098	0	2.19111	2.11194	2.97716	1.49886	0	4.52008	2.10478	3.88644	4.28887	3.50705	5.74346	4.90855	0.952208	5.56053	3.24228	5.32584	3.30833	5.94257	7.82835	5.09637	2.16678	1.27782	0	1.23484	0.884661	3.03447	3.34213	2.23963	1.44574	2.65663	5.11791
2.22_127.0530m/z	127.053	2.22	22.3043	15.2927	11.362	26.3381	17.5258	19.3915	9.65446	13.6065	8.20264	14.2699	14.4417	13.1304	17.3435	9.18712	9.97815	8.82517	11.9377	15.3231	75.6232	29.1048	16.9781	24.6429	48.6308	40.0762	29.3483	45.7934	32.218	19.3587	42.312	32.2424	50.0052	38.827	37.1047	49.6103	45.2411	28.1277	36.9443	27.6666	19.4901	31.5048	21.394	22.8498	16.8491	34.6167	19.8168
2.22_624.2608m/z	624.261	2.22	20.1201	18.7912	6.31165	27.3103	11.5296	12.9845	19.6708	10.8847	12.8553	8.20319	17.0582	8.81287	24.7344	17.8016	33.7876	29.1833	7.75608	8.14786	10.7888	29.726	13.7236	24.0516	16.8653	20.6631	19.4632	20.6734	26.4137	20.5998	10.836	28.832	12.8965	14.426	19.5984	17.7016	33.7826	34.0648	7.02606	16.2469	14.0967	17.5811	16.0299	16.0181	11.1448	15.5783	11.7401
2.22_159.0745m/z	159.075	2.22	4.62618	11.436	2.00759	2.59012	1.97675	0.671654	0.455005	0.829507	0.907508	2.32936	4.76396	1.49424	2.04885	2.46154	1.54355	3.44584	0.200755	3.3751	20.9188	1.63276	1.5884	8.1173	14.3633	2.6066	1.57748	1.4183	3.3849	0.244816	2.81132	11.1863	20.4283	1.75127	0.728352	6.77838	22.9564	0.733136	1.33822	2.60237	1.12632	8.39775	0.839306	0.808617	1.06767	1.1357	0.367322
2.23_130.0640m/z	130.064	2.23	35.2517	29.6437	25.8339	31.6489	37.4071	23.6432	18.2935	21.832	19.8831	27.249	21.4142	18.4152	20.5102	19.4536	18.2257	15.007	22.9287	33.3392	110.758	48.3384	31.3849	50.1578	79.7842	65.6293	62.992	60.3228	66.5021	44.3304	71.7657	56.2224	80.5353	58.9963	72.5772	88.7775	68.0147	46.2803	131.704	47.7252	42.5271	52.1982	44.4352	38.1534	33.6195	37.6639	34.3238
2.24_118.0639m/z	118.064	2.24	581.904	398.834	351.467	475.73	595.213	390.833	249.541	335.774	243.287	398.861	319.088	257.109	294.731	248.39	291.862	197.512	326.253	555.649	2631.14	954.462	584.968	941.526	1739.93	1427.49	1178.68	1323.98	1417.5	903.827	1551.8	1068.91	1783.69	1295.49	1361.7	1885.94	1284.87	918.632	1109.91	760.615	706.036	843.358	763.976	660.548	673.937	721.872	708.509
2.24_146.0589m/z	146.059	2.24	160.073	113.964	101.244	131.903	170.209	104.364	77.6992	88.6006	78.9928	121.221	84.9711	67.4027	85.7207	75.4723	81.0365	63.6564	91.5209	148.182	655.555	245.224	156.742	256.937	442.399	348.015	287.69	334.03	356.854	219.339	383.356	279.135	433.015	333.222	351.089	489.974	334.505	238.89	327.012	226.306	206.945	238.649	228.9	182.015	166.905	190.073	185.909
2.24_115.0531m/z	115.053	2.24	93.5331	65.4354	55.3433	71.9248	94.469	62.7095	41.4655	52.6214	47.072	62.9685	50.9038	44.6318	46.9448	45.0459	47.9688	35.9597	51.1441	82.7467	396.815	135.426	86.2837	132.23	245.11	193.174	164.929	189.529	225.8	120.6	216.49	195.961	266.584	197.534	206.811	285.786	194.557	150.542	191.82	126.619	117.856	150.391	125.452	95.0957	91.0326	111.096	98.2122
2.24_143.0716m/z	143.072	2.24	212.785	142.783	132.166	170.937	211.054	132.961	95.5683	117.896	95.2575	146.491	117.243	92.3965	106.248	90.2941	109.471	77.3098	120.907	186.932	820.122	304.765	196.95	320.498	557.594	429.668	379.915	409.649	477.638	278.167	488.079	344.265	544.112	411.569	435.637	619.093	405.022	290.631	430.364	282.874	263.261	287.759	257.637	220.985	211.269	231.021	225.972
2.24_132.0796m/z	132.08	2.24	47.7338	32.0904	24.8769	34.8015	42.0042	25.9226	19.8937	23.7807	17.4145	26.2201	23.0479	18.9917	22.7315	21.9922	19.9951	15.9209	25.0501	36.9398	156.549	56.7233	35.6712	61.4279	106.21	82.2485	77.0377	84.0512	99.9525	55.494	87.1407	65.5602	114.526	86.2547	84.7867	121.035	80.6407	52.4498	90.2073	58.1532	49.3944	61.3046	55.693	45.3321	38.4372	43.0883	44.5186
2.24_188.0698m/z	188.07	2.24	24.1576	11.8741	9.19505	17.8997	36.8948	17.4852	8.50173	15.0081	7.97037	20.1967	7.54076	7.8595	10.219	6.71218	11.8795	5.70133	11.7376	21.841	133.996	32.4106	19.1786	41.1658	85.5645	64.958	43.9513	59.9049	65.1405	38.8539	76.8123	67.5811	98.0615	59.7811	56.7186	95.8489	59.6369	41.8689	36.7384	39.4837	26.3422	39.567	30.6094	29.9168	33.7218	23.1611	35.7048
2.24_249.0607m/z	249.061	2.24	46.8824	35.3559	36.2421	40.0461	45.7158	41.1097	35.9894	38.3574	25.3991	35.8044	36.0406	42.9848	35.3301	25.3254	26.1258	29.6366	35.6589	41.5083	72.6995	52.6711	52.1095	56.1443	67.8895	60.1112	41.6248	38.4949	42.0523	46.297	58.008	61.4036	42.3958	40.8877	50.0744	52.4762	70.1998	61.7953	24.807	40.4712	37.9193	46.5163	39.8652	33.6731	42.7334	34.4284	34.108
2.24_205.0964m/z	205.096	2.24	5.40345	5.57678	1.9611	4.28056	12.7678	1.96472	5.3729	3.55532	1.09697	3.5427	7.1603	4.53247	4.25969	2.13835	2.15621	1.61592	2.3949	7.20656	46.7538	2.35533	11.9309	10.4472	12.8562	25.2239	9.75159	6.12357	18.6943	12.085	22.639	14.8728	43.8256	22.4577	11.2825	33.2201	16.9551	5.09242	15.3048	21.5723	11.7319	9.73688	8.33584	4.45033	4.64912	6.54702	6.59429
2.24_143.0156m/z	143.016	2.24	0.914833	2.96512	1.63129	2.88453	1.55491	2.58313	1.80781	2.22601	0.179226	1.53403	2.10537	1.89294	0.0746035	1.00658	1.95846	0.912327	1.66143	2.29891	7.80889	2.14623	1.09535	6.94609	5.29225	4.32396	0.950798	2.80128	10.8961	2.46242	2.96414	5.16487	12.1636	1.70895	3.13357	3.60778	4.68983	0.394273	1.09155	3.6589	1.73119	7.66742	2.26965	3.02827	1.60122	1.56623	1.41754
2.24_701.2077m/z	701.208	2.24	0.537481	0.73357	2.93367	1.40673	2.86512	1.3521	0	1.99115	1.99599	1.9065	3.12815	0.223504	0.582087	2.31906	0.37333	0	1.52788	3.37385	6.45501	6.34403	1.16692	10.8889	13.6835	13.637	10.1514	8.97199	5.69805	6.08266	15.8956	24.1444	12.786	3.75753	7.72823	9.64069	14.683	4.84544	0	7.28121	3.89851	5.89548	6.46751	3.57469	4.17304	7.95849	4.82576
2.24_132.1109m/z	132.111	2.24	2.69192	0.914942	1.12841	0.848015	2.81405	3.78653	1.45003	2.63059	3.01742	1.0527	0.362544	0.847529	0.886513	0.569646	0.0566577	0.72914	3.83976	0.625813	12.3994	8.07739	0.661578	4.23414	1.51143	0.577881	6.76615	0.881166	11.1691	0.81318	6.69685	0.652929	8.01416	8.84188	9.82791	9.09057	1.66396	0.111609	0.180746	0.172871	0.0983155	0.457776	0.305831	0.189636	1.03027	4.72683	1.11481
2.24_624.2908m/z	624.291	2.24	3.99499	0.457417	0.274523	2.35887	0.999299	1.7654	0.0478097	0.448146	0.885875	0.288111	2.19889	0	1.04704	1.83322	1.02701	1.71243	0.125588	0.472403	0	2.22939	0.106655	1.97118	2.57782	0.808621	1.32201	3.63929	4.86804	0.781419	1.34477	1.70639	2.03463	0.00124971	0.796853	3.67556	3.13652	0.659059	0.41953	0.932736	1.35299	1.28406	0.803556	2.76389	0.72329	3.52634	0
2.25_170.0591m/z	170.059	2.25	34.2802	21.9319	20.6713	26.7149	28.3161	15.7004	19.3765	15.606	13.1992	17.833	20.6391	14.1804	12.532	14.5875	14.6829	15.7283	18.6151	31.5817	117.104	41.2343	41.9911	46.8391	95.9475	67.6903	50.979	50.4003	80.6997	34.9217	67.3017	58.3878	76.2713	51.8752	54.5728	89.0365	56.8858	38.375	54.853	44.4182	35.7873	48.7959	34.7115	32.3116	29.3658	37.9041	35.6129
2.25_159.0904m/z	159.09	2.25	12.5361	8.04575	15.0018	10.3086	20.6647	12.4293	13.962	6.34203	6.38321	7.61521	7.57605	4.29448	9.09344	7.81385	6.19945	8.01945	10.1199	12.4669	41.0961	16.6632	14.2267	20.5612	41.6298	29.3474	23.122	20.875	33.9628	13.7874	22.6439	24.9704	47.8678	21.6705	23.6057	40.8764	22.3364	18.3377	21.495	17.765	17.5188	18.6119	13.7331	10.9942	12.3544	14.9364	11.2007
2.25_227.0782m/z	227.078	2.25	4.33599	2.35442	1.4257	3.0709	3.47947	1.23595	0.73544	1.46938	1.39834	2.19137	1.48514	1.43477	1.22013	0.424803	2.58518	0.065857	1.49834	2.61206	10.9642	4.23257	2.27845	8.38422	5.69818	6.75173	5.25516	9.53147	13.0776	4.56088	8.34215	5.6513	9.52734	8.10326	7.5116	8.86651	7.76293	4.18661	6.01214	6.19076	4.92368	7.88842	5.89529	3.59437	3.6166	7.08794	3.34881
2.25_130.0480m/z	130.048	2.25	1.93698	1.9125	1.37308	2.08484	2.7091	5.98162	3.57038	1.70618	2.50237	2.4272	0.450593	1.43824	0.466202	1.0771	2.34468	1.80408	2.8426	1.94567	17.4579	2.68732	1.90476	2.56991	7.94478	4.08372	6.29692	2.72183	2.70753	3.51372	2.15373	3.26788	8.14924	2.62552	6.85778	4.74344	11.7021	2.0064	6.16146	3.50181	3.62973	1.72587	2.45298	3.05462	0.442232	1.61847	2.55816
2.25_770.9152m/z	770.915	2.25	0.0761149	0	0	0	0	0.851513	0	0.550618	0	0	0.622095	0.746612	0.281666	0	0	0	0.525732	0.112907	10.4522	4.14642	0.20178	5.41985	11.1842	8.20263	6.66105	5.78886	19.6648	2.32022	6.3292	3.77396	11.0047	8.51289	4.25708	15.5327	3.57016	0.546799	0	3.79171	1.1925	2.76039	2.02718	2.32833	0.649708	4.36516	1.50626
2.25_114.1402m/z	114.14	2.25	30.3604	7.74939	9.14803	14.6097	9.4951	3.66616	7.5822	17.4324	4.77886	9.06172	16.192	7.30891	0.592149	7.4522	1.9397	5.43443	20.7762	27.4066	15.4945	30.7065	18.6915	15.23	35.6483	16.1443	23.0254	17.6721	51.0539	10.8059	24.7971	11.8509	25.4659	18.4507	27.4205	16.1642	36.0544	15.4311	12.5451	35.1739	13.0697	27.5263	11.3557	20.9182	24.9628	10.7715	19.0897
2.26_142.1148m/z	142.115	2.26	16.6364	0.437503	0	1.04585	6.56217	3.548	4.13526	1.46587	0.0164523	0.0563474	0.0815327	0.286352	3.27185	5.89728	1.8096	0.493125	4.23742	0.0761308	0.172802	10.2831	11.9662	39.5589	4.09737	4.37443	0.634375	0.0040942	0.376737	1.4553	31.8506	2.52225	14.909	4.26118	3.13777	0.807239	2.74026	5.02112	1.411	0.246504	1.33297	27.2294	4.28257	0.014077	2.48692	1.38862	6.00691
2.27_328.1976m/z	328.198	2.27	2.36694	0	0	0.741836	5.60756	1.62477	0.0134695	0.0967124	1.36623	3.39523	0	0.976116	0.154803	0.00250028	0	0	1.18338	1.45425	20.1704	5.34913	3.14607	4.93612	11.0427	3.46683	1.98595	4.81175	5.73146	0.960402	5.92771	1.87562	7.63395	8.63081	5.87671	7.94823	6.86571	4.52576	3.08377	4.20421	2.09589	1.47656	2.76661	2.60904	2.19401	1.95024	1.23365
2.28_128.9044m/z	128.904	2.28	12.3608	9.82672	10.1444	7.88566	11.6212	16.1215	12.3673	10.551	13.4721	10.5568	9.35326	9.7895	13.5658	9.8267	8.53928	4.7345	7.44614	11	11.0723	13.4828	13.596	5.04301	15.8177	11.7845	6.70635	6.77734	15.6861	10.6662	15.7248	8.63992	2.55937	3.56084	4.27265	3.53223	16.0128	8.74714	29.8332	5.17765	6.29495	5.0303	14.2614	5.45856	11.3515	6.38707	5.28425
2.30_133.0596m/z	133.06	2.3	8.76726	4.63382	2.00875	6.08342	5.15067	6.72258	3.38022	3.36536	4.67697	5.78267	9.7795	7.78216	4.08038	5.48318	6.18971	5.4447	4.33945	4.48968	3.02341	2.63502	2.96077	3.31114	3.86167	3.15255	3.17067	3.08857	7.38089	1.13981	3.2681	1.85781	13.2539	2.87779	2.95289	3.80864	1.13874	1.82012	0.452575	3.6891	3.4755	4.43453	2.44458	2.61666	2.02086	2.07493	2.69169
2.30_914.4889m/z	914.489	2.3	13.4517	7.81562	5.67809	6.31034	13.6303	10.7172	15.7486	8.78506	15.9188	10.1942	23.3123	14.5531	5.8749	14.2924	19.8822	12.934	14.9006	10.8491	3.74641	2.16565	3.19435	2.58416	4.5113	0.991903	1.20854	0.348906	0	3.32408	0.491102	3.17645	0	0	0	0	0.745323	0.315499	0	4.58655	3.73042	2.89887	2.68218	4.57075	6.88517	4.90812	3.36694
2.30_672.3231m/z	672.323	2.3	19.0589	13.5129	6.41876	14.8385	15.8111	13.0312	12.9171	6.93435	13.6922	12.4807	20.5764	15.4135	4.00455	10.042	20.0327	10.3097	14.1252	15.1499	5.56781	8.91856	6.47838	4.56553	14.8436	12.1182	8.52195	10.6991	5.13068	4.65594	4.45801	10.4681	2.97531	8.27334	6.7106	6.40851	16.1152	5.47571	1.32143	9.05385	11.2883	7.20952	7.56389	10.5405	6.97302	7.62027	7.41645
2.33_844.4096m/z	844.41	2.33	11.3952	9.79863	3.74549	7.91676	8.92524	10.3355	8.60437	5.86674	7.31938	8.9616	2.60581	1.46322	5.46782	5.41767	10.9796	6.33837	7.98356	12.4483	32.8342	27.9489	16.6911	22.5114	38.6865	37.8136	40.3765	50.9953	47.3214	34.1476	51.1555	38.5454	72.0022	73.7828	48.8919	69.6157	43.6151	27.395	1.05672	16.0121	17.8173	23.1203	20.5438	17.25	17.6705	23.1555	21.6474
2.36_84.0431m/z	84.0431	2.36	6.25379	5.1031	4.36715	8.5001	2.98424	4.64243	1.98469	2.571	3.65306	4.10512	3.827	6.43873	4.8666	2.54836	3.40518	4.18591	3.9987	5.51921	9.33938	4.93307	3.04808	4.02609	4.34052	5.16165	3.47604	6.1252	6.83168	4.51154	4.72999	5.86932	8.63404	9.32209	5.33876	4.07053	4.59869	2.88111	3.4256	4.95637	5.49552	3.4482	4.48718	5.77746	5.3986	6.06859	1.66275
2.36_624.2602m/z	624.26	2.36	0.166208	0.360283	0.34195	1.83545	1.04208	0.492113	1.38922	0.547907	0.00158669	0	0.627863	0.155915	1.07938	0.542726	1.3807	1.00154	0.430056	0.287109	1.73332	0.393967	0.641921	0.586439	1.7042	1.42043	2.68246	0.752732	0.16606	0.421379	1.73568	0.902241	0.374521	0.388428	0.193155	0.179814	2.51001	1.956	101.769	0.331637	1.20882	0.734073	2.11375	0.420231	1.2037	0.246993	0.448987
2.37_86.0954m/z	86.0954	2.37	17.7854	16.1624	8.10327	16.2728	16.0858	12.3913	13.697	7.6124	10.5139	10.6823	7.54417	7.13521	11.7163	7.24982	8.42761	12.9091	7.94266	14.6554	69.3443	15.5262	10.6977	13.671	15.5699	15.5027	17.3789	30.2898	41.8655	15.8395	20.2564	14.4877	47.281	53.8655	21.7697	26.3405	17.4135	13.0716	24.742	21.3286	18.4956	18.7467	23.7357	15.3349	15.921	14.0028	12.5244
2.38_690.3324m/z	690.332	2.38	2.46659	1.28362	2.63823	1.04604	3.67034	1.00504	3.61471	1.84473	1.24574	1.06939	1.03387	0.597728	2.46684	1.57416	1.63594	4.60137	1.23543	6.41268	81.5808	3.39388	1.92217	7.92378	18.1488	26.4427	21.0791	35.1793	44.7445	10.6507	22.738	8.12318	49.3882	40.8428	28.8863	39.9722	9.63116	3.59369	2.44558	10.7679	10.5367	10.4071	13.8045	11.0764	12.8951	10.42	9.692
2.39_130.9013m/z	130.901	2.39	8.42643	19.9594	14.0991	21.8101	15.9753	22.2762	14.7005	14.6641	16.1463	15.8754	20.9843	14.7642	8.42289	15.8484	15.3488	22.5605	12.0837	8.34419	6.03345	10.4645	12.1626	10.5193	8.53474	7.89123	8.04311	12.622	3.69091	4.17606	6.77302	8.45227	3.6945	10.1272	10.2227	14.3068	12.42	12.9182	39.3067	10.0006	7.4211	8.97092	6.51364	11.9176	11.5724	6.66258	6.02279
2.41_561.3019m/z	561.302	2.41	13.9274	7.89823	2.51138	10.0151	7.6916	5.2472	3.40125	5.61304	6.32534	4.90204	1.0425	3.07621	6.307	2.83812	4.88994	6.52403	1.10112	5.97058	4.56857	24.4608	6.25513	20.3421	23.7885	24.7293	31.9993	36.5451	36.4341	28.9351	21.5552	20.7072	4.60231	10.1688	15.1615	22.1067	21.171	13.8606	32.7505	24.2003	25.2519	24.8546	29.9131	22.823	20.0294	25.7475	24.276
2.49_492.3497m/z	492.35	2.49	10.4359	6.86779	11.3959	12.1053	10.2404	10.6585	12.5821	7.19148	13.6111	14.1685	6.26505	9.74453	9.63622	7.20571	6.33987	11.2502	7.46897	6.77663	1.02455	3.76328	9.88803	4.11316	3.09436	8.79383	2.97754	1.30936	0.382485	4.52047	4.29114	3.31194	5.35645	2.74556	4.63052	2.06208	6.32558	10.1217	2.93536	5.0486	7.45796	4.92179	7.30542	6.18258	5.10808	6.83409	5.69733
2.51_678.2773m/z	678.277	2.51	0.831739	0.71125	0.973227	1.05813	1.32951	1.36735	0.185897	2.29874	1.17841	0	0.112226	0.157041	1.80649	0.221401	1.22578	1.38814	0.246652	1.77721	0.376297	0.353329	3.74626	1.15849	1.25064	0.569886	0.268593	0.834067	0	2.29004	3.58077	1.90429	57.5056	60.4473	7.47477	6.70622	1.34713	1.21104	0.426978	4.13175	2.09849	3.58437	4.82306	3.94242	6.31599	4.52101	3.80637
2.51_678.7777m/z	678.778	2.51	0	0	0	0	0	0	0.226876	0.0249411	0	0	0.537974	0.719234	1.79846	0	0	0.146291	0.269967	0	0	0.257317	0.0113224	0	0.373958	0	0	0.00306584	0	1.90441	0.3347	0.544899	20.4396	21.774	0.856237	0.829135	0	0.311312	0	0.953882	1.70698	1.80102	0.474411	0.793317	1.70668	0	0.409376
2.65_116.0694m/z	116.069	2.65	13.4003	14.3354	10.5963	19.6867	8.45193	13.8329	11.6551	11.1863	9.31521	21.1144	8.31588	5.25848	14.2853	4.29061	8.98238	25.2244	12.238	15.2567	43.5218	8.83817	10.9355	12.9969	17.5583	22.6052	15.3546	36.1118	32.8699	19.5708	17.711	10.0323	31.8782	39.9002	22.4508	27.001	12.1387	16.1415	35.5574	14.0475	13.7807	12.5333	16.3044	13.5503	12.4087	7.44184	10.1507
2.66_716.3517m/z	716.352	2.66	52.6072	16.7091	7.11886	25.1066	27.9924	25.996	12.1945	11.4277	24.4637	33.7145	17.3453	28.8359	21.957	17.9796	26.1568	22.3955	32.6106	51.2596	61.1567	56.8746	65.6378	60.6513	88.2663	67.4142	80.4602	75.8498	60.6939	65.2284	53.0711	68.3824	61.0084	72.348	85.8492	85.8933	59.3991	56.4148	52.6748	37.6231	36.9212	36.2661	37.8166	34.3437	38.4499	37.9141	37.8024
2.66_213.1226m/z	213.123	2.66	29.1228	11.877	11.6235	19.0989	24.2515	17.8292	12.0256	11.293	15.7146	21.602	7.19848	13.8699	12.4273	12.1837	11.8537	5.80005	13.3661	23.2343	80.6163	17.0646	16.7002	24.861	43.53	40.3519	45.7136	59.8464	49.7443	36.0973	38.0459	28.6441	45.9273	45.086	34.5881	46.2741	29.9994	38.1622	73.029	18.3262	23.085	26.9508	23.2334	22.1222	19.3414	23.4771	21.7143
2.66_926.6819m/z	926.682	2.66	7.22431	6.20929	7.33075	2.57146	3.45633	4.83027	8.20954	6.24745	9.38715	6.07437	6.49713	12.2255	9.56432	12.7058	9.00683	10.7449	6.58678	6.82031	0	0.555619	0.990496	0	0	0	0.358379	0	0	0.567481	0	1.37721	0	0	0	0	0	0	0	0.252921	0.0708313	0.882517	1.61055	0.689045	1.52429	0.412509	1.22735
2.67_772.4063m/z	772.406	2.67	9.70438	7.89538	6.32698	7.49903	6.39735	7.74342	7.74048	9.86797	7.45252	7.85571	11.1223	10.5066	9.96379	10.9122	9.22985	7.90741	6.66932	6.0236	0.643327	5.82308	3.07279	1.45206	6.19769	1.01181	2.13918	3.47906	2.7153	2.62342	3.06389	1.78358	3.73052	1.45692	2.62686	3.52656	1.97817	3.68253	0.816355	1.6331	1.36204	4.61271	7.00336	3.82233	1.68644	4.55166	2.89208
2.69_813.3666m/z	813.367	2.69	3.95836	2.1791	0	0.771207	3.29622	2.81817	0.892091	1.76998	1.46245	1.72191	3.42109	1.47774	1.09879	2.3571	0	3.17046	2.40775	2.7394	23.3712	8.83177	5.28763	13.2516	11.471	5.48278	8.12316	6.06899	21.3731	6.58237	4.06406	10.6294	26.815	22.7791	9.16087	18.6282	8.46176	9.44383	4.90073	2.26534	3.65025	9.56397	3.06125	6.63219	4.46218	3.94392	8.50499
2.70_502.2614m/z	502.261	2.7	0.20179	8.65854	5.89055	3.4489	5.25366	6.64782	4.25425	6.3839	2.88309	5.15302	6.64395	7.82268	2.62161	3.1378	0	0.734019	3.87705	5.98159	1.82939	1.49189	0.51253	2.54941	0.566617	0.729203	2.85206	4.29578	6.03682	2.09779	7.47173	4.14327	1.32253	2.10353	3.33344	2.2208	0.557178	0	2.66845	2.80033	2.31999	2.44987	1.56719	3.46988	1.17984	3.16423	2.61221
2.73_127.0529m/z	127.053	2.73	0.889141	5.7737	7.70216	13.9246	4.92897	6.22845	4.56017	13.0458	5.89595	9.80541	1.69419	2.37472	3.27675	4.5995	3.05752	23.3922	7.14599	11.8954	1.02149	0.634628	0.155394	0.944524	1.74066	0.0778541	0.801194	0.309167	0.216601	0.863145	0.738926	0.0698997	0.115569	2.01187	0.555408	0.528845	1.85977	2.14922	1.21152	1.73892	1.07228	1.8784	1.01884	0.661918	1.33252	2.70877	3.20397
2.73_665.8435m/z	665.843	2.73	10.4153	4.6551	4.38012	3.5717	3.8196	2.5951	8.63233	1.76491	5.94227	2.98218	4.37606	7.73137	7.61653	5.58536	2.93744	0.491099	6.5077	3.62814	0	6.5497	5.66824	3.62038	3.05674	0.946661	0	0	3.37685	1.82356	0	3.81968	0	0	0	0	0.805983	3.05186	7.53549	0.159482	2.62821	0	1.18044	0.287978	2.12942	0.591807	2.35929
2.74_144.0796m/z	144.08	2.74	78.1439	81.8294	81.9293	183.827	69.7205	153.287	87.6768	163.201	108.017	124.753	62.3955	86.7128	77.7216	113.776	88.2295	584.35	118.166	294.118	11.2913	4.6487	4.48746	5.68368	0.908052	2.46214	2.77296	1.64099	0	2.5476	5.96604	5.50812	17.0396	19.9244	28.5026	23.5906	87.4032	69.9244	109.09	51.8977	52.0985	55.1061	55.0066	59.3702	57.7244	52.5866	51.5884
2.74_584.2682m/z	584.268	2.74	21.9785	10.5708	9.71405	9.36152	8.12297	6.58059	10.0394	6.75641	10.4476	11.2279	12.445	19.6038	9.78541	16.4497	16.1417	12.1677	10.8944	16.7702	0.24156	14.5714	19.3592	12.5498	12.3568	9.56344	6.54271	4.52448	2.0162	8.11244	2.67914	12.7659	0.822111	4.11492	3.40167	1.07776	6.35167	8.95585	11.9207	4.43216	5.35762	3.99506	5.01302	6.05496	7.68445	7.79615	4.79248
2.74_697.3529m/z	697.353	2.74	25.8904	6.37839	5.94982	12.3616	10.6186	6.58667	9.6072	15.2805	12.3629	13.7788	10.9117	16.1969	12.3309	17.2992	13.7597	7.90983	12.8242	18.6806	1.18563	16.9571	16.3454	14.7929	14.285	6.32114	3.8401	12.8281	1.20104	10.5092	0.506852	9.61723	1.31194	2.38582	4.82707	2.98236	6.51694	5.4887	12.6095	6.23119	5.52459	8.10345	6.0423	7.08322	8.95941	4.52321	10.9927
2.74_929.4854m/z	929.485	2.74	16.3025	10.7783	8.78343	9.28675	9.08478	7.64259	12.4894	7.85412	17.3153	10.1711	13.8227	16.8772	15.0038	15.5525	12.6382	11.9965	14.9784	15.3853	0	13.4763	19.1877	10.9327	2.81353	4.08737	0	4.43732	0.641002	8.10803	1.86733	6.76853	0	0	2.79657	0	3.15526	7.63178	10.3925	3.43931	4.8247	3.72994	4.31203	4.94141	3.04868	7.36877	8.23618
2.74_762.9010m/z	762.901	2.74	10.239	3.27587	5.22344	5.2528	4.96924	4.16685	5.64009	2.85211	5.33846	7.43852	5.18025	6.06304	8.29953	7.40293	10.2132	4.883	4.50621	9.24253	0	9.19307	8.76779	4.32178	5.72981	0	1.84099	0.718892	0	5.48865	0	6.14694	0	0	0.673355	0	2.37691	4.73037	1.52816	0.5598	0.806258	1.65095	0	1.26682	0.368199	0.142995	1.532
2.74_955.4402m/z	955.44	2.74	14.8745	7.87713	5.32834	8.24566	8.29277	5.26357	5.12034	4.37957	10.2601	8.581	12.2199	15.2388	6.40553	7.65149	11.205	8.26344	12.3571	11.1658	0	12.1507	16.3962	9.96284	12.5528	2.11287	2.19217	0	2.84601	10.4505	0	8.32436	0	0.609168	3.76453	1.30994	4.2547	2.70659	4.02151	2.28784	2.88421	5.0546	7.51718	3.21076	2.91327	3.01446	2.53283
2.77_251.0906m/z	251.091	2.77	35.2504	2.82108	58.0484	20.3871	4.25812	4.75801	11.9346	12.0654	5.16109	45.2319	6.64236	6.48852	5.70323	1.54333	16.2496	42.6208	3.10094	5.79838	0.277523	0	1.67407	1.89217	0	0	0.426907	0	0	0.706604	1.02859	0	0	0	0.382375	0.98569	7.92449	7.12777	0.0409533	5.19283	3.77004	4.45063	3.2637	3.3941	3.17053	7.19052	4.05995
2.77_376.1391n	399.128	2.77	23.8911	16.512	19.6009	23.0188	20.9994	24.7701	21.4284	16.3368	11.4352	19.111	28.0264	20.4843	22.8927	15.4154	27.3758	37.5768	19.671	19.4787	14.4591	24.9484	18.2054	26.0559	25.6258	40.0382	32.9561	30.1734	11.4078	30.8713	31.8719	34.0574	25.6728	53.3473	26.186	36.9547	23.0743	22.628	40.0582	14.8246	16.7485	16.1869	22.4661	19.5767	19.0847	17.762	16.926
2.77_550.2521m/z	550.252	2.77	2.54188	1.61181	0	0.673364	1.69792	0	1.16844	0	1.16887	1.11963	0	0.206486	0.85216	0	0.855848	0	0	1.66034	14.8776	3.86247	1.09791	2.73761	3.27462	5.75713	5.90962	10.7507	6.99722	3.98055	14.7938	7.8991	20.6394	18.9184	11.0065	14.6614	2.95964	4.47582	4.0366	4.37558	2.0172	2.91443	2.49236	1.7434	4.84773	2.03521	3.68617
2.78_243.0875m/z	243.088	2.78	24.3536	18.6803	26.5822	34.7736	29.7569	23.8441	22.8068	20.2402	18.5138	17.9384	27.9908	17.2648	27.7406	22.4033	28.1028	42.1796	34.691	30.4178	22.56	35.9515	27.6164	34.2892	32.837	35.5472	38.5059	30.6634	30.1138	34.6449	37.6756	28.7605	25.0359	58.2921	42.0083	45.9382	22.7673	17.0762	36.029	31.5178	27.1916	26.5467	17.7791	23.5883	29.9814	22.7746	20.2861
2.78_721.7918m/z	721.792	2.78	0	0	0	0	0	0.245696	0	0	1.22933	0	0	0.00402781	1.25538	0	0	0	0	0	0	0.323665	0.602891	0	0	0	0	0	0	1.01927	0	0	23.8215	23.9078	6.55566	4.39998	0	0	0	4.91148	0.817719	0.265946	0.457817	0.466647	1.86047	1.34957	1.91584
2.78_837.8533m/z	837.853	2.78	0.0100584	0	0.318618	0	0	0.0515069	0.521271	0	0	0	0.921465	0	0	0	0	0	0	1.04152	0	1.05722	0.315113	0.235162	0	0	0	0	0	0	0	0.581496	19.6228	17.3745	3.9302	2.84792	1.02131	0	0	0	0.658051	1.2107	0	0.0948877	0.97078	2.11937	0
2.79_826.8625m/z	826.862	2.79	0.00969234	0.581461	0	0.0273943	1.49583	0.487889	0	0	0	0	0	2.37271	0.113094	0.374145	0.00284292	2.15198	0.210181	0.310445	0	0	0.570264	0.0483596	0	0	0	0	0	0	0.580392	0.29002	391.792	386.583	92.7991	78.1683	0.35607	0.531567	31.538	14.7897	14.4923	14.7534	15.1715	14.5647	19.1019	13.1771	16.4066
2.79_827.3655m/z	827.365	2.79	3.21523	4.63848	3.11121	0.860124	7.42565	0.528405	0.450649	0.968766	3.80292	1.47066	1.2887	2.9568	1.17833	1.13975	1.01114	2.6219	2.27785	1.19629	1.38701	5.57212	4.33599	5.51335	3.52346	3.44249	3.9383	1.90828	0.937209	2.76702	3.83735	1.58946	267.193	241.665	60.7226	57.0688	1.42887	3.18508	26.3458	12.0795	13.5845	12.9118	11.5581	10.2954	18.4281	13.7718	18.3075
2.79_243.1373m/z	243.137	2.79	3.79069	1.96804	3.19042	6.76496	34.2441	3.80503	15.3832	11.1379	17.7157	1.20619	6.4961	5.23885	15.9863	6.42918	2.04038	11.5764	6.00094	8.32858	14.9077	15.5373	1.69058	2.48889	5.64185	3.07926	1.11161	9.18527	3.90967	10.7385	5.81345	4.40943	6.32263	10.0922	6.7628	3.96566	5.29695	6.19596	3.56241	2.74588	3.50364	11.6673	10.6123	2.88751	8.95219	12.9642	1.41263
2.79_722.2948m/z	722.295	2.79	0	0.471435	0.144442	0	0.623962	0	0	0	0.693329	0.361211	0	1.05937	0	0	0	0	0.686975	1.1146	0	0.147227	0.00257282	0.0990676	0	0	0	0.383256	0.000969295	0	0.535871	0	12.4811	13.4007	2.81022	2.87991	0.353186	0.0922628	0.444279	1.13785	1.13031	0.239501	0.552157	0	2.33071	1.0673	0.254667
2.81_339.2526n	362.242	2.81	811.753	472.729	678.361	495.717	550.934	555.551	520.196	499.324	636.138	571.085	292.286	795.381	655.428	744.63	545.302	597.813	694.591	212.199	546.619	387.087	348.869	419.713	300.726	465.195	280.019	466.556	606.007	465.857	507.351	431.254	701.226	329.322	707.34	630.799	464.91	658.172	3390.85	800.682	581.644	578.889	782.147	347.732	710.596	640.725	594.395
2.80_322.2494m/z	322.249	2.8	103.536	79.3829	119.742	73.1497	78.4381	97.7579	103.624	98.9735	113.367	86.3033	50.9716	133.167	113.956	128.559	96.2591	97.1047	120.958	28.7972	37.6619	51.4368	60.3959	50.8315	36.7078	47.5602	21.8278	44.5647	33.8427	54.6191	49.4184	54.9511	49.2031	20.6011	65.5022	46.3434	59.3074	91.2942	172.178	78.6735	60.5121	62.0206	93.7307	47.7795	78.6404	78.2487	75.0971
2.80_85.0278m/z	85.0278	2.8	4.92439	1.36205	2.62257	2.50958	1.93228	15.5709	17.6376	19.0903	2.26799	11.6128	2.14515	1.65072	10.1707	2.4739	2.17114	3.87916	3.05475	4.16588	0.00881364	0	2.21446	4.71798	3.70397	0.73247	0.00763479	0.195831	0	2.26427	0.0964171	10.31	0.204117	1.40478	1.06788	2.00356	0.633363	2.53363	0.227574	2.54807	5.50389	1.785	3.45663	1.41832	4.28708	1.27243	3.39156
2.80_605.4354m/z	605.435	2.8	4.55202	5.56667	9.11184	11.2439	4.37072	9.16073	8.57594	8.7316	8.63509	8.36129	4.36118	7.92186	5.95015	5.51552	8.81831	8.03236	6.7793	4.89224	0.486028	3.08603	7.37917	4.50474	1.76961	5.87742	0.548872	1.62227	0.239328	5.09078	2.05933	4.9065	0.482948	1.84925	2.67194	1.38798	6.35976	10.1093	40.1604	6.76074	3.58777	5.5655	13.8421	6.46516	11.8318	7.83418	11.1775
2.81_209.1645m/z	209.165	2.81	54.0827	35.9491	49.3987	33.272	30.9999	37.0157	44.5489	37.5754	49.0114	32.028	23.7003	51.1302	50.0836	46.8789	45.6201	39.4391	41.6898	13.3153	25.7926	23.1505	29.2839	21.9073	18.3875	31.0326	11.9105	27.6042	29.0567	24.3944	27.4465	22.8346	33.1906	14.2814	36.2647	26.4023	24.1403	34.2366	160.724	48.4719	38.7053	36.6414	49.1712	21.5748	44.2228	38.6419	34.0746
2.81_227.1749m/z	227.175	2.81	14.9563	14.7571	18.8113	12.5321	15.1753	13.2606	21.498	18.8481	18.4711	12.3687	8.05366	20.7318	21.5031	23.8866	13.3142	14.8127	22.0557	5.02077	5.16377	12.6088	7.45946	9.12343	4.8018	11.3716	5.25609	7.6232	8.76543	9.04971	8.02013	6.89537	6.23717	1.83465	10.9785	11.7843	7.42776	12.5046	47.0862	17.3375	13.6196	11.308	19.0537	7.28936	14.496	18.702	15.5066
2.81_789.3829m/z	789.383	2.81	4.82481	0.84426	1.43739	4.46974	5.4103	5.49563	1.83244	0.338382	1.56636	2.04728	3.70408	3.81642	0.6454	3.3927	3.40487	4.92266	3.04853	6.40555	17.0872	3.5184	7.80008	4.54736	5.58857	6.32886	14.1673	18.9288	16.6459	9.63863	10.4251	4.42433	17.7952	19.1957	6.82975	13.4873	2.92687	4.02352	11.5823	7.37183	2.90037	2.81259	6.9159	4.46368	4.26251	6.98196	4.55577
2.87_188.0694m/z	188.069	2.87	4.22781	12.064	9.58658	16.4589	9.64934	13.1855	9.66572	15.1517	11.3502	11.8207	6.60486	4.85596	12.0931	13.7613	7.34755	15.2043	12.8362	9.63508	2.78738	2.86069	4.4712	3.17841	0	1.66452	0.957531	2.47804	1.0865	3.09604	3.15031	1.42715	3.91225	1.27196	1.91891	0.471966	3.42425	7.60817	1.5559	4.65975	2.99046	5.0317	6.64146	2.78981	6.16177	5.38028	8.6256
2.88_284.1246m/z	284.125	2.88	0.190729	0.558468	0.0164646	0.62103	0.617481	0.55166	1.2148	0.223475	0	0.147227	0	0.135822	0.662177	0	0.615752	0	0.318769	1.26847	24.3086	0.922414	1.39373	1.3849	0.972282	4.1718	2.0033	1.45423	7.46591	1.60273	1.37957	1.22537	13.1136	9.01382	2.9456	6.89943	3.16206	2.79425	5.45471	1.26327	1.16368	1.89298	3.24232	0.811539	2.74926	1.88134	3.78626
2.94_452.3534m/z	452.353	2.94	7.48939	9.12926	9.65668	6.88102	7.91479	3.16898	6.86814	6.98229	8.50841	3.8779	4.813	5.70508	9.48535	5.8441	10.4911	4.72068	10.2754	4.87382	0	3.55969	6.88274	1.98694	1.80518	0.894019	1.39663	0	0.484085	1.7091	4.30462	3.72795	0.390209	0.623356	0.269884	0	3.35645	3.70511	0	2.79773	7.37828	6.93777	2.12199	2.88805	4.84363	4.18085	5.12178
2.95_314.1318m/z	314.132	2.95	0.789492	0	0.213532	0.547832	0.612827	0.0804448	0	1.60211	0	0.30202	0.643233	31.3335	0	0	0	0.385906	0.68391	0.743261	0	0.656307	0	0.718276	0	0.295582	0	0.0296685	0.297858	0	0	0	0	0.132222	0	0.319435	0.308951	0.792275	0	0	0	0	0.177539	0	0	0.316825	0.320982
2.97_169.0752m/z	169.075	2.97	8.32546	13.7252	14.2774	17.8108	9.53535	16.4521	17.149	29.2484	12.9264	18.3902	11.3565	11.0414	15.2927	15.2936	17.3068	60.3561	20.0367	27.1201	1.0336	0.706742	0.819868	1.3393	0.580436	0.336662	0.429968	0.297707	2.8355	2.14124	1.52312	2.48702	0.558439	1.00496	1.76263	0.865476	6.23644	6.08117	1.03858	17.9972	20.3795	15.8977	16.5577	14.4794	14.8169	14.2923	17.614
2.97_437.2361m/z	437.236	2.97	8.03224	10.7986	12.945	8.40021	10.3531	13.4521	7.41433	8.81594	7.78302	5.03751	11.4971	7.46504	47.8676	2.63957	23.6281	5.94598	14.7996	6.06397	1.98184	3.72993	9.73882	15.9702	2.27707	0.868665	1.69369	24.9356	0.922436	6.34748	0.827415	5.04129	7.22043	1.93314	11.281	3.96595	12.6056	11.6087	18.2555	5.78182	5.53505	10.0937	8.87326	3.71844	5.88663	3.23866	5.585
3.04_130.9015m/z	130.901	3.04	27.62	20.583	53.0846	19.4456	21.2255	25.4264	27.1298	31.4431	34.9056	19.6821	28.5736	18.3591	26.9463	25.171	26.844	50.5869	35.5592	26.0652	11.5823	21.4396	27.6298	17.7657	9.45217	11.7076	18.2937	8.6049	9.94432	16.6388	16.6942	32.4165	10.329	9.83111	18.197	3.86475	14.2857	17.9664	15.2122	12.6097	18.4793	20.1476	11.8545	12.6673	14.9112	9.09855	24.5751
3.04_128.9045m/z	128.905	3.04	25.7563	21.1984	17.8943	5.65761	14.4245	17.4099	16.9879	9.09486	8.43244	14.3311	14.2928	18.9133	20.139	14.0689	19.7179	32.7942	22.6098	9.71839	1.23764	20.0888	18.2741	8.24755	3.73099	11.2015	2.61146	1.74362	0.824602	9.8366	4.02758	8.93138	5.3985	2.49733	7.10456	4.07085	5.48794	13.885	15.5985	16.7702	3.16349	11.282	9.53847	14.769	11.2921	9.59706	7.80768
3.05_718.5207m/z	718.521	3.05	10.5217	10.61	16.3006	3.78563	8.91234	12.7961	10.1971	12.8503	10.8645	7.88446	9.69513	10.6045	8.15096	8.32327	20.9329	17.8659	18.58	4.95169	0	6.45521	13.0828	3.04319	4.17951	3.74312	1.67473	0	0	4.31733	0.794668	3.40132	0.320591	0.679521	2.2638	2.40142	4.56665	7.8256	35.1135	3.51743	8.06249	8.41761	6.02577	5.70447	5.67754	9.16655	5.79226
3.11_144.0793m/z	144.079	3.11	23.4912	25.8853	23.3405	11.2121	35.5756	23.2676	18.7926	21.2912	23.1591	12.6623	23.3758	16.3158	25.8167	15.4501	25.781	27.5747	37.6438	20.99	1.61123	1.05394	0.873004	2.43779	1.52935	1.7469	0.999898	1.97883	0	5.77417	0	3.3635	1.08137	3.8945	0.175685	1.64199	8.12974	10.253	2.16344	8.77935	11.0841	9.50305	7.96248	5.16218	7.3858	6.66592	6.55019
3.12_481.2616m/z	481.262	3.12	6.04015	9.67946	4.93284	2.64985	9.03029	13.8617	6.4165	9.74818	4.14185	6.92368	4.7424	14.0939	41.7893	3.60908	27.0058	4.20417	11.8605	2.99883	0.962075	9.9354	6.41252	14.297	4.19209	0	0.599779	18.872	1.44122	3.5358	1.73651	6.06837	8.93745	1.99618	5.73545	0.609432	10.2018	11.0202	11.7272	5.43224	4.9985	3.92363	5.79815	4.36913	4.48318	3.38607	4.75966
3.18_584.4364m/z	584.436	3.18	10.7713	8.29586	18.4373	6.81747	9.37142	7.47461	12.0615	7.19699	4.97209	8.38387	3.7928	14.5235	5.63889	12.4716	11.5084	15.312	5.7354	7.21151	0	7.4306	7.21366	5.33889	3.38028	3.51546	2.15075	5.09848	0.169406	6.65712	5.09484	2.61315	0	0	4.81179	2.0808	10.9692	4.58018	55.5087	7.8869	6.76983	9.15279	7.73032	4.81107	9.19417	7.9133	7.32373
3.21_527.1787m/z	527.179	3.21	1.20531	1.6744	1.9171	0	0	2.58838	0.00214345	0	0	0.630929	14.5244	0.703999	2.67573	0	0	0.0446007	4.54176	0	0	5.6232	32.8198	0.60814	0.253099	0	1.90624	0	0	1.84299	1.89466	2.93514	0	5.22783	4.04316	0	3.12411	0	0	0	0.95963	1.65732	1.57718	0	0.528933	0.39438	0
3.21_183.1537m/z	183.154	3.21	1.60094	0.276	10.3214	5.50111	0	25.0382	5.6024	0.10112	0	3.42871	0.472944	0	13.5918	5.07932	0	0	1.82039	0.247114	10.6798	4.82005	7.60041	6.7045	3.73188	0	1.2851	16.0104	0.450747	0.725948	0.595174	0.203309	3.87509	2.50098	1.76689	0.810143	0.212768	0	0	61.6655	5.1183	4.66676	0.503167	1.61768	37.2615	1.04933	0.515126
3.23_452.3365n	475.326	3.23	5362.71	3854.76	5536.17	4298.38	3973.66	4876.56	4028.39	4228.37	5008.52	4703.67	2693.52	5246.35	4900.92	4557.8	3910.36	5465.02	4435.44	2837.59	4646.99	3044.3	3994.39	3500.18	3100.51	4362.38	2572.09	4198.5	4168.5	3971.71	3984.39	4035.52	4247.25	2960.91	4494.05	3899.07	4235.76	4638.49	20644.1	4280.97	3990.65	3945.8	4705.99	3295.85	3567.05	4785.78	3942.62
3.22_435.3332m/z	435.333	3.22	728.685	622.914	927.113	659.898	626.822	786.213	798.176	733.167	810.221	703.783	433.319	898.047	772.927	718.783	603.159	873.248	735.053	399.293	467.973	379.332	576.195	406.073	356.5	473.713	290.401	396.151	362.712	455.175	408.776	501.719	448.5	303.926	490.227	412.343	478.892	781.931	2314.49	593.42	596.239	504.555	631.031	438.04	523.674	620.721	540.326
3.22_322.2495m/z	322.25	3.22	234.286	136.606	273.07	139.89	156.91	175.937	183.894	162.623	201.93	170.749	106.081	233.561	159.408	160.932	137.267	220.925	208.894	83.6942	161.665	171.152	141.89	102.806	105.845	128.693	64.4411	96.4307	115.219	143.658	144.571	116.973	143.204	115.897	117.21	96.9857	104.525	223.968	804.986	156.037	204.09	128.881	151.901	140.262	178.454	160.465	146.601
3.22_491.2995m/z	491.3	3.22	126.418	77.3707	134.767	89.763	113.429	112.136	67.5835	86.2629	100.123	106.595	42.7002	154.903	112.838	96.5054	81.9375	121.411	95.6625	53.254	122.671	129.855	92.139	115.309	69.0529	104.361	76.8341	93.4398	102.825	81.9181	134.536	136.008	114.312	78.1188	108.388	125.279	84.7039	179.497	964.932	106.177	122.478	82.9505	132.149	79.1241	97.5376	113.021	76.2914
3.22_803.4112m/z	803.411	3.22	1.65163	0.915307	0	0	0	4.4551	13.2416	0	10.1523	2.8362	0	1.00692	0.1991	3.341	0	0	0	1.55354	5.62373	2.56605	7.94378	4.14427	9.96075	4.22445	14.0724	18.4831	42.3807	5.399	10.1498	7.25897	0	6.44822	5.49641	30.6384	4.10231	6.86957	19.1819	8.34999	6.94517	8.44143	4.78103	5.82884	6.24228	5.93065	15.5848
3.22_227.1692m/z	227.169	3.22	13.7706	6.17107	3.96044	11.9209	3.15636	14.3347	3.02376	2.44119	3.03279	6.97778	5.51095	1.84452	13.0195	4.90726	6.9657	8.04668	28.4999	5.16938	31.2298	14.3815	8.74938	73.2006	14.5758	2.23719	16.322	9.29578	15.8458	4.78492	5.74953	5.659	1.81902	38.8641	11.7679	9.00263	3.69391	7.08658	49.7614	10.6877	24.8501	11.0577	4.95384	3.32453	21.0861	4.09876	67.9021
3.23_340.2603m/z	340.26	3.23	19.0345	30.9189	31.5052	19.1384	25.4255	19.2108	44.5043	47.6256	55.2672	24.7072	13.5532	73.669	51.0653	23.2144	23.1597	17.0925	20.689	18.8279	11.5839	9.90575	22.3787	15.5344	22.8551	53.9152	3.90909	24.1803	43.6071	10.6109	16.1787	11.6892	12.5776	11.7086	15.0417	6.30071	17.4937	27.7017	237.159	21.2846	50.5189	35.6361	21.5933	18.998	63.8356	67.9341	24.4691
3.23_209.1632m/z	209.163	3.23	26.0109	17.6034	16.2869	113.302	116.837	13.9027	19.5711	27.4691	27.531	24.3849	11.4091	16.3127	12.029	50.1541	67.4305	21.0673	15.676	6.23575	18.4171	22.4641	41.3473	9.99639	61.2616	4.28803	1.88836	4.28784	10.0399	10.798	15.2231	6.30621	10.9526	4.05779	10.5891	3.52211	43.6793	36.8053	455.818	15.1587	55.1573	12.8145	11.1529	38.5329	3.79119	12.4807	16.9434
3.23_226.1904m/z	226.19	3.23	28.3449	19.7805	39.675	38.2788	28.4243	72.1948	73.5478	20.2379	48.9191	21.059	22.4257	71.7868	36.4764	34.205	42.791	17.4578	41.3894	5.29083	4.88999	21.3969	52.4085	44.8092	68.1614	28.4418	185.437	6.7869	38.1405	73.1534	52.3584	21.5263	58.7967	65.2248	10.8946	14.8658	5.06365	70.9817	627.083	87.8014	61.7918	50.2567	42.6	84.0817	12.4958	7.0164	118.766
3.25_492.2672m/z	492.267	3.25	21.6943	1.39961	101.035	6.92081	105.974	8.42258	4.66024	3.10682	14.634	13.2395	0.12986	6.37886	1.94191	6.79893	4.77822	6.00648	5.88925	0.206889	24.8892	12.618	7.65376	3.46836	0	24.3263	0.0932722	0.203387	2.66015	0	0.863338	3.37316	0.612942	11.0379	1.35082	3.72334	1.22007	4.72256	118.274	49.4244	40.5986	1.60823	24.0182	5.94209	3.35769	6.45446	10.6471
3.26_339.2770m/z	339.277	3.26	15.6185	4.64413	67.0841	10.7881	13.3122	15.8866	38.5974	31.5149	26.7718	19.521	8.3075	47.0657	38.6011	71.5581	4.59396	14.4934	23.1845	24.5722	0.444417	66.9568	15.2654	1.16587	2.88894	63.5283	13.874	38.5018	16.5793	22.4755	22.7424	6.67952	4.64138	6.4355	15.9316	0.105071	15.8958	35.6823	257.454	22.0674	29.907	45.3541	52.4391	25.5359	10.935	32.521	32.6232
3.26_762.8122m/z	762.812	3.26	0	0	0.509037	0	0	0	0	0	0	0	0.214351	0	0.641767	4.53551	0	0	0	0	34.6582	4.05056	0	7.58368	5.67664	0.953654	13.9539	4.30305	5.85686	0	2.88583	0	113.074	74.7909	32.6075	16.8897	2.7839	4.49051	17.1058	0.545105	1.22627e-05	1.38663	1.92768	4.48862	8.19444	0.875381	5.71178
3.27_525.2877m/z	525.288	3.27	1.0246	12.107	14.3897	7.03161	3.82232	14.4302	2.10895	11.6342	12.2342	11.1073	1.50213	6.41195	28.0129	0.309484	11.8197	0	17.4653	3.82751	10.5902	3.58876	0.382779	8.89124	3.15688	1.24367	1.09913	12.8944	4.22684	8.75958	5.87346	11.5159	2.0809	11.2171	10.1008	7.71543	5.71973	11.9161	11.114	30.3472	5.50087	0.826696	4.53704	8.0609	1.53009	31.0764	26.7169
3.28_843.4226m/z	843.423	3.28	9.34508	0	5.18615	1.81767	18.0439	3.00018	5.14174	2.13366	0.671142	0	0.196731	0.137128	1.15969	1.48404	7.77121	1.66632	1.77364	2.89409	16.8451	3.09409	14.7324	15.8275	15.4576	20.7958	10.5495	20.9791	27.0826	14.9746	32.4922	10.2046	16.0933	22.7035	30.3969	20.7206	24.6359	22.6261	22.5683	7.11587	13.7321	13.7983	1.08195	9.05112	3.85712	5.70263	2.35224
3.28_525.3046m/z	525.305	3.28	0	1.04983	0	0	0	0.208987	0	0.0543348	3.31441	0.228102	0.266434	1.28327	1.42087	1.06859	0.385409	0	0.706341	0	0	0.872758	0.559813	0.375951	0	0.0539468	0.0239551	0	0	0	0	0	0	0.421025	0	0	0	0.575956	0	0.428975	0.815453	0	0	0.519338	0.738036	1.15898	0
3.28_1077.5037m/z	1077.5	3.28	2.6533	2.30546	15.2784	0	5.69302	3.3132	1.78767	8.13635	3.43738	0.242109	1.04298	2.7079	0	0	1.47806	1.5248	0.113027	3.17911	2.83693	6.17268	3.84706	6.85315	13.7079	10.0996	0	4.0033	0	3.19334	4.39421	2.34106	5.38589	1.57922	7.1914	1.78939	24.7493	14.977	0.531031	2.28276	3.66497	0.513305	3.04862	0.143559	1.6328	3.133	3.04617
3.32_696.5145n	697.522	3.32	31.1236	23.8678	39.9978	33.969	32.4647	40.4898	45.4073	50.0042	33.9447	36.7244	21.984	46.5582	36.1324	30.8095	32.7563	35.1657	46.0497	20.8179	13.3463	19.3671	35.4829	21.9694	12.5071	20.9487	14.8862	8.70764	2.55554	19.2041	22.5865	24.3883	6.63724	5.94387	28.7809	14.3173	23.9767	24.9485	61.3185	39.8088	52.6846	32.8706	30.8422	37.8781	19.0811	29.0173	39.605
3.31_829.4323m/z	829.432	3.31	2.59318	2.65103	0.661207	0.65674	5.17238	3.01115	3.37815	3.60845	3.5517	2.08591	1.96079	0	1.13415	1.7567	1.15479	0.996411	0.694412	2.32287	7.23738	9.55782	2.28088	6.92356	2.46439	12.0368	6.224	12.7387	22.6743	4.33954	4.10542	6.3084	24.2339	12.541	13.5913	15.6886	1.05318	0.549566	19.378	5.5447	6.55496	3.07367	4.97258	2.79761	3.43373	9.08069	5.89998
3.33_569.3152m/z	569.315	3.33	4.4209	2.42006	6.38	3.99434	8.02802	16.9831	4.0954	6.6399	2.76641	4.80431	2.1881	9.39037	29.789	2.1112	15.794	1.31978	8.10997	3.17521	0.000313699	8.26961	1.128	6.2528	4.92924	0.715207	1.71881	14.2615	0.481826	1.33038	5.6337	2.58934	6.83224	3.03538	1.78076	0	11.7425	8.73938	2.31243	3.30632	2.39795	3.33568	2.73558	2.65055	2.65865	1.90365	9.43053
3.36_57.9342m/z	57.9342	3.36	18.1793	6.84306	16.3126	18.5806	7.45751	4.47684	7.89921	14.0158	11.7158	11.0613	4.7121	8.02529	6.44316	17.4784	14.5592	24.9918	6.13763	8.08159	0	12.6904	13.9048	8.46047	3.6471	5.57466	2.86213	1.05937	0.245057	2.42076	2.56456	3.70875	0	0.183562	1.95492	0.29295	3.35667	2.91924	94.1811	3.60442	15.8807	3.22716	10.141	1.55896	3.15127	7.35538	0.588693
3.36_948.4324m/z	948.432	3.36	1.65252	0	0.386795	0.72924	0	0	0.139598	1.64687	1.73416	1.14853	0.019518	0.605752	0.203938	1.43366	0.952411	1.71913	0	0	0	0.276519	0	0	0.428157	0	1.97728	0.788763	0	0.0166783	0.242239	1.32469	40.3053	28.5491	10.6169	4.12892	1.99706	0	0	2.84516	2.09983	0.876112	1.07222	5.42933	0.154284	2.57804	3.48066
3.36_947.9269m/z	947.927	3.36	0	0	0	0	0	0	0	0	0.221028	0	0	0	0	0.156291	0	0	0	0.71552	2.97372	0	0	0	0	16.8932	0	0	0	7.56326	0	0.574852	43.0624	27.0492	8.97599	0.806617	0	0	0	0	0.621948	0	0.629065	0	1.13216	1.26986	0.527545
3.37_359.0715m/z	359.072	3.37	31.2289	116.667	212.795	48.719	5.54982	71.2139	0.0770869	12.3861	121.9	27.0149	20.825	25.0201	80.8096	87.4461	70.1335	89.3796	18.3378	135.439	4.88055	38.7555	41.6713	27.0963	21.389	32.3249	51.1905	19.785	8.24372	31.6312	20.0919	28.4445	21.8043	13.1538	24.6803	15.2876	6.71781	7.34301	2.50183	29.4906	27.877	44.9023	27.0374	35.3981	23.6967	21.0891	20.6876
3.37_860.4289n	861.436	3.37	110.842	321.256	108.36	56.6939	189.531	48.7643	108.955	92.2746	50.4233	111.717	46.5805	52.3439	72.0877	47.8979	55.9091	36.5263	79.8167	224.705	72.2318	81.0205	41.3327	120.517	158.512	209.064	125.805	144.268	33.8449	99.8089	120.936	65.9887	128.688	119.219	151.657	148.536	87.5094	56.8277	23.4901	86.0559	95.5918	94.8618	97.6802	72.3692	79.1679	78.8031	111.056
3.37_310.1771m/z	310.177	3.37	7.05128	31.3239	9.41023	5.11666	24.0017	4.39935	14.1339	10.9856	2.22846	12.0395	2.74551	4.79023	4.54076	2.74822	3.24709	6.77926	5.28382	12.6985	4.29618	6.05657	0.973006	6.68683	8.8908	15.3399	10.2153	13.5281	1.6073	9.72915	9.19148	5.22761	4.13399	4.63141	16.1175	9.33332	2.63396	4.38219	0	7.22814	6.27588	5.85052	9.10163	6.90846	5.77635	5.22955	10.8277
3.37_695.1533m/z	695.153	3.37	0	10.3858	44.9771	0	0	2.11985	0	1.12987	12.3191	0	0	0	10.1934	8.0254	4.48963	8.49408	0	17.7819	0	1.46966	0	0	0	0.517754	0	0	6.95505	0	0	0	0	0	0	0	0	0	0	0	0	0.892447	0	0.403756	6.39764	0	0
3.37_565.4421m/z	565.442	3.37	0	0	0.256224	0	0	0.70901	0.552448	0	0.59517	0	0	0	0	0.252701	0	0	0	0	0	0	0	0	0	0	0	0	0	0	0	0	0	0	0	0	0	0	79.2719	0	0	0	0	0	0	0	0
3.37_375.0444m/z	375.044	3.37	0.39703	11.254	14.3311	3.75866	0	5.35796	0	0.341243	8.32313	0	0.915129	1.17152	5.64266	7.07221	4.94364	5.6053	1.42635	7.76278	0	0.630583	1.14593	0.750778	0	2.36058	1.35515	2.4576	0	1.57796	0	0.688209	0	0	0	0	0	0	0	0.266772	0	2.93195	0.778041	2.54719	0	1.31014	0.28112
3.38_1050.5203m/z	1050.52	3.38	1.25652	0	8.64891	0	0.78653	0	1.52789	2.02841	0	0.974304	5.44641	0	0	0.336121	0.184245	3.0929	0.292565	0.447042	56.007	10.6169	2.31307	9.01256	32.2208	17.2003	13.5634	13.8343	66.4871	7.57811	2.14168	3.38414	57.0907	45.3517	15.5772	36.7868	6.08957	10.1394	0	7.27007	6.43137	10.1012	2.90753	6.99569	6.43977	6.27136	4.3881
3.38_337.0892m/z	337.089	3.38	1.35158	11.614	42.3278	2.08996	0.600378	5.43592	0	0	16.092	0	1.03657	0.727714	11.7318	8.29977	5.34355	7.64435	0	36.9521	0	2.57957	3.17015	0.397837	1.62169	7.31716	6.12686	7.08467	1.95076	7.25653	1.50801	4.55394	3.36086	3.81971	1.58587	0.659408	0	0.260748	0	6.20702	3.30169	4.96469	4.6035	3.87832	4.98728	4.58947	3.59145
3.38_717.4926m/z	717.493	3.38	3.33753	6.72447	9.27406	5.80455	7.93935	5.66545	6.52424	10.7904	6.78698	7.94173	6.63918	51.3669	30.032	4.362	6.74375	11.5004	6.9488	1.87274	1.04898	2.88154	3.62745	3.9906	19.884	7.26595	1.462	43.1602	0	71.3567	3.70013	7.06094	0.630886	0	8.50439	1.22333	4.82649	4.94499	2.38165	24.4075	7.11656	12.0275	4.64993	14.3449	3.34276	3.9204	62.9971
3.38_58.0746m/z	58.0746	3.38	0	0	0.0250886	0	0.213343	0.159302	2.19184	0.0351543	0	0.923843	0.727419	0.0299265	0.00772203	0.00951997	0	0.135634	0	0	0	0	0	0	0	0	0	0	0	0	0	0	0	0	0	0	0.478556	0.0883759	142.092	0	0.143759	0	0	0	0	0	6.26798
3.39_809.5994n	832.59	3.39	17.6762	20.6187	23.1007	22.3477	20.8282	27.1764	27.8815	26.5215	26.6806	41.3891	24.463	30.4692	26.8716	24.4909	18.602	32.9335	26.9707	17.3511	12.7729	9.68454	29.1867	22.7332	20.1697	30.7029	10.5784	10.8525	6.15716	14.3763	26.6434	16.5061	11.1103	11.9539	15.2723	24.3177	17.4883	20.0109	196.335	22.8438	40.7315	32.6356	20.1412	26.8105	19.9488	19.4195	15.9089
3.39_228.1798m/z	228.18	3.39	9.00514	0.0836757	2.71174	21.7979	1.23292	0.986109	3.23961	0.0547939	4.7142	1.3881	0.264318	4.9211	1.16381	5.34067	2.75171	0.468502	0.251777	0.364153	0	0.571292	0.490061	28.0375	0	0.522603	0	0.487362	0	7.38199	0	0.446053	1.62429	0	1.07661	1.21979	10.5213	4.14399	125.19	1.06241	2.98595	0.382513	0.303524	0.983377	0.40364	0.511358	0.663253
3.43_565.4210n	588.41	3.43	15778.8	11643.2	12802.5	14567	13956.6	13043.3	13393.4	14109.5	14560.9	13359.3	10115.8	14078	13943.9	13073	12862	15648.4	12707.9	11001.4	16432	10097.7	15161.7	10486.9	10868.2	13774.7	10821	11178.3	13505.9	13442.1	12786.4	14969.6	13493.6	11904.2	14763.9	13348	15474.6	14199.7	47578.4	13887.6	13218.7	12642.9	15244.2	11024	13569.6	13078.7	13005.1
3.41_604.3839m/z	604.384	3.41	310.481	199.12	170.705	215.223	234.464	294.02	199.149	233.783	271.878	214.841	210.318	289.878	209.606	212.304	228.919	200.109	179.668	218.567	268.373	163.978	204.554	172.54	232.401	249.028	163.608	216.825	275.719	249.13	305.809	228.778	348.587	185.323	308.016	287.192	265.471	216.217	1436.96	204.961	218.683	214.236	225.578	241.831	226.496	205.038	224.5
3.41_453.3802m/z	453.38	3.41	45.1205	56.2799	63.9387	86.6882	377.379	93.612	108.02	122.115	11.4598	55.4974	67.0246	30.4467	17.4368	28.4956	76.031	164.059	197.246	23.5482	62.0126	85.4817	37.8729	31.6166	113.723	42.2756	7.9684	7.956	233.796	28.2811	6.68187	37.793	109.227	9.90671	77.0927	158.525	55.0097	5.46544	139.404	41.228	174.776	20.1902	8.08373	95.2929	185.741	18.3503	9.54799
3.41_883.4601m/z	883.46	3.41	0	0.000141118	0	0	0	0	0.134814	0.947203	0	0	4.11842	0	0	0	0	0	0	0.669947	0	0	0	0	0	12.9714	0	0	0	0	0	1.26522	15.844	20.6035	0.710848	3.19203	70.153	0	0	2.36821	0	2.59467	8.53016	0	4.56802	0.896361	1.67545
3.41_302.6851m/z	302.685	3.41	0	0	0	0	15.346	0	0	0	0	0	0	0	0	0	0	0	0	0	0	0	0	15.1064	0	0	0	0	0	0	0	0	0	0	0	0	0	0	239.131	0	0	0	0	0	0	0	0
3.43_548.4171m/z	548.417	3.43	1387.42	992.507	1128.27	1218.99	1184.31	1308.13	1223.02	1178.31	1161.41	1211.01	795.047	1135.87	1149.5	966.932	1052.52	1249.33	1194.33	817.352	1216.67	857.25	1273.18	860.402	962.704	1143.87	894.424	1008.18	1123.59	1010.75	965.908	1217.72	1125.73	968.939	1238.69	965.985	1177.74	1208.15	4494.93	1241.3	1128.84	1249.41	1325.72	975.696	1229.35	1176.06	1176.36
3.43_435.3327m/z	435.333	3.43	168.455	145.702	166.452	187.499	246.824	284.675	202.695	111.67	144.691	185.639	151.779	280.165	247.726	173.832	207.863	191.121	228.104	126.068	174.18	198.964	201.525	102.996	248.84	239.068	109.306	188.276	112.466	121.251	187.751	124.095	167.132	152.264	169.105	117.996	145.491	218.893	606.425	220.536	175.051	148.585	164.519	135.785	137.885	263.466	231.13
3.43_210.1739m/z	210.174	3.43	6.5829	0	0	0	0	0	0.188191	0	0	0	0	99.561	0	0	0	171.096	0	120.595	0	0	0	0	0	93.3422	0	0	0	0	0	0	0	0	0	0	0	0	0	68.0464	0	0	0	0	0	0	47.6864
3.43_879.4402m/z	879.44	3.43	1.30603	0	2.77486	0	6.47117	0	0	0	0	0	0	0	5.42556	0	0	0	50.7131	0	0	0	0	0	1.98193	0	26.3613	0	59.7848	17.5836	0	0	0	21.5861	17.4093	0.599652	1.74639	0.723478	0	0	0	0	0.338988	0	0	13.3331	0
3.44_1155.3302m/z	1155.33	3.44	22.5665	81.7476	0	0	0	5.35301	0	40.1708	0	0	12.8814	49.6977	5.62015	55.2179	29.7924	25.0706	0	0	0	0	17.1791	5.43995	0	0	0	38.8548	0	0	5.53734	0	9.60242	0	0	0	49.3641	0	0	0	0	0	39.3182	0	42.4287	0	16.8017
3.44_586.3347m/z	586.335	3.44	0	0	0	0	13.9265	0	0	0	0	0	0	0	26.8005	0	0	120.87	0	0	0	116.075	0	0	49.6319	0	8.35212	68.6336	0	10.447	0	0	101.523	0	12.5509	0	71.4157	0	73.6272	0	94.0638	0	0	31.8229	0	0	0
3.44_1179.8523m/z	1179.85	3.44	0	0	0	0	0.679021	0	0	4.18233	0	0	0	26.2802	6.74768	19.0666	23.4369	22.8902	0	0	0	0	5.49956	0	0	0	0	1.13935	0	21.8259	0	0	0	0	0	5.88817	0	0	0	0	0	0	0	0.306656	6.35462	4.91758	0
3.45_927.5280m/z	927.528	3.45	0	121.896	0	0	0	0	0	0	0	0	0	0	61.8591	0	39.3536	0	0	0	0	4.59362	13.9351	0	0	106.99	0	45.1992	7.54348	0	0	0	0	257.96	49.5338	6.15019	14.4505	0	0	40.8395	0	0	0	0	0	0	11.4965
3.46_453.3237m/z	453.324	3.46	0	7.76229	37.5618	9.4455	5.03848	6.15044	5.13408	2.73674	12.0753	0	4.73282	5.4233	18.5983	0	6.77677	13.2709	20.2849	6.8122	33.0947	2.19835	26.6159	1.97431	3.36413	6.02627	1.58448	0	1.40726	26.1535	3.10105	12.9037	1.59118	2.19617	5.74793	0.089983	32.4826	4.63572	20.1614	7.23488	1.93964	0.278651	3.6063	15.9013	2.05937	4.47999	11.81
3.46_1095.9256m/z	1095.93	3.46	19.832	0.392726	0	0	10.8891	2.5942	0	26.4374	0	0	0.56101	19.8037	27.8725	30.4945	31.3139	1.61348	28.3405	5.98027	0	0.543429	5.79635	8.99991	1.99081	18.278	6.67652	11.4289	4.91469	11.8777	0	0	0	0	0	6.26789	0	0	0	0.0577215	0	0	0	0.130303	0	17.696	9.57842
3.46_1172.5825m/z	1172.58	3.46	0	2.04524	0	0	0	7.05697	0	0	11.3667	0	1.03202	0.31761	0.805435	11.8367	7.25578	3.85242	0	0	0	7.24367	4.2987	5.41127	0	0	0	0	0	0.993453	3.78323	2.0424	0	0	0	0	0	0	0	3.34614	0	2.2016	1.39497	0	0	4.57131	0
3.47_341.2693m/z	341.269	3.47	8.91732	32.8919	95.2943	30.1679	26.7878	12.4682	26.7042	44.2263	53.2123	105.428	3.38571	183.545	9.9839	4.30809	33.5093	58.1046	35.7341	41.3707	10.7068	46.444	54.8944	9.3156	107.628	34.7913	27.6173	33.6402	23.9761	82.1947	13.7579	33.0746	14.86	37.2802	161.196	102.322	15.8505	112.924	374.728	36.6396	61.5271	82.9856	69.1183	59.9852	115.742	20.2655	21.5303
3.47_897.4789m/z	897.479	3.47	28.734	33.3924	5.05755	10.8515	4.30191	4.07959	0.920177	15.7127	0.921248	28.8668	8.47449	41.5475	13.4074	45.8219	23.6939	8.473	8.33204	35.209	12.5077	48.4712	12.3585	50.2439	4.78886	5.55436	16.8048	11.8963	13.5857	8.22593	19.4021	14.2207	10.1417	5.47439	29.5811	30.4676	12.7874	0	0	2.09749	0	1.97602	1.63933	0	9.38886	29.2665	13.494
3.47_665.3560m/z	665.356	3.47	27.4897	11.6512	0	37.4974	44.4511	3.30451	0	24.3302	32.6492	43.5638	39.6017	15.5378	5.58199	241.468	6.03584	172.652	0	0.553903	28.8125	2.88705	0	4.90054	0	0	0	3.81014	0	2.22517	0	0	0	46.8554	0	0	7.44634	0	0	0	0	36.192	0.734174	0	20.3827	0	42.2069
3.48_1036.7634m/z	1036.76	3.48	12.2803	15.2465	20.2783	0	9.3392	5.32521	9.78085	11.7271	4.43384	2.85135	4.04143	2.52809	14.3721	17.3711	0	12.6291	1.82327	5.22362	10.333	4.38051	6.60869	18.1079	6.60803	3.87229	52.6166	18.04	2.1826	2.32224	5.6759	10.1106	2.15233	17.5334	7.80464	2.09925	10.8815	10.6334	0	2.82634	2.12263	14.3688	13.2531	8.86969	4.67474	4.02582	2.5469
3.49_528.8711n	529.878	3.49	1.77095	4.50179	6.26374	22.4454	17.5356	6.95557	5.27511	15.772	14.2614	9.18667	8.89379	17.9098	9.27879	17.6492	4.42895	45.0677	9.09862	43.8865	6.79148	9.01476	18.6915	16.9999	12.7373	22.2295	6.66841	13.0244	10.7588	9.95135	7.27572	41.7464	23.2567	25.1914	19.5827	7.09897	25.0542	45.6336	5.62053	17.6779	11.7484	9.15271	8.99958	21.1649	35.47	10.0014	11.8879
3.49_434.3529m/z	434.353	3.49	0	0	131.626	0	0	0	0	1.04783	0	5.70906	6.9834	0	0	0	0	3.14675	0	0	49.5722	24.5978	0	30.8039	1.80365	19.5267	0	0	37.0353	0	0	7.78994	0	0	0	0	0	10.5911	6.38202	0	0	0	27.8462	18.595	4.79132	23.6617	141.138
3.49_590.6451m/z	590.645	3.49	0	1.01304	2.38988	2.49178	0	0	5.73847	5.8688	0	0	0	7.05818	1.48645	9.81833	3.60192	2.16159	5.03987	0	0	2.96434	0	0	0.331793	0	0	0	0	1.78684	0	0	0	0	0	5.21307	0	0	0	0	0	0	0	0	0	0	1.34267
3.53_1195.2990m/z	1195.3	3.53	0	0	0	0	5.36516e-05	0	0	0	9.83989	42.0538	3.57637	40.143	33.2228	0	0	0	0	18.8305	0	0	0	0	0	0	0	0	0	0	0	0	0	9.24424	63.736	15.0322	0	0	0	0	0	0	0	0	0	0	0
3.53_1171.6112m/z	1171.61	3.53	0	3.05022	0	42.937	1.04137	0	2.40294	0	0	0	3.26704	0	0	0	0	0	0	0.285577	0	2.26195	0	0	0	0	0	0	0	0	6.45803	0	0	0	0	0	10.1286	0	0	0	0	0	0	0	0	2.36525	0
3.53_1187.3524m/z	1187.35	3.53	0	1.55751	0	0	0	0	0	0	0	3.31872	0	0.067161	2.10343	14.2921	0	0	0	1.04833	0	0	0	0	0	0	0	0	0	0	0	0	0	0	0	5.17167	0	0	0	0	0	0	0	0	0	0	0
3.54_701.4950m/z	701.495	3.54	21037.6	16994.6	19169.8	20896.5	19181.8	19814.6	20500.9	19078.3	21177.2	19250.3	17053.5	20693.5	20152	19564.6	19828.3	22279.3	17535.5	20017.2	23593.9	17105.4	20653.4	18606.3	22124.9	21582.2	17741.2	21014.4	19695.6	20673.9	18545.7	19296.9	20225.1	18774.6	20168.5	20629	23549.7	21827.4	55148.8	15160.6	17153.3	16747	19310.9	17671.3	17435.7	15946	17033.8
3.54_679.5136m/z	679.514	3.54	10518.1	9223.83	11388.2	10993.9	10320.4	10496.2	11176.2	10554.6	11288.9	10068.9	7460.39	10346	10173.1	10267.9	9834.51	12911.6	9235.9	8490.47	12344	7806.14	10658.5	9270.13	11293.5	10563.6	8105.45	9875.38	10014.2	10059.7	9049.28	9171.69	10411.3	8600.64	9704.16	9759.65	11534.7	11336.7	41845.7	9641.96	11747.4	10321.2	11381.9	11122.1	9638.63	10201.5	9908.78
3.54_660.4948n	661.502	3.54	544.69	466.554	521.574	476.694	543.31	571.18	616.771	554.885	622.509	445.431	424.421	581.8	727.236	552.952	667.405	838.412	623.949	430.178	682.001	489.692	686.758	729.89	551.866	571.527	388.024	522.013	496.088	574.973	754.013	620.662	695.702	558.631	557.079	522.014	760.204	616.432	2739.47	479.571	639.323	612.529	836.721	586.524	676.374	687.739	592.708
3.54_717.4687m/z	717.469	3.54	303.818	297.839	324.71	269.454	215.372	474.835	302.344	291.045	327.01	252.596	224.718	424.251	217.83	228.342	284.743	269.467	252.768	347.065	399.051	336.823	484.591	309.196	270.294	248.123	278.509	391.178	187.366	326.101	304.259	359.424	222.278	318.167	373.262	359.642	390.4	396.507	2588.84	200.855	212.28	238.612	238.739	254.037	405.513	316.083	338.952
3.54_718.4085m/z	718.409	3.54	1.48193	44.2295	4.5455	25.7783	11.1995	137.068	4.94674	109.62	121.856	78.2464	28.4259	90.1476	0	57.9814	0	0.263597	139.869	30.0304	209.056	86.7243	68.8081	18.7407	0.452534	5.15567	15.6033	0	12.9493	0	66.7968	7.0704	0	58.5022	0	83.4015	161.752	7.49725	99.2848	6.06342	27.3772	81.0412	5.45604	7.28419	0	0	0.425181
3.54_1195.4519m/z	1195.45	3.54	0	0	0	0.478802	0	0	2.33671	3.91406	0	2.39459	4.33782	0.953969	0	0	0	0	0	0	0	0	0	0	0	0	0	0	0	0	0	0	0	0	1.47662	2.70649	0	0	0	0	0	0	0	0	0	0	0
3.55_226.2338m/z	226.234	3.55	419.498	19.5639	49.4647	110.117	304.941	21.1475	461.544	2.20756	237.905	1060.22	194.608	154.486	182.179	141.985	12.2739	377.011	13.7574	10.5751	61.8359	7.72719	297.682	9.38274	6.17502	6.1321	124.104	11.0005	8.85067	139.315	363.424	626.894	156.033	8.0511	28.7308	121.04	50.2025	12.132	341.37	12.9352	100.087	217.165	4.48334	91.9797	119.564	318.447	20.6114
3.55_294.1841m/z	294.184	3.55	0	0	0	0	0	0	0	0	0	0	0	0	0	0	0	0	0	0	0	0	0	0	0	0	0	0	0	0	0	0	0	0	0	0	0	0	58.4423	0	0	0	0	0	0	0	0
3.55_1119.6404m/z	1119.64	3.55	0	0	0	7.12152	0	13.4238	0	0	0	0	8.02803	1.39101	0	13.6546	33.3272	0	0	20.0851	0	0	0	0	0	0	0	0	0	0	0	0	0	0	0	47.2518	0	0	0	0	0	10.5572	13.7583	23.1289	0	0	0
3.58_294.1867m/z	294.187	3.58	0	0	0	0	0	0	0	0	0	0	0	3.77523	0	0	0	0	0	0	0	0	0	0	0	0	0	0	0	0	0	0	0	0	0	0	0	0	13.6815	0	0	0	0	0	0	0	0
3.59_448.2750m/z	448.275	3.59	0	0	0	0	0	0	0	0	0	0	0	0	0	0	0	0	0	0	0	0	0	0	0	0	0	0	0	0	0	0	0	0	0	0	0	0	80.7242	0	0	0	0	0	0	0	0
3.59_1157.3547m/z	1157.35	3.59	0	0	0	48.6601	31.627	12.2584	0	0	0	0	0	0	0	0	0	0	0	65.1798	0	0	0	0	23.1301	0	0	0	0	0	0	0	0	23.5811	0	0	0	0	0	0	0	0	0	0	0	0	0
3.60_418.7807m/z	418.781	3.6	67.232	90.1892	84.7365	90.0468	206.373	81.1726	234.704	129.716	120.276	120.905	171.267	113.317	160.547	197.148	77.4677	34.9202	54.5989	50.11	55.5122	111.948	88.7469	19.275	91.7851	72.3071	53.5314	130.853	84.7279	138.036	103.78	34.7685	14.1796	145.048	40.0657	145.721	94.6317	151.826	27.6123	110.285	110.628	93.6164	48.5777	127.549	63.0756	93.6683	44.7212
3.61_791.5913n	814.58	3.61	22810.4	18129.7	20415.4	20100.3	19924.2	21135.3	22104.6	20832.1	22998.7	19458.7	16419.7	20864.3	21236.5	18378.1	20478.8	21374.3	19139.5	19711.3	25670.6	18210.3	21481.5	15874.8	21961.4	21538.3	16460.8	21341.4	20749.6	20534.2	19609.5	16864.8	18253.8	21365.2	20659.2	18740.1	22740.1	20866.1	51779.5	17518.3	19037.3	17869.1	20115.9	18432.8	19946	19958	17939.7
3.61_114.0903m/z	114.09	3.61	2862.48	2556.7	2587.47	2524.12	2692.88	3120.48	2620	2592.12	2790.89	2209.67	1763.74	2614.13	2468.85	2234.07	2416.24	2396.92	2617.36	1659.46	2239.87	1543.88	2234.49	2161.44	1995.23	1836.6	1872.98	1739.58	2010.74	1750.35	2236.94	2201.16	1763.29	1689.33	1842.85	1559.02	2047.73	2077.41	7770.37	2397.69	2950.51	2481.41	2615.06	2278.51	2172.34	2466.42	2229.51
3.61_322.2493m/z	322.249	3.61	1264.03	990.089	1285.78	1058.09	1266.81	1275.13	1201.4	1210.31	1470.47	1247.16	950.633	1206.9	1262.58	968.775	1175.74	1430.26	1322.48	911.321	1074.87	921.841	1100.85	996.554	1027.94	1024.61	988.968	968.774	1034.79	1042.77	951.47	1012.7	995.205	898.155	1090.71	843.195	975.07	1025.25	4274.85	1179.42	1362.14	1197.72	1393.11	1201.22	1059.91	1220.56	1103.48
3.61_209.1644m/z	209.164	3.61	862.431	788.666	1006.41	601.811	805.825	934.416	721.286	897.667	875.564	828.659	452.076	735.771	845.489	697.391	733.777	971.058	1024.8	824.337	850.298	530.7	699.62	707.203	697.229	615.832	570.266	706.842	811.449	635.417	750.225	668.689	915.441	610.169	680.674	730.516	659.118	802.456	2517.97	956.794	910.09	989.976	1058.16	670.273	843.621	787.261	924.063
3.61_453.3474m/z	453.347	3.61	1038.44	941.859	839.821	796.649	969.949	939.14	1050.22	930.325	1058.19	888.394	740.739	1046.78	951.382	829.505	984.951	995.445	992.545	826.507	1053.47	662.811	932.672	818.125	861.921	750.334	676.972	781.652	867.528	844.305	869.103	811.417	866.529	808.241	992.577	879.881	864.209	917.143	2925.01	880.937	1134.26	1035.09	1147.56	901.359	864.99	1038.15	811.75
3.61_226.1908m/z	226.191	3.61	461.956	440.689	457.045	527.424	490.416	377.335	531.372	420.875	577.103	657.977	291.699	621.756	483.876	439.309	375.13	583.908	319.731	301.733	343.715	383.214	582.549	357.87	374.828	357.993	285.332	355.784	417.217	343.343	449.398	434.58	608.838	272.144	524.959	323.673	524.513	308.419	1705.08	419.231	595.089	442.048	437.233	481.16	425.89	506.807	319.9
3.61_113.1081m/z	113.108	3.61	468.405	249.811	449.434	329.272	225.1	132.982	726.139	306.107	279.397	229.191	251.028	402.339	309.494	356.217	206.629	480.124	280.994	149.784	859.366	330.286	537.882	62.8712	346.471	184.979	196.658	311.549	670.169	184.967	174.835	399.224	430.019	94.2682	151.831	108.238	214.259	173.223	782.598	44.7631	346.3	163.497	185.621	491.876	162.26	205.832	346.382
3.61_830.5544m/z	830.554	3.61	191.931	78.9621	106.992	210.296	205.917	155.218	156.356	110.275	163.236	190.139	189.359	170.361	139.984	100.082	145.766	120.119	106.845	109.532	259.185	136.378	109.978	110.264	203.542	168.942	120.723	171.642	180.832	81.1206	202.518	90.4935	183.498	154.376	174.639	236.447	204.575	215.486	1252.19	117.978	98.6907	121.79	136.434	138.737	135.717	119.776	135.028
3.63_208.9507m/z	208.951	3.63	24.7105	19.5635	39.8392	0	179.033	0.774478	0.570845	25.5978	1.52169	1.24742	32.7454	56.0866	39.2688	30.2471	27.978	583.336	26.5182	21.0352	91.7833	76.2391	0.0302955	37.9978	0	0	12.0901	0	0.0261233	0.885323	14.4403	46.1133	0.253141	0.857927	50.0935	0.678633	13.1152	0.934817	11.7802	2.27122	0.66861	0	0.0194494	0	4.23426	1.71045	0
3.64_415.7710m/z	415.771	3.64	0	0	1.86539	0	0	3.62324	15.4867	0	0	7.25607	0	0	0	0	3.28417	0	0	0	0	0	0	20.6763	0	0	0	0	0	0	0	0	0	0	0	0	0	0	1313.8	0	0	0	0	0	0	0	0
3.64_415.7857m/z	415.786	3.64	0	0	0	0	0	3.91687	5.67659	0	0	3.01464	0	0	0	0	4.90495	0	0	0	0	0	0	13.3005	0	0	0	0	0	0	0	0	0	0	0	0	0	0	374.8	0	0	0	0	0	0	0	0
3.64_200.1992m/z	200.199	3.64	0	0	0	0	0	0	0	0	0	0	0	0	0	0	0	0	0	0	0	0	0	0	0	0	0	0	0	0	0	0	0	0	0	0	0	0	61.3231	0	0	0	0	0	0	0	0
3.66_904.6758n	927.665	3.66	7834.85	6063.44	5650.86	5805.46	7051.78	7019.45	7382.58	6617.35	7761.71	6409.45	5874.63	7045.87	6593.83	5628.12	7069.13	6549.17	6705.33	6548.35	8421.02	6603.35	7319.89	6352.24	7491.07	6395.28	6688.52	6056.54	7661.03	6715.35	7227.22	6762.02	7443.57	6736.12	7705.61	7347.01	6832.77	7589.92	17998.8	5859.98	6191.2	6122.4	6816.63	6033.9	6203.9	6864.31	5903.69
3.66_435.3336m/z	435.334	3.66	1347.65	1010.71	1266.49	1114.09	1282.12	1262.52	1283.01	1159.48	1502.92	1264.22	951.817	1282.67	1286.07	1038.41	1144.92	1267.42	1210.47	1003.53	1276.78	897.975	1270.94	1012.41	1116.74	968.138	823.239	1033.97	1116.85	1013.1	1001.54	1294.5	974.233	997.042	1045.11	1027.17	1086.57	1135.22	3692.48	1358.47	1504.62	1280.2	1587.52	1224.19	1169.06	1245.42	1197.35
3.66_565.4439m/z	565.444	3.66	1828.4	1468.13	1466.81	1317.65	1715.04	1618.9	1850.76	1598.98	1777.29	1588.14	1142.38	1645.01	1624.82	1266.65	1505.74	1876.1	1547.41	1274.68	1573.24	1089.27	1537.8	1366.87	1380.94	1064.88	1136.09	1320.31	1415.62	1366.04	1442.91	1249.69	1302.45	1253.95	1513.59	1413.07	1350.26	1476.87	5195.2	1591.57	1842.83	1568.99	1839.15	1506.09	1491.31	1584.9	1479.84
3.66_548.4181m/z	548.418	3.66	1181.31	1016.5	1149.83	897.561	1164.98	1120.87	1112.53	1007.44	1215.62	1018.68	823.718	1060.12	1067.01	825.482	1017.97	1037.56	1046.98	824.388	1034.93	728.27	952.603	876.419	949.128	748.062	771.528	856.974	915.367	878.241	973.942	908.241	989.558	832.64	960.477	793.483	853.944	987.299	3648.65	1055.86	1142.7	1032.68	1263.24	961.35	970.859	1120.03	980.059
3.66_339.2753m/z	339.275	3.66	728.767	502.27	529.511	419.951	529.139	501.117	653.988	535.12	659.872	492.481	450.807	616.561	493.563	410.504	481.428	529.819	621.099	384.7	576.01	402.771	633.311	559.863	446.653	360.839	455.955	458.197	419.057	488.139	408.309	474.955	526.123	472.342	447.754	401.462	422.196	463.849	1785.58	536.055	542.697	617.346	645.111	565.967	491.244	455.403	422.005
3.66_452.3237m/z	452.324	3.66	5.9627	5.13012	2.1565	31.4432	8.95063	8.19961	8.44908	2.45085	1.89608	6.29278	11.5932	6.74076	13.24	2.2547	1.93751	0.135729	3.22759	2.35236	0.80985	1.71033	2.89396	25.5508	21.9734	1.35962	9.63236	0.613974	2.78653	2.12152	5.99148	25.0723	3.35946	0.847415	2.40035	13.4555	0.662341	0	14.006	10.6608	1.17809	7.16182	9.12712	2.7536	31.0197	25.456	6.32099
3.67_228.1590m/z	228.159	3.67	808.443	739.092	861.888	560.706	682.351	655.735	779.242	696.913	1069.22	802.688	572.483	603.107	1022.04	496.564	550.958	898.263	672.144	808.567	725.689	497.412	698.015	518.501	557.233	547.794	505.331	554.336	580.206	613.461	544.163	611.577	571.283	549.013	821.439	587.6	648.254	706.923	2143.16	810.981	812.626	695.316	735.729	674.063	613.519	726.523	958.425
3.67_341.2444m/z	341.244	3.67	865.659	687.196	758.895	609.193	799.083	807.541	850.83	775.644	899.035	796.947	574.954	801.923	833.284	665.016	695.324	801.215	747.093	669.484	764.016	590.194	760.779	692.376	637.643	520.822	537.27	626.112	595.793	655.387	655.237	649.685	671.76	570.198	737.473	636.104	671.849	735.692	2502.93	731.825	794.116	753.536	878.322	747.397	704.83	759.193	719.213
3.67_475.3247m/z	475.325	3.67	530.267	461.687	495.039	492.137	432.344	555.402	586.361	465.854	593.594	461.797	455.158	528.233	507.221	426.992	438.524	508.394	490.966	374.469	365.794	340.357	414.044	363.702	332.901	290.752	284.442	352.123	255.016	438.995	343.203	435.011	276.453	324.129	314.726	322.938	344.823	366.796	781.618	395.346	442.068	319.671	427.193	342.419	303.522	316.673	630.67
3.67_475.8255m/z	475.825	3.67	149.257	158.527	149.805	92.2749	122.181	142.003	132.634	161.326	150.982	121.397	130.316	146.998	147.965	128.497	129.451	118.327	122.119	112.974	150.005	108.533	180.929	104.5	126.709	74.7474	79.3031	108.718	71.0192	113.273	97.4247	151.603	136.095	107.884	86.4811	86.912	97.0901	111.083	112.667	77.0877	65.7894	102.814	69.011	75.4184	115.403	89.1227	89.3258
3.67_661.5036m/z	661.504	3.67	522.24	394.056	397.965	385.411	468.212	500.04	510.076	447.285	594.974	491.106	451.272	446.371	463.633	390.923	458.67	455.032	446.874	347.534	516.813	345.873	438.173	395.02	348.737	292.153	395.955	450.188	461.551	374.169	354.272	459.259	428.414	334.328	410.054	383.583	395.608	440.102	1467.25	456.963	471.93	444.637	512.841	408.339	384.914	449.512	441.847
3.67_398.7859m/z	398.786	3.67	60.4652	64.0135	98.7123	46.8311	72.0344	99.4357	41.3141	69.255	105.296	77.5549	88.5185	66.568	82.7936	38.5098	61.0689	34.7163	55.116	44.4022	130.163	37.946	37.2612	93.4876	75.9411	67.2264	60.04	63.0819	69.4162	52.3077	47.1098	63.4778	79.89	26.9049	59.2594	50.533	34.3459	59.3709	259.537	31.1051	164.3	66.4413	61.9168	66.2253	104.469	43.7952	26.9976
3.68_471.3079n	472.315	3.68	45.5036	31.6337	9.68363	47.3891	43.3395	43.8989	22.7545	21.7136	56.8877	38.891	45.0231	31.1078	48.9277	50.6834	50.5355	18.8486	35.0032	51.5265	108.068	40.9882	28.4005	51.1839	66.8259	53.9681	59.8899	11.1083	55.5675	61.3951	63.851	16.8044	47.0931	44.3381	24.676	60.6142	52.3611	71.4605	2568.39	33.4772	13.2954	30.9778	43.7344	23.6226	39.2952	57.5177	49.8264
3.67_226.0900m/z	226.09	3.67	2.36213	14.2214	104.459	0	3.01225	68.0301	2.29101	5.38333	1.86253	0	47.2114	0.149402	0	4.80271	41.8786	0	0	0	0	1.21406	7.99771	0	48.7008	0	0	0	0	0	2.5354	49.8039	19.0213	0	0	21.5398	0	0.102827	0	0	15.935	0	0	0	0.975845	0	7.82986
3.68_464.3331m/z	464.333	3.68	110.313	75.1554	124.879	39.6502	77.3944	109.04	79.6815	74.9057	87.8414	82.2946	69.6557	86.2593	103.527	58.0994	74.6671	94.2339	92.1064	86.6598	65.1805	73.6627	63.2657	67.9641	54.011	53.4131	68.5104	150.609	58.3177	42.5436	75.2542	71.471	108.963	57.465	53.8191	57.7791	61.182	79.6107	233.782	69.3332	56.2012	75.4637	67.0759	85.6476	60.091	54.765	62.0482
3.68_943.6739m/z	943.674	3.68	0	2.86242	0	0	9.17205	0.694385	1.16251	0	0	5.54402	6.25386	0	25.9319	0	5.13302	2.18613	0	0.546644	3.04575	3.24291	0	0.0293171	0.810868	3.25548	3.78115	0	4.87364	2.15173	5.3306	0.907419	2.1414	5.5083	0	11.8961	13.2048	8.82225	13.2515	1.90104	0	0	3.89368	1.17412	1.15534	0	3.00155
3.68_399.2849m/z	399.285	3.68	54.6241	35.6948	29.8518	31.3009	13.5208	12.6571	49.4466	40.7332	34.0784	23.9465	32.9334	24.3679	67.6625	8.63093	28.1066	24.0591	18.6111	16.1419	5.77506	21.617	18.5728	16.4418	32.7201	22.455	43.2643	6.58831	1.40109	36.1353	20.619	38.6392	79.4174	11.3077	44.5701	50.584	44.8718	33.2092	120.804	50.3709	28.3485	48.1737	19.991	21.4089	13.0094	34.1769	36.0691
3.69_491.2887m/z	491.289	3.69	0	0	0	0	0	0	0.0675111	0	0	0	0	0	0	0	0	0	0	0	0	0	0	0	0	0	0	0	0	0	0	0	0	0	0	0	0	0	13.8304	0	0	0	0	0	0	0	0
3.70_531.8661m/z	531.866	3.7	412.06	436.234	405.955	433.322	423.681	481.364	512.429	471.314	550.815	379.296	441.68	501.335	467.837	445.305	440.515	493.406	460.377	393.611	325.743	381.355	441.375	376.91	352.841	279.99	307.566	298.291	261.757	371.97	369.274	411.061	321.604	304.15	365.162	308.043	406.777	387.308	683.034	338.3	333.458	328.573	404.591	298.667	328.173	339.616	331.04
3.70_1017.7608n	1040.75	3.7	1650.76	1249.21	943.234	1165.08	1436.18	1316.96	1423.87	1261.5	1586.4	1241.28	1221.37	1359.08	1337.33	1120.17	1469.64	1397.33	1360.25	1221.75	1793.3	1363.9	1503	1492.96	1657.24	1327.88	1451.35	1265.92	1752.21	1419.54	1572.44	1518.31	1707.44	1534.38	1702.72	1592.97	1691.64	1662.43	3678.4	1280.56	1277.84	1371.98	1557.71	1264.75	1202.69	1392.07	1440.66
3.70_500.8787m/z	500.879	3.7	72.6031	78.0388	36.5931	46.8893	70.4834	88.0608	76.0128	67.1831	92.3829	72.1377	51.9271	79.8587	92.6472	51.0366	76.9288	68.6733	66.9426	44.2272	60.4752	71.8654	70.5083	73.4703	62.7807	67.3416	57.3696	57.3571	73.8613	57.1828	62.2906	81.5658	65.8981	56.424	68.5636	64.9486	54.7225	54.3899	205.75	88.9585	83.566	79.4796	90.7911	81.3572	83.3575	88.626	63.9266
3.70_511.8698m/z	511.87	3.7	89.212	80.8699	103.779	65.1336	81.8225	92.6137	108.012	88.9691	87.9543	71.2854	73.734	100.734	81.6708	63.7704	82.5015	113.746	77.3608	74.0714	73.6391	61.7632	85.4565	69.7026	65.5762	58.6285	57.0756	122.272	107.928	72.7439	80.8755	70.4263	65.8623	92.6564	77.3827	62.3975	75.6312	82.2735	165.281	76.9633	67.5385	74.4414	98.1255	61.2855	75.4117	65.3178	66.844
3.70_520.8744m/z	520.874	3.7	84.0482	76.6671	70.9866	52.9111	75.6928	93.9892	65.4944	53.5971	97.4495	53.026	71.5594	67.2219	72.2718	57.2219	81.9988	82.2964	71.779	47.8379	73.5584	57.9176	65.6903	72.7813	62.4382	43.3204	55.8655	68.0078	47.2522	53.3328	63.4161	63.6591	64.3018	75.4057	67.5692	56.8086	55.0692	68.8219	250.336	48.2545	53.4085	71.1931	62.7921	68.1542	61.6586	73.2144	52.471
3.70_520.8393m/z	520.839	3.7	8.49478	4.78599	2.3479	1.32655	2.59129	3.98767	27.9327	2.64035	0.196546	0.222978	0.643018	8.29711	7.16742	3.38152	1.19047	0.243633	0.512377	1.17564	21.4327	2.66222	0.0256279	0	7.54525	0.342435	2.51471	0.0237478	0	0.357505	6.45001	1.51027	0.00325404	3.79874	0	0	3.01911	2.24779	0	2.74595	0.409968	0	2.84497	6.35743	2.3431	10.9597	7.95625
3.71_532.3676m/z	532.368	3.71	243.33	184.968	174.578	177.641	153.369	257.013	216.078	199.827	239.029	151.985	182.474	204.602	206.459	184.007	202.22	198.523	187.541	176.452	135.021	164.731	188.058	160.35	144.134	106.103	143.59	111.151	127.613	150.341	151.083	173.721	132.678	135.574	154.691	134.87	163.741	205.139	279.512	140.844	110.942	138.315	158.598	137.487	143.704	138.192	141.126
3.71_774.5905m/z	774.591	3.71	194.743	201.345	136.167	144.493	154.561	187.236	179.598	164.017	140.355	178.782	103.026	137.74	175.809	107.562	166.018	189.261	163.512	135.581	152.386	118.957	155.773	141.186	243.024	100.06	119.202	132.761	98.1512	170.399	184.022	141.796	121.442	155.924	166.188	108.109	160.802	167.463	573.655	177.116	187.421	170.393	193.576	160.569	150.51	171.769	179.016
3.71_537.8437m/z	537.844	3.71	0	0	0	4.39156	3.96021	1.7819	4.20115	2.24053	0	3.98086	0.207359	0	2.75409	1.71262	0	0	0	0	0	0	0	0.32155	7.43524	0	0	0	9.88634	0	1.65586	0	0	0	0	1.51662	11.6775	0	194.083	0	0	0	0.753988	0	0	2.10158	0
3.71_358.2740m/z	358.274	3.71	6.46677	3.86033	1.41087	4.73015	3.5398	11.0363	11.9603	13.6084	6.41391	12.6718	16.7608	0.808818	32.441	0	6.59362	7.76065	6.97821	4.71013	4.11451	5.17544	0	9.42128	17.6992	1.04994	4.12195	12.0039	45.8155	8.1199	11.5588	7.76433	25.7225	4.4113	3.26106	0	0.981191	2.93002	31.9962	8.14502	20.3566	12.5404	2.64562	2.88184	7.1053	2.44752	6.20947
3.73_528.8568m/z	528.857	3.73	0	1.72504	0	0	0	0	0	0	1.81159	0	0	0	0	0	0	0	0	1.24859	0	0	0	0	2.17193	0	0	0	0	1.27263	3.21595	1.32184	1.7687	0	0	0	0	2.38865	606.048	5.5527	1.94938	0	3.16558	3.90709	6.44825	2.2773	5.79633
3.73_538.3408m/z	538.341	3.73	0	0	0	6.74338	0	0	0	1.37835	0	0	0	0	0	0	0	0	0	0	0	0	0	3.44558	1.69238	0	0	0	0	0	0	4.21429	0	0	0	0	1.68206	0	53.877	0	0	0	0	0	0	2.44971	0
3.74_576.4092n	1153.84	3.74	40.6495	48.7924	44.3866	38.5877	50.496	48.8311	57.5507	57.8394	45.2924	45.4457	58.6935	39.4799	47.806	41.6162	44.6054	58.1591	42.6436	57.9979	47.8483	54.4119	53.206	55.3252	49.7959	33.7145	47.116	25.5387	38.8811	45.2536	38.2364	47.869	53.918	55.5503	40.8905	56.623	51.0721	61.269	131.19	46.9109	50.915	58.5116	50.6062	47.7754	33.3591	50.9109	36.8127
3.74_557.4206m/z	557.421	3.74	24.2896	13.0724	18.8657	12.1899	20.6014	21.151	35.9157	23.9181	18.9335	22.1807	17.2346	11.9256	20.9094	16.63	23.2209	17.9312	13.4594	18.6235	16.0396	20.5094	14.121	15.6338	20.1561	10.4528	16.8937	10.7932	11.2695	15.9997	21.8221	15.3081	16.5203	14.9799	17.8108	11.438	17.9926	16.4597	38.7186	19.0955	23.5526	25.6774	18.7077	17.0386	10.8413	14.5993	15.2126
3.74_420.2389m/z	420.239	3.74	19.5862	3.36917	0	0	0	0	0	0	0	0	0	0	0	0	0	0	0	0	0	0	0	0	0	0	0	19.3135	0	9.85847	0	0	0	0	0	0	0	4.18312	0	0	0	5.41145	0.929308	0	0	0	61.8077
3.74_576.4075m/z	576.408	3.74	0.704498	4.2661	2.94636	4.86431	2.68558	5.61552	2.33656	2.40219	2.43477	1.44022	4.443	3.71323	2.19511	2.52545	7.87424	4.02105	4.92945	1.6519	2.65395	3.26218	3.15999	5.30633	4.67778	1.12674	0.901305	0.148798	0.899542	4.33542	4.47089	2.24662	3.94547	2.39768	1.29439	4.00847	2.23118	4.07975	0	3.94235	6.06981	4.25723	3.96571	3.47184	5.18697	1.89908	2.31801
3.76_621.9605n	644.951	3.76	93.6966	102.386	86.1875	70.827	109.48	125.68	122.746	130.415	111.934	102.69	119.774	124.312	115.875	103.108	128.087	141.969	110.058	97.1376	78.5679	94.7741	109.692	102.161	85.301	47.4519	92.9888	213.452	70.4319	89.4257	92.9332	102.077	91.5391	76.5567	92.8859	72.547	78.7618	102.59	233.521	91.4706	97.602	90.5781	94.957	81.1277	77.7261	93.1413	61.4711
3.76_645.4524m/z	645.452	3.76	26.8457	37.6387	34.9057	44.0372	43.3654	52.1475	66.5336	45.9491	53.4576	44.1106	49.2164	49.4449	53.7536	46.4496	44.7768	59.2872	44.5238	42.8633	39.6811	40.8945	52.0973	45.232	35.3493	23.1914	36.3367	168.271	29.0556	40.4606	34.3404	46.36	33.7011	22.7422	37.8452	28.7622	44.2948	34.4355	77.782	36.0409	37.7261	36.7419	41.9907	37.4051	30.6109	43.0257	12.3285
3.76_633.9595m/z	633.96	3.76	38.8868	34.7157	32.1002	29.9874	27.8104	44.7293	36.1428	32.9591	33.6707	29.4683	31.7043	33.6543	29.8988	34.1162	35.6222	41.7247	30.3706	30.0993	29.8595	26.5946	33.8606	32.0964	24.5237	18.0489	23.496	66.9383	22.8905	31.3013	28.4979	36.4765	24.887	31.4456	33.6938	24.2237	29.6437	25.0644	56.0897	32.5083	31.1811	24.4836	30.0546	27.7482	24.2396	34.152	28.1727
3.76_613.9629m/z	613.963	3.76	8.65402	13.9694	21.9349	13.3865	15.7171	19.5266	25.1417	15.8854	18.8012	19.107	21.2133	20.6048	14.9386	15.5692	16.1167	22.8517	16.8104	24.7606	15.2104	18.3542	17.2976	19.7252	16.701	7.28046	15.9062	40.8725	13.0814	30.7746	20.2462	27.3156	26.4783	18.4609	23.8433	22.0286	20.0335	35.3474	76.5839	20.8926	25.6745	15.8249	24.0585	16.5101	14.0376	19.4506	17.2163
3.76_624.9552m/z	624.955	3.76	20.7708	20.3095	17.9414	9.43179	14.3553	16.9783	19.1063	14.7138	14.1118	13.6826	12.799	12.8686	18.3302	10.2349	16.4252	13.8951	16.3684	13.2085	11.5171	10.9804	15.2828	14.8672	13.4323	2.20814	7.07431	40.2412	6.91621	12.4323	15.6298	9.97999	10.9311	13.5832	11.9389	9.58599	12.7307	9.49658	21.4457	15.6194	16.5688	17.2572	15.2567	10.1165	8.97927	14.2292	13.6564
3.76_625.4553m/z	625.455	3.76	11.1014	2.82964	5.13327	3.9395	6.59418	13.7738	13.0466	7.21695	2.19468	9.50706	4.47461	6.31723	6.23034	5.27853	8.03038	10.9528	2.80701	3.35759	6.75691	5.01293	7.66493	9.42557	4.29555	0.554635	5.86442	2.7945	7.74034	9.54167	2.75468	8.05513	6.83197	6.14516	5.93267	14.4021	8.81832	4.70843	7.23281	7.29724	5.99161	4.81938	6.11713	9.02053	5.52174	8.08153	4.31447
3.76_886.6885m/z	886.688	3.76	5.51278	4.717	3.89159	4.81265	5.48455	5.31234	8.05757	4.65904	9.66107	2.22462	1.42004	8.59734	4.4888	6.29574	7.21347	10.1132	5.1417	2.60574	2.84475	4.27721	8.43761	6.24593	3.25461	2.36093	6.33714	2.19905	1.79247	1.26853	4.29232	6.78594	5.64149	0	4.78137	0.466419	3.92917	2.28739	3.41355	5.11609	7.09915	5.39376	7.06	6.08034	6.59236	3.82856	1.93513
3.77_887.6805m/z	887.681	3.77	16.0857	9.98317	2.52191	10.3239	13.9234	9.10922	15.3963	19.6318	12.0129	23.9061	6.93285	12.355	14.2061	9.18712	8.06149	20.4179	10.9288	8.62471	9.3789	12.2455	14.7575	14.0206	14.9701	4.47607	12.3753	57.7352	10.1497	5.46555	10.5332	10.7754	12.7441	16.6244	16.1025	9.13566	12.9566	11.6081	17.7462	16.9617	16.5576	15.9135	20.508	14.4277	12.1526	11.0418	8.88559
3.78_448.2694m/z	448.269	3.78	2192.74	1092.94	683.066	7.93918	79.2676	72.6305	20.5535	27.1046	837.904	839.291	39.6914	158.796	6.36495	12.568	0.370573	1.71244	40.6566	16.4452	0	107.415	27.0477	340.038	9.61221	47.6413	2.27514	4018.55	1.56652	628.708	43.6135	2.42193	3.20223	838.225	6.64103	0	11.7622	707.041	9.68962	27.2707	2.85294	664.469	382.39	12.8567	2.47869	51.9022	4709.91
3.78_679.0055n	701.994	3.78	63.1252	18.2948	20.775	20.3035	25.2766	31.2649	37.8433	29.3823	25.3757	27.1692	22.0554	33.6626	30.1553	22.3535	26.508	33.4654	27.1301	24.2952	23.5127	22.5029	29.8447	27.6574	15.7218	14.0396	15.6791	0	15.6797	20.3157	21.8877	25.199	19.5427	13.1836	19.1219	19.9102	17.0105	17.5908	83.0951	25.0121	21.6176	25.6605	23.2269	23.3878	22.9807	25.4516	9.68743
3.78_690.5019m/z	690.502	3.78	25.026	26.2102	18.6546	25.6475	28.011	23.4542	23.082	26.3864	35.416	19.3676	20.9808	25.9919	44.4249	26.5592	25.5121	42.3764	26.799	34.84	22.9767	18.0268	31.6764	29.7779	23.0556	19.5104	20.0932	3.2768	14.7073	23.1081	21.1692	24.8049	20.124	20.1056	22.9585	18.0243	22.2069	20.9332	83.3184	23.9066	31.791	16.3458	25.9554	22.4901	21.9304	25.7863	6.14496
3.78_689.4953m/z	689.495	3.78	33.1258	7.58458	8.56283	2.30815	4.21414	7.80166	5.14262	5.41339	6.70031	12.5472	3.29516	4.97001	5.12162	3.97948	6.32433	6.25335	6.85134	3.16769	3.72627	3.99092	6.55898	1.81708	4.38607	1.76368	2.9456	0	1.55186	18.4537	6.35454	4.42691	4.66286	2.10628	4.44404	6.19809	5.36336	0	0	5.93685	7.80129	7.45261	4.10434	4.86132	5.09687	5.92253	0
3.80_926.6933m/z	926.693	3.8	4.10658	0	0	0	0	0	0	0	0	0	0	2.35595	0	0	0	0	0	1.01363	0	0	0	0	0	0	0	141.636	0	0	0.810502	0	1.46287	1.58098	0.744788	0.458586	0	0	0	0	0	0	0	1.20668	0	0	0
3.81_735.0453n	758.035	3.81	37.2643	43.622	46.9686	37.8573	55.3033	61.1085	71.1589	55.447	74.3099	59.3269	45.1446	62.0333	52.5539	44.1982	50.5635	63.6035	47.7795	51.1821	51.4696	40.6516	59.0967	51.8564	45.8997	28.9689	40.4433	58.9592	32.1083	48.5654	42.4146	50.3885	45.7965	32.6432	50.7563	35.3431	37.9472	34.5585	211.878	58.3168	59.4445	52.5612	51.2368	49.3469	44.7821	47.8859	37.0912
3.81_735.5463n	758.536	3.81	19.3004	33.9499	35.9059	24.6304	41.3597	40.5266	50.6215	41.8466	36.9259	29.7584	36.7405	42.0721	39.8442	30.7233	34.5091	39.212	37.5002	27.2813	29.5031	23.208	34.5965	28.0425	30.6798	21.4862	25.0722	14.4244	19.4948	30.7441	28.2885	31.735	26.3234	21.6118	30.8072	22.5629	22.9023	38.821	163.531	32.9733	41.2529	33.2843	36.1249	33.3293	32.178	30.0259	47.3731
3.81_747.0446m/z	747.045	3.81	9.39678	13.6611	17.9853	17.4691	16.2128	19.4861	25.4406	17.7373	16.981	22.5783	18.139	19.63	18.2165	18.3151	14.4476	13.7458	15.9265	11.3985	18.0286	15.8123	19.5063	17.9502	14.8301	10.4414	14.4669	0.77597	9.65887	12.3491	12.4806	15.2624	17.5043	6.09884	15.4084	20.0179	15.873	15.7994	51.5071	18.0832	14.8404	13.7143	15.8469	14.7361	13.3993	14.783	9.99964
3.82_177.1252m/z	177.125	3.82	0	0	0	0	0	0	0	0	0	0	0	0	0	0	0	0	0	0	0	0	0	0	0	0	0	0	0	0	0	0	0	0	0	0	0	0	10.1742	0	0	0	0	0	0	0	0
3.83_792.0894n	815.078	3.83	20.766	17.0515	24.1208	21.62	22.347	30.5515	32.1246	29.5671	24.2436	25.5755	19.6356	29.3697	22.502	21.0942	24.3201	27.0501	27.1262	20.095	21.1253	15.1548	26.7336	19.1325	16.8281	16.6616	18.6097	5.29018	20.0134	21.0696	21.828	22.8354	18.9916	17.2705	22.7578	15.5789	16.0469	24.4756	122.995	24.5572	29.2012	24.0034	26.0305	25.5264	19.1311	22.7366	12.0668
3.83_219.1742m/z	219.174	3.83	10.981	4.90385	0.515608	20.7929	20.4816	3.78916	11.177	4.12543	5.62519	13.5298	22.8252	11.7053	3.64045	4.33405	9.26402	3.53773	13.5704	7.79843	0.934	0	0	0.269855	0	0	0.687034	0	1.59165	1.84867	0.283952	0	7.02833	1.39742	0.623762	0	2.77874	0	1.75889	3.98799	1.20113	7.1482	3.24198	6.85948	1.36864	2.825	0
3.83_860.1274m/z	860.127	3.83	6.42888	6.39691	12.1803	14.5539	12.843	10.0511	14.7847	11.7379	9.73518	16.9436	6.8066	9.74968	9.11505	10.6815	7.99879	8.82512	9.74836	7.36187	9.2868	11.2844	13.6734	12.8107	6.49986	3.6274	3.46246	5.02105	4.41291	8.4018	5.49339	5.72654	6.91252	6.53403	9.59596	8.86713	8.38052	15.6728	51.8582	9.69773	10.7131	9.02918	12.2297	7.33284	8.1002	8.84609	9.19985
3.84_848.6320n	871.622	3.84	22.4242	27.8449	35.2499	29.2572	28.9395	39.5403	30.8907	33.8409	36.7838	30.5848	25.2674	32.2956	29.1348	28.3634	31.7122	36.1247	36.5408	31.6167	29.9625	27.9968	34.0995	30.332	29.5779	28.793	23.529	21.6978	23.5384	36.8951	29.8309	34.7681	29.4783	52.7752	33.4263	22.2722	25.5935	22.5258	141.916	31.2231	35.5931	29.7186	37.1875	29.0538	29.1901	33.3083	30.8263
3.84_848.1293n	871.12	3.84	32.1603	40.3324	49.1867	36.9181	32.239	38.0291	45.115	41.718	53.48	35.8591	27.2043	43.1067	45.7869	39.2878	46.119	46.2853	45.0101	39.0259	41.4095	31.8092	48.3918	41.2734	30.5817	35.1493	37.6108	32.9834	35.1161	34.7436	38.1784	40.6113	39.5236	31.7461	40.0633	32.6723	35.6151	49.7294	190.363	40.3548	51.6276	34.1585	42.9399	40.1376	39.8051	37.7506	46.4066
3.84_860.6296m/z	860.63	3.84	16.7576	9.19779	6.84438	10.171	13.0735	8.07234	10.6188	9.85519	8.84011	8.18064	6.39559	12.173	7.87998	5.66636	8.70836	11.9462	15.1311	3.18678	11.6406	8.84255	8.49464	10.4607	9.29557	5.26526	6.00449	1.50042	4.84415	6.40505	6.9493	8.20242	7.91434	1.16135	7.39274	7.16661	5.21228	11.1176	50.7288	8.73653	11.7333	10.78	6.57408	8.62577	7.47414	10.1375	12.0737
3.85_928.1640m/z	928.164	3.85	14.6108	11.5929	19.1067	13.3193	15.2274	16.5647	15.7407	15.9992	20.7774	16.7703	9.99575	17.3653	18.6912	15.186	23.8605	23.4268	17.0177	20.5544	17.8153	16.7069	20.3203	16.6923	16.0305	19.3131	15.2351	17.5148	14.9345	18.6448	19.0886	19.198	16.926	17.8331	21.5831	20.1666	15.9499	15.5239	57.9664	16.9559	19.6593	20.4141	21.4946	18.6093	15.6466	19.4442	11.5368
3.85_916.6695m/z	916.669	3.85	17.9179	8.91254	5.6854	10.4952	10.9437	16.8868	10.572	11.4632	10.8044	7.93451	9.83985	13.3646	11.4833	12.9245	11.4761	19.7085	11.2819	3.66462	12.8967	12.1975	16.9328	14.8019	2.83101	4.69273	5.98663	18.2038	0.788885	10.2752	7.04067	9.59432	7.16967	5.80791	10.3547	7.67263	9.06361	10.7767	38.4698	8.3385	10.5623	12.0356	12.1778	10.2349	9.82979	13.7028	15.7592
3.85_917.1713m/z	917.171	3.85	13.966	4.58565	4.30619	7.0039	6.8681	4.5995	8.34295	5.40629	7.73834	7.33753	4.84674	5.62683	4.00736	4.58265	5.97907	3.70416	7.52722	3.70993	8.4897	5.45993	7.46031	8.28943	2.48428	2.88779	3.16053	4.94659	1.94115	2.48758	3.22329	5.20493	5.87674	3.57765	5.10224	3.10878	6.01602	11.029	29.1156	5.785	10.2768	5.46836	3.39161	4.18922	6.49231	7.50635	6.50942
3.85_626.4366m/z	626.437	3.85	0.898061	3.92842	6.24096	3.2261	11.3965	9.07172	10.1972	5.95859	3.62814	4.12467	5.10758	9.30901	3.85707	2.795	5.43644	7.46162	5.73833	3.5062	1.70391	4.84337	3.81052	1.88549	0	0	0	1.01862	3.28852	1.0648	4.31188	1.60278	1.25897	0.885139	3.57705	0.771227	1.04569	2.22407	8.95168	2.40214	1.02594	2.06465	2.2123	2.69254	2.15073	2.19289	0
3.87_984.7059m/z	984.706	3.87	17.5289	13.1053	22.4812	16.918	16.5512	18.0781	15.3063	15.4138	23.0154	11.8615	13.3252	15.4112	20.3459	13.2643	19.9399	24.4224	18.7621	18.7214	12.493	17.9798	22.163	13.3166	17.2233	12.32	15.0231	13.2031	10.5943	15.9064	14.6745	18.3752	17.8134	13.2587	15.0711	11.0477	11.9141	14.7686	51.4604	14.607	15.0749	14.8353	19.282	15.1711	15.3971	16.1923	13.8767
3.87_984.2044m/z	984.204	3.87	14.1063	12.8965	21.7428	15.637	14.1144	20.9893	17.5214	16.7133	23.3439	16.437	16.6395	18.4592	23.3608	14.6889	19.8296	29.241	18.911	22.0155	16.2777	14.154	18.3698	21.0863	21.0358	19.1469	15.9963	18.3935	25.267	19.4966	16.9136	21.6511	23.266	18.1097	21.3367	14.8871	13.704	22.3944	53.3626	19.2922	20.4798	16.8345	24.2438	19.4533	17.3048	20.1188	19.2632
3.87_973.7148m/z	973.715	3.87	4.09974	5.17492	3.64826	4.07093	6.46639	6.06622	5.86072	3.78131	7.22747	4.20446	5.50299	10.4866	3.73226	3.78156	4.54231	5.15328	6.16366	2.06223	7.12577	7.02683	8.06126	6.68401	5.6114	4.59579	3.74016	7.1605	1.61655	1.85486	3.40767	3.11433	5.11777	1.99525	4.78671	4.85616	5.95226	1.31445	22.5948	5.59746	5.79907	4.14891	4.23793	5.87912	3.19364	4.77391	4.34749
3.87_973.2093m/z	973.209	3.87	5.44907	2.46912	1.69	4.24038	3.69652	3.8617	2.69665	2.47157	4.82294	7.56697	1.8064	3.76822	4.31634	3.76587	3.47067	2.03293	5.95838	1.15866	4.80679	2.87685	3.19688	2.82098	1.94507	2.05515	1.57925	1.81973	3.00477	7.41919	1.94147	4.63867	3.01282	4.36467	5.96075	2.46933	3.1708	5.53003	19.4341	3.29953	4.14619	5.11968	4.42872	3.56716	4.68133	6.08002	1.35619
3.87_962.7266m/z	962.727	3.87	4.6158	2.67766	2.24299	3.02162	2.65879	3.35143	5.64244	1.71141	2.36678	5.70498	0.785233	4.52816	1.67702	2.45336	2.91381	5.60507	6.36544	1.09374	3.09637	3.755	5.40361	1.37585	5.24554	4.29482	1.93364	0.533344	3.22029	2.31464	1.49622	2.32643	3.28048	0.896603	4.15568	1.99485	2.89612	5.53265	16.3219	2.45771	1.06839	4.94523	3.02377	0.6693	1.82767	5.68356	4.31532
3.87_197.0175m/z	197.018	3.87	0	8.51391	2.89131	7.5161	0	6.10349	0	0	0.48975	0	0	0	0.353101	1.67512	5.03786	0.753535	0.355807	1.06995	0.323618	2.2099	5.59447	0.605114	0.318611	2.7793	7.94728	3.16104	2.43137	1.15315	13.2145	8.58126	5.77904	4.03085	0	0.262105	0	0	0	1.1841	4.23781	3.01674	2.51911	1.97957	0.744425	3.0791	0.81395
3.87_664.4634m/z	664.463	3.87	0.667515	0.72003	3.3182	1.00947	1.5437	5.67607	4.15977	6.10002	2.93808	4.23786	2.22719	7.33527	1.30823	2.79404	1.99338	2.78445	2.44393	0.722544	0	1.37732	1.75722	2.53294	0	1.37433	0.433152	0.836996	0	0.340696	1.4143	0.454213	0.515366	0	0.445399	0	0	0	3.00304	1.45123	1.47051	0	1.1495	1.00614	0.233046	0.85416	3.16988
3.87_702.1579m/z	702.158	3.87	2.02169	1.41367	3.09889	1.15048	2.32695	2.18278	2.23582	2.13359	1.91442	2.39659	2.09516	3.71444	0.65435	0.576573	2.05985	2.31261	2.21156	0	0	0.335062	0.981827	0	0	0	0	0	0	0.211829	0	0	0	0	0.351488	1.14693	0	1.47531	0	0	0.641277	1.43313	1.05414	0.34952	0.353511	0	0.410156
3.88_1041.2489m/z	1041.25	3.88	7.14593	6.2399	6.50108	3.78357	5.95435	7.70939	5.62367	7.02917	10.1693	6.35733	3.65969	7.3128	8.95986	6.75643	7.16022	8.1302	8.30187	9.88939	5.89485	8.43435	7.17269	6.83412	9.23072	8.69508	7.16301	9.98596	5.42671	9.08658	8.19623	7.88345	6.3193	3.89972	8.64264	6.9016	7.32514	6.39857	22.3369	5.72792	8.16063	8.32271	6.53448	9.42722	8.22369	5.66324	8.60405
3.88_701.8257m/z	701.826	3.88	1.21607	2.83312	4.15704	2.22876	1.28383	5.21468	5.78858	6.2194	3.85685	4.41545	3.63071	5.87842	4.27849	3.51758	2.96584	2.61918	4.3298	2.63591	0.297837	2.73034	2.37764	2.42777	0.337523	0	0	2.45546	0	1.10485	0.820438	0.858484	1.69349	0	0	1.86305	0.948843	0.979055	4.89672	0.308299	0.6008	0.505348	3.18711	0.713171	1.15027	1.90357	0.647479
3.88_1097.7910m/z	1097.79	3.88	3.13472	3.42873	5.47736	2.67121	4.83898	6.04733	2.42914	3.53326	9.38334	3.8627	3.24827	5.907	8.96828	6.31789	4.80955	6.08809	9.55438	6.35758	2.15475	5.29272	8.73692	3.58924	3.15221	4.96931	2.47694	3.8369	2.83076	3.2265	3.0395	3.71383	3.59632	2.42576	3.12673	3.60234	5.18516	7.35904	9.11544	5.36485	4.27246	5.11246	4.5029	6.18961	4.01682	6.0303	5.77675
3.89_1097.2892m/z	1097.29	3.89	6.11675	2.78631	5.07269	1.16852	3.07899	2.82206	3.93655	1.44724	4.65044	2.56598	6.21748	4.83638	4.72671	3.52652	3.66627	2.89393	3.86039	2.11824	3.69104	2.32865	3.28567	0.875434	5.59125	0.473219	2.82491	10.5552	3.11426	2.15788	0.20961	1.38764	4.00192	3.24307	5.63433	1.41892	2.43117	3.12721	7.89718	3.74158	3.16174	3.67249	4.99315	2.0529	4.89158	5.34793	6.87849
3.89_739.1888m/z	739.189	3.89	1.21165	2.62069	3.7535	1.24902	2.27865	1.69156	4.16588	3.10422	2.72825	1.48092	1.94607	4.30807	4.40773	1.56366	3.94389	2.5883	2.56018	0.828304	0.331793	1.51603	4.10137	1.39074	1.43545	0	0.459009	1.30822	0	1.484	0.43451	2.01672	0.819568	0.331938	2.33945	0	1.50258	0.361041	2.66605	0.415103	1.40655	2.37211	1.67055	0.669171	0	0.613458	1.21703
3.89_739.8543m/z	739.854	3.89	0.977155	2.70017	2.24991	0.41361	2.85003	3.5132	2.17805	4.38732	4.39067	0	1.01652	4.01672	2.30858	0.902259	7.28809	2.2523	4.13694	1.70673	1.11646	0.464352	1.04586	2.23143	0	1.55334	0	0	0	0.386102	0	2.64222	0	0	1.06278	0	0.296276	5.5257	2.89822	1.87983	0.913208	0.877552	0.533071	0.827982	0.430131	0.985948	0.423216
3.90_218.2114m/z	218.211	3.9	18.2445	21.2438	12.2007	9.85879	13.4715	19.7204	23.5481	12.0383	13.864	24.7646	16.6411	15.4116	6.79722	15.0889	19.0916	11.0927	11.7983	9.69625	12.3379	3.651	13.9091	5.14683	5.34119	10.327	5.05106	7.73812	16.2707	11.1513	19.7755	8.57455	7.50163	6.51567	14.8501	12.4154	9.14431	9.43235	20.8164	9.04164	16.5282	9.91411	12.4724	17.6591	24.2979	11.6581	9.29583
3.90_71.0842m/z	71.0842	3.9	2.24494	1.56702	1.34342	0.692492	1.52138	2.04018	1.87106	2.28888	1.30597	0.714279	1.39314	1.08361	1.15026	0.797117	0.288191	0.932	1.07382	1.09846	1.51128	0.16396	0.380725	0.488778	0	0	0.322538	7.04744	0.281933	0.333807	0.762915	0.58244	0	0.25016	2.97861	0.895915	0.307427	2.15171	7.58242	1.04188	3.09985	1.91997	4.14302	2.52451	0.26267	0.362668	0.58405
3.90_70.0646m/z	70.0646	3.9	15.7854	12.9169	10.2639	17.4719	11.8482	14.5824	11.9337	12.6578	11.1843	11.7284	14.7346	8.79185	7.82521	8.30153	11.1751	14.2736	11.1242	11.8226	19.983	11.7193	16.2616	13.9208	14.5119	8.24719	16.8926	6.8807	11.6277	21.6976	9.62259	13.233	9.76857	12.2691	11.9836	9.58934	5.81885	10.2481	43.7643	18.5897	19.176	16.9902	15.9302	24.8782	10.9691	7.27507	16.4724
3.90_106.0849m/z	106.085	3.9	5.51286	1.33874	3.00629	5.37171	4.47336	6.33151	2.73355	7.65213	1.47267	2.41024	2.62996	2.04405	4.82635	6.07432	4.65124	4.36617	7.08679	5.07426	3.18534	1.16871	1.59083	0.809354	1.20827	1.34752	3.90213	3.43313	0.784071	1.71586	1.67212	1.94359	2.13844	3.65439	3.53815	0.996917	2.48739	2.50378	0.0809425	4.93814	6.93952	3.8026	2.18873	3.3712	2.88564	3.59135	1.5375
3.91_558.2463m/z	558.246	3.91	10.6316	5.19728	4.42347	8.17115	13.3784	19.0003	3.99905	17.1044	24.0705	67.3514	5.79356	12.418	6.90627	11.5251	18.4356	94.6805	6.3905	8.23608	2.54157	3.62576	1.69571	2.62681	0	0	2.26274	0.668186	4.18609	4.49964	12.0354	7.86112	10.9339	10.9957	0	3.34264	0	5.7405	3.10599	7.57728	4.1814	5.81653	8.26011	5.79844	8.37942	7.09604	5.42512
3.91_209.1164m/z	209.116	3.91	4.43675	4.05697	0.312611	2.86334	0	1.79152	2.93983	0.154954	0.675078	0.324361	0	1.40679	0.452705	4.22845	5.32893	0.117554	1.07139	4.30628	0.359155	0	0.823019	0	2.50281	0	0	6.58352	0	0	3.51415	0	2.98533	1.68072	0	0.0671115	0.442312	0.187127	44.8845	0	4.26968	0.252046	1.2453	4.02762	0	0.138078	1.97654
3.91_335.2367m/z	335.237	3.91	2.53769	0.971042	1.76099	1.39431	1.97041	4.28497	0	2.79367	5.38849	24.2444	0	2.58082	1.13579	2.94155	3.8608	25.0458	0.550065	2.4008	0	0.462076	0	0.585389	0	0	0	0	0.278373	2.24846	1.02898	0	0.229318	1.84087	0	0	0	0	6.66282	2.0952	3.47506	1.12923	2.14453	2.39624	1.9039	2.12938	0.932308
3.91_482.2313m/z	482.231	3.91	2.05137	0	0.424927	3.82537	3.01774	6.67032	0	4.86432	4.1515	23.5186	1.01406	2.01042	0.151026	2.00118	3.84377	21.8223	1.39228	1.98567	0	0	0	0	0	0	0	0	0	0	1.66455	0	0	0	0	0	0	0	0.77755	0.81687	0.632065	0.251031	1.54763	0.382576	1.45348	0.947307	0.491744
3.93_159.0785m/z	159.078	3.93	11.309	0.20138	0	0.198437	0.0943756	0	0.413652	0	0.494162	0	0.0717095	0	0	0	0	0	0.560708	0.116187	0.0936319	0	0	0	0	0	0	25.0287	1.21329	0	0.235686	0	0	0.89197	0	0	0	0.100396	0.0212043	0	0	0.581717	0.343462	0	0.26092	0	0.19846
3.94_130.0637m/z	130.064	3.94	0.966555	1.01587	1.42927	2.59262	2.80735	1.4428	1.34355	3.21634	1.51052	0.747773	1.52131	0.205558	1.6491	1.47488	0.267136	1.35886	1.63888	1.28783	0	0	0.247914	0.0920392	0	0	0	0	0	0	0.62373	0.0574673	0	0	0	0.0353038	0.146443	0	0.201442	0.587062	0.126411	0.954473	0.17431	0	0.0809648	0.791973	0
3.95_654.3243m/z	654.324	3.95	1.56108	0.881628	0.0359552	9.41008	6.10568	0.525433	0	0	4.96732	3.49585	0.384624	2.8447	0	0	1.93734	0	3.27101	5.53767	15.8151	21.1381	16.4622	26.4567	14.1192	18.9368	15.8684	19.4645	9.55992	11.808	15.1023	11.7302	17.0702	16.8212	16.4699	14.2542	11.7439	17.1976	0.061753	6.19652	9.92601	5.73374	9.80776	9.86843	8.5957	7.84643	6.03701
3.95_734.3912m/z	734.391	3.95	0	0	0	0	0.0894606	0.46838	0	0	0	0	0	0.686008	0	0.124312	0	0	0	0	0.484423	0.40123	0	0	0	0	0	0	0	0	0	0	0	0	0	0	0	0	462.232	0	0.491564	0	0	0	0	0	0
3.95_358.1735m/z	358.173	3.95	0.772721	0.480336	0	3.33884	2.66019	1.02134	0.0252018	0.866056	0.953939	0.773244	0.936212	0.662234	0	0	0	0.646742	1.51032	3.38058	7.91022	7.72562	5.84496	10.8237	7.17061	7.73462	5.50699	10.5835	3.10113	7.59757	3.71175	4.48898	7.69346	5.74956	10.1136	7.38179	6.58962	7.86438	0.335848	2.7413	3.63255	3.8451	3.3761	5.31034	6.1653	2.72507	5.64523
3.96_200.2004m/z	200.2	3.96	62.7051	50.9193	60.4463	61.1251	49.6292	64.0834	53.692	53.5171	62.6802	61.864	33.2634	54.7063	50.122	67.5997	55.2179	78.97	56.4137	59.3492	68.7866	53.7209	66.5679	49.0468	53.5243	44.2095	45.8488	44.6113	59.6941	47.6975	42.946	43.6412	36.5087	35.1014	44.6482	43.6417	39.1966	42.8375	13.1782	68.8712	63.4092	60.7171	68.1645	82.797	70.3336	64.2369	60.4093
3.96_762.4228m/z	762.423	3.96	0	0.3056	0.604728	0	0.225194	0	0	0	0	0	0	0	0.408882	0	0	0	0	0.154947	0	0	0	0	0	0	0	0	0	0	0	0	0	0	0	0	0	0	1144.79	0.0305852	0	0	0	0	0	0	0
3.97_262.2366m/z	262.237	3.97	0.827028	2.62887	10.2163	6.64375	6.75484	5.56804	5.0737	1.92465	7.73552	3.38756	5.96133	5.58572	4.0731	7.18707	4.07416	6.41218	6.47373	2.25102	4.53874	4.95286	2.53726	1.46378	0.35342	0	2.47363	1.80051	1.09197	2.5098	0.169209	2.43368	1.69741	1.50189	0.420653	2.2917	0	0.339866	6.05013	7.73335	7.78226	6.89871	7.64064	4.03521	4.41007	3.06382	2.10246
3.97_106.0848m/z	106.085	3.97	0	0	0	0.157415	0	0	0.116322	0	0	0	0	0	0	0	0	0.205416	0.34535	0.071404	0	0	0	0	0	0	0	0	0	0	0	0	0	0	0	0	0	0	14.9785	0	0	0	0	0	0	0	0
3.97_88.0748m/z	88.0748	3.97	25.2516	14.1093	16.2233	15.0672	24.5022	18.0632	19.6169	10.0437	17.4877	10.2531	7.93327	14.7514	15.1322	16.7006	12.7701	13.6027	9.86972	11.256	16.1132	5.94113	17.4225	8.20816	9.0134	17.0733	14.0576	12.5406	9.95757	14.3968	10.2299	14.1988	7.66035	9.83264	8.86711	15.3967	9.80495	11.7414	79.0042	26.3641	31.2439	22.655	23.2057	31.079	30.492	15.7277	22.1561
3.97_470.2259m/z	470.226	3.97	9.07702	0	0	1.53266	1.18524	0	0	1.0228	0	0.873817	1.79706	0	0.308297	1.30022	1.41091	0	1.3908	0	1.04601	0.430187	2.56927	0.633516	7.67595	8.40202	7.92828	5.47978	0.714679	0.799915	4.55785	2.11101	4.64344	1.19059	4.20209	5.17045	11.729	7.21553	0	3.02486	2.29698	2.71907	1.42775	1.81223	1.55668	2.68098	1.08713
3.98_186.1846m/z	186.185	3.98	28.0613	20.9585	19.1952	25.856	21.5422	28.0109	21.0752	18.1556	20.144	21.9474	11.0202	18.6163	15.4557	19.3847	20.7873	27.9401	14.4017	18.1587	25.6771	9.95771	16.7945	14.3308	23.7956	11.5645	13.0403	22.6993	11.5831	19.1683	20.8671	13.9588	18.0641	16.6182	17.2148	11.0623	14.4002	15.6247	4.46881	9.11943	13.6629	9.07494	11.2686	15.3132	10.627	13.9231	11.2817
3.98_228.2308m/z	228.231	3.98	0	0.603866	8.12093	0	0	4.34567	0	3.47732	1.62217	4.0458	0.132187	2.67183	0	2.46686	2.49124	0.000770445	0.162942	6.85751	1.96614	1.6648	3.26961	1.2716	4.57133	0	2.16682	2.63972	0	6.68821	0	0	0	0	1.52165	1.55151	1.96155	0	715.298	4.76233	3.06245	2.00297	2.17221	2.94897	0	0	2.28822
3.98_272.2570m/z	272.257	3.98	0.548089	0	0	0	0	0	0	0.030134	0	0	0	0	0.322261	0	0	0	0	0	0	0	0	0	0	0	0	0	0.118434	0	0	0	0	0	0	0	0	0	202.43	0	0.974736	0	0	0	0	0	0
3.98_290.2663m/z	290.266	3.98	0	0	0	0	0	0	0	0	0	0	0	0	0	0	0.911867	0	0	0	0	0	0	0	0	0	0	0	0	0	0	0	0	0	0	0	0	0	82.3881	0	0	0	0	0	0	0	0
3.98_374.2341m/z	374.234	3.98	8.79176	1.64414	1.14929	0	0.513069	0.786134	0	0.298144	12.2168	1.87522	0	0	3.2856	0	0	0.308581	0.623146	2.05897	0	0	0	0	0	0	0	11.5463	0	0.835352	0	0	0	0	0	0.719385	0	2.58159	0	0	0	6.87114	0.797143	0	1.32424	0.0690939	11.5642
4.00_132.1011m/z	132.101	4	4.37592	4.52866	8.74163	6.75633	2.633	2.41452	3.67203	5.21708	5.32395	1.73077	2.63808	2.88279	8.83241	2.21855	3.65568	4.21472	5.93475	3.00965	1.75279	2.18946	4.39377	1.48074	2.67586	1.6011	7.03921	1.2292	2.08158	1.86738	3.15264	2.95095	1.44473	2.12982	2.86979	6.50211	0.764118	4.38847	22.2366	7.10318	3.85297	2.45203	5.08077	6.7383	5.8329	11.9036	8.96845
4.01_244.2267m/z	244.227	4.01	16.3097	22.1665	18.3831	21.5616	17.4219	19.3022	24.8642	26.6683	17.7067	19.7301	11.5445	19.2753	20.8798	14.3293	13.7509	20.0263	13.9718	19.9449	24.1181	19.0918	21.6222	19.5946	12.4476	10.4532	11.7592	17.6322	10.9132	11.671	10.5724	12.0189	10.2938	11.6588	11.6432	9.7316	12.7746	14.0978	106.839	20.935	19.2122	24.6286	16.9326	21.6092	14.1269	26.3777	13.4363
4.01_127.0143m/z	127.014	4.01	4.4356	6.30013	3.79277	7.28425	5.02604	7.26529	9.03993	5.35878	14.7952	11.2321	2.31759	8.87143	5.36726	2.36179	3.69024	5.05349	4.94291	3.01884	15.2806	1.97477	3.76506	3.08241	5.36873	2.30044	4.23987	3.75276	7.7231	4.41517	4.00809	4.23777	5.7727	3.97239	5.54185	1.54966	3.47777	5.96832	1.04751	9.31127	10.6	22.292	11.2721	7.35289	7.70833	9.34713	8.1426
4.01_155.0456m/z	155.046	4.01	6.54866	5.34566	8.92277	3.8836	8.4273	3.43653	10.8762	5.2957	12.8365	3.28804	4.14523	3.32123	4.31756	1.97701	4.024	3.73163	2.79225	7.79985	4.26669	1.88201	3.31513	7.20322	1.61207	3.9841	1.75452	6.34302	2.96503	6.04724	2.70592	2.10394	2.72826	2.84881	9.24879	3.46437	3.99797	3.11476	3.89788	16.9889	12.5396	4.82392	11.2074	4.99229	5.44273	10.0022	12.551
4.02_182.0695n	205.06	4.02	8.11301	9.36542	5.15804	10.589	14.1486	8.78147	13.1824	8.08683	10.1753	6.83977	2.76266	9.50645	6.39898	7.97908	13.4667	12.8923	14.7237	11.4775	11.4936	4.02281	11.818	2.43176	5.05464	2.27303	3.80896	7.88086	5.92596	1.76131	5.94889	5.00101	8.04432	5.81161	6.49032	8.0282	6.27667	5.90954	0.0107212	19.9095	11.2939	12.7829	5.90408	11.1214	5.8096	19.7269	7.39853
4.01_98.6767m/z	98.6767	4.01	10.1161	18.2796	20.5823	2.503	42.306	37.24	29.0065	13.5205	5.18593	20.7936	1.16491	39.0628	2.20947	44.2644	20.9732	13.9356	22.8346	10.2624	17.9882	6.64264	15.8491	5.92049	2.29876	0.119802	49.7406	17.6568	16.4041	8.02332	7.90459	3.21115	6.73978	19.4117	29.2035	3.14882	2.86077	12.4489	0	50.9713	27.6798	20.4507	59.1496	26.4509	52.2966	7.70964	22.6868
4.01_230.2099m/z	230.21	4.01	2.8357	1.57255	3.47342	3.76455	2.52636	5.50916	1.00239	3.37411	4.6867	4.05547	2.48482	2.8362	3.87191	2.6308	3.60413	5.23322	3.88138	3.67457	2.65847	1.71078	3.94059	4.05275	2.10249	2.53752	3.28041	3.83187	2.27267	1.42759	1.9278	3.44119	2.26658	1.88098	2.17925	1.47202	0.488284	3.00199	0	1.63263	0.581192	3.59354	0.601693	5.16585	2.0732	0.779471	0.344857
4.02_417.2500m/z	417.25	4.02	10.5521	21.3204	11.3023	0.691414	1.63147	5.03447	3.07525	0	19.7396	11.6364	0.750537	3.4554	0.683735	0	0	0	1.19071	0.9754	0	4.08861	0.0215032	8.7064	1.06256	0	0	17.5206	0.0545839	22.6094	0.376314	0	1.19611	24.4061	0	0	0	4.01005	0	1.81248	0	14.6382	9.22688	0.0108544	0.60157	0	209.42
4.02_806.4482m/z	806.448	4.02	1.61698	0	0	0	3.60731	0.757718	0	3.16305	2.46353	0	0.829689	0	1.66798	0.491737	1.00776	1.99213	0	0	0.276724	0	1.41513	1.13665	0	0	0.333415	0.133221	1.63762	1.61764	0	2.14456	2.85936	0.162273	0	1.5506	1.0501	0	124.381	0.459489	1.02837	0	0.64813	0.207285	0	0	0
4.02_371.2604m/z	371.26	4.02	9.19851	7.82406	20.0692	16.2066	8.65651	2.44375	3.97615	1.63352	6.4679	7.6381	5.16514	11.4283	0.512527	1.14757	6.29965	23.4212	8.7068	4.38915	0	0.955369	0.480187	2.6894	0	0	0.953088	1.1452	2.07196	2.7046	2.72284	2.50371	3.15411	6.48692	3.46352	0.301999	10.5793	4.01293	0	4.24683	14.5304	2.73801	8.811	2.39289	1.1236	3.03777	8.80737
4.03_371.1462m/z	371.146	4.03	26.4688	3.94369	2.80837	1.43988	0	3.05873	2.44836	0	10.1347	2.13428	0.440584	2.10712	0	0	1.78298	0	0.594099	0.955084	0.0990144	0	0.809795	0.745575	0	0	0	86.8757	0	2.71713	1.35277	1.38409	0	4.4425	0.352128	0.0114813	0	1.29335	0.0427526	0.755313	0.10193	2.87447	0.805433	0.851716	0.0646415	1.00762	11.7508
4.03_417.2765m/z	417.276	4.03	1.0113	2.77574	2.35499	0.942673	0.474629	3.15218	0.0742651	0	3.1412	1.36685	0.609267	0.275157	2.90515	0	0	0	0	0	0	2.63761	0	8.20087	6.89213	0	0	1.82082	0.00181177	7.04762	4.16318	0	0.820226	5.35323	0	0	0	0.439259	0	1.20407	0	1.58662	4.09327	1.48843	2.14815	0	40.6298
4.08_473.2155m/z	473.216	4.08	32.8072	0.71152	0.259458	0	0	0	0	0	2.18582	0	0	0	0	8.97073e-05	0	0	0.0900413	0.379367	0.903754	0.21046	0	0.000493135	0	0.0506376	0	38.9708	0	0	1.23379	0	0	1.04603	0	0.590284	0	0	0	0.903399	0	3.41197	1.1996	0	0	1.02607	2.25141
4.10_128.9044m/z	128.904	4.1	3.8207	7.25981	6.20544	9.03798	6.53509	5.87779	6.23725	2.84664	5.34925	1.80271	6.24613	12.2687	3.95162	3.5021	8.42808	11.4168	5.08995	8.7977	10.5652	2.72374	4.70394	7.35762	11.2111	7.37541	8.71465	3.55437	6.62334	1.56645	1.65172	6.96471	5.96217	5.69344	6.42914	4.39465	8.91742	8.2792	0.271082	4.64353	3.72159	3.46601	11.0666	5.6765	4.19261	6.82232	1.96068
4.10_551.2265m/z	551.226	4.1	22.7578	1.17779	1.88989	0.411122	0.158789	0.155258	0.145612	0.390513	1.43177	3.07822	0.00534437	0.290523	0.282999	0	0	0.407615	0	1.05416	0.362336	0	0	0	0	0	0	96.5683	0	2.18581	0.0554707	0.115976	0.164503	0.539072	0.556176	0.875368	0.328154	1.48928	1.65183	0	0	0.934778	1.26509	0.228639	0.0172929	0	7.62917
4.13_177.1265m/z	177.126	4.13	4.8283	4.49194	3.51719	2.06582	6.02438	6.82071	3.57347	2.93647	4.54666	1.99049	2.71141	5.24277	2.96868	1.31402	2.23351	3.78527	5.24806	7.40401	4.76136	2.39805	1.32686	1.93087	3.61829	1.43039	17.7238	3.81062	2.17918	7.03074	4.67314	2.4899	10.3945	3.13137	3.38951	3.09331	7.05759	6.12044	5.1247	9.84268	7.02019	4.30022	7.66361	11.1197	6.11887	4.9603	9.38559
4.13_130.9013m/z	130.901	4.13	10.5492	12.5546	16.7632	19.9202	16.6751	20.446	12.6033	10.972	16.5603	9.05344	10.9342	15.0182	39.7866	4.90723	6.91977	21.342	29.7246	29.9393	27.1761	18.5793	16.6852	25.3368	6.74772	30.2335	5.43909	7.14372	9.61615	4.60158	12.8	8.52674	11.5002	12.0738	5.9012	7.15875	10.4209	33.057	3.30365	14.3796	9.51597	9.21995	11.7894	15.9926	8.91464	11.4108	9.57182
4.13_137.0945m/z	137.095	4.13	0.97308	0.865875	0.581713	1.19345	1.28708	2.63065	2.94662	0.481103	0.317106	1.43467	1.74382	1.18932	0.187008	1.22665	0.41332	1.03092	2.69014	2.21978	3.34707	0.495298	0.594023	1.12002	1.79698	0.277919	4.7373	2.36512	0.488672	1.75684	1.42155	0.454747	3.80179	1.09996	1.3567	2.1467	2.76719	3.77222	0	5.42157	3.25727	2.31017	3.79429	4.67443	1.91373	2.98387	1.89177
4.13_119.0845m/z	119.085	4.13	0.881398	2.19755	2.74969	4.32384	2.37815	3.63509	2.3383	0.559373	0.341969	1.29813	3.09906	3.52892	3.16595	1.26024	0.942301	3.49476	2.37252	5.02478	5.66175	1.98551	1.86743	3.49293	3.25212	2.25187	8.91892	1.9239	1.41193	5.17136	1.29295	1.82296	5.32525	2.70476	2.01897	2.94857	7.23317	6.1189	4.22785	6.57964	6.91324	2.69509	6.21174	4.394	2.06636	8.08568	2.89617
4.15_490.2791m/z	490.279	4.15	3.15714	9.48418	5.5157	0.298309	0	0.765295	0.207861	0	22.3811	0.18921	0	0	0	0	0	3.53659	0	0	0	1.99695	0.179257	6.60241	0	0	0.11976	9.04556	0	3.21376	0.22756	1.31072	0.317018	13.4386	0	0	0	7.86514	0	1.19644	0.101224	12.1982	12.1162	0.465332	0	2.24237	21.9049
4.16_135.0793m/z	135.079	4.16	194.671	29.7171	23.8457	1.64898	4.94948	2.19208	2.17109	1.15205	17.8614	2.45675	2.55082	3.358	1.59268	0.89597	0.156566	1.7065	4.82406	1.08722	2.97171	1.73499	1.91253	7.25951	0.39111	3.2596	2.74905	588.893	2.15401	6.09513	4.60168	0.482527	2.74877	25.6874	0.988683	0.893615	2.34132	8.55585	9.26081	2.69588	1.72818	16.7257	11.7786	1.95539	1.26529	1.77259	74.2528
4.16_399.1788m/z	399.179	4.16	183.632	31.0605	20.8538	0	3.40798	1.1762	1.61604	0.317155	14.9548	2.68044	3.52428	2.10173	0.923619	0.601174	0	0	0	0.716235	0	1.13346	0.315353	3.34949	0.826502	6.18606	0	347.281	0.432016	2.90435	0	0	0	19.7686	0	0	1.64213	11.5937	0	0.409304	0	12.1678	9.1172	0	0	0.610125	34.3241
4.16_107.0482m/z	107.048	4.16	37.5453	3.38235	3.7432	0	0.64217	0	0.223498	0	2.14219	0	0	0.301812	1.29128	0.0792471	0	0	0	0	0	0.0912121	0	0.35227	0	0.154037	0.0595795	85.4098	0	0.103839	0	0	0	4.39707	0.204276	0	0	0.969842	0.213431	0	0	3.13151	1.22319	0	0	0.0626655	4.89986
4.16_210.1203m/z	210.12	4.16	15.608	2.24876	1.88136	0.367002	1.07035	1.56863	0.273228	0.244192	1.03521	7.81958	0.356777	0.29989	0.131277	0.294055	0	2.33041	0.101339	0.69356	0	0.618705	0.314691	0	0	0.180502	1.32815	37.7382	0	0.0725039	1.4666	1.56186	0.384258	0.527872	0.679374	0.47754	0.602469	0.364188	0	0	0.608538	0.377923	3.14594	1.80296	3.4068	0	3.01092
4.16_433.1156m/z	433.116	4.16	24.1073	1.64855	0.80838	0	0	0	0	0	0	0	0	0.070785	1.5699	0	1.0827	0	0	0	0.893911	0	0	0.496125	0	0	0	84.9025	0	0	0	0.0261852	0	0.172549	0	0	0	0	0	0	0	0.0650571	0.274662	0	0	0	2.29323
4.16_361.1651m/z	361.165	4.16	19.0562	2.78317	1.40185	0	0	0	0	0	0.462672	0	0	0	0	0	0	0	0.0776262	0.532758	0	0	0	0	0	0	0	42.9865	0	0	0	0	0.0862789	1.33226	0	0	0	0.357061	0	0.0823953	0	0.385353	0.877603	0	0	0	2.89196
4.16_371.1463m/z	371.146	4.16	12.7383	3.64016	2.73525	0.57469	0	0	0	0	0.705035	0	0	0	0	0	0	0	0	0	0	0	0	0	0.796163	0	0	35.5396	0	0.295271	0	0	0	1.62032	0	0.0805182	0.338781	1.35818	0	0	0	1.55401	0.0386853	0	0	0	10.1885
4.16_431.1013m/z	431.101	4.16	59.2366	1.41176	1.62498	0	0.811349	0	0	0	0.352687	0	0	0	0	0	0	0	5.93715	0	0	0	0	0	0	0	0	23.9399	0.934217	0	0	0	0	1.05414	0	0	0	0.939012	0	0	0	0.518793	0	0	0	0	2.6705
4.16_431.1126m/z	431.113	4.16	11.2301	1.07165	0.70224	0	0	0	0	0	0.454903	0	0	0	0	0	0	0	0	0	0	0	0	0	0	0	0	25.5134	0.370245	0	0	0	0	0.949317	0	0	0	0.632814	0	0	0	0.82648	0	0	0	0	2.01273
4.17_536.1963m/z	536.196	4.17	4.87088	11.6791	8.98	6.40191	13.0206	9.1013	4.87751	4.94837	9.04172	27.9426	12.6104	4.27087	13.4258	3.6662	8.84679	5.71834	1.97191	11.0498	4.71311	15.6359	14.7059	9.66562	7.49633	14.9691	7.38616	16.8818	7.85288	1.50661	24.511	4.58475	8.48552	6.05015	11.7524	2.67231	5.09333	10.6599	233.869	10.9884	9.28811	14.2977	5.46686	6.1295	10.3623	4.61406	7.88488
4.17_61.0106m/z	61.0106	4.17	0.595241	1.13952	0.146477	2.00868	1.42899	0.471439	1.49556	0.551172	0.810951	0	0.470217	0.654378	0.578923	0.639555	1.44829	0.570939	0.370333	1.003	1.70943	0.249176	0.486715	1.00569	1.04906	0.608568	0.0737443	0	0.125762	0.135746	0.103656	0	0.190241	0.308248	1.53741	1.00863	0.988973	0.663341	0	2.23602	1.26208	0.411388	0.350531	0.58915	1.41628	0.108926	0.423899
4.18_560.2633m/z	560.263	4.18	782.653	1112.22	1195.8	733.259	1016.49	1183.53	1228.37	1295.46	1385.91	1417.93	1004.24	843.861	1340.43	1331.78	1131.92	1568.14	1286.73	1219.18	1121.22	1319.94	1320	1198.24	1094.43	1153.58	1218.42	777.575	1243.83	1303.38	1404.09	1289.08	1233.7	1155.71	1134.61	1103.87	735.482	1023.1	573.586	931.132	936.563	1148.87	935.332	1019.23	943.749	970.511	982.033
4.18_572.2187m/z	572.219	4.18	83.7352	124.069	134.716	79.666	98.9061	119.302	147.164	153.913	156.325	173.686	111.602	65.9565	163.838	144.982	128.06	192.892	198.815	117.173	93.6534	146.715	142.464	145.748	95.4639	101.545	155.137	126.221	141.587	173.767	179.168	146.279	113.783	117.715	123.136	121.815	72.9572	85.55	2434.94	125.533	119.057	137.499	119.123	110.316	116.908	114.72	108.905
4.19_553.2029n	554.21	4.19	109.427	149.843	154.668	105.981	141.238	156.005	155.251	170.119	170.62	182.947	151.062	91.0094	154.32	146.775	160.927	225.482	136.031	180.287	157.841	170.032	184.391	137.589	146.516	133.395	162.349	106.966	172.936	174.603	184.4	141.092	134.927	141.582	137.209	162.157	90.9429	146.177	1307.32	131.564	145.658	182.803	129.949	148.359	128.785	142.283	110.157
4.18_574.2159m/z	574.216	4.18	38.2758	41.7804	53.3149	30.8295	39.5562	50.2889	42.7207	58.8528	49.0617	60.4624	39.8257	24.4883	45.2422	41.1523	38.1634	68.8829	36.5607	51.6619	41.9001	45.6027	53.5312	44.6621	42.7903	42.941	50.5021	32.5221	43.8967	58.3962	53.44	23.9251	35.9048	44.4191	46.1139	43.6622	26.6077	47.1194	963.102	44.0588	48.0851	39.6674	30.3985	42.7953	40.2844	26.58	30.7935
4.18_551.1995m/z	551.199	4.18	43.5295	22.1847	17.3689	15.2067	18.7294	5.19158	10.2607	8.11142	21.6713	15.4122	31.3557	11.5447	35.2313	25.2696	18.8357	28.1991	12.6792	34.3743	27.5222	23.7271	17.1545	8.71189	22.1417	9.84079	12.1016	114.24	9.28037	12.6958	20.5039	7.7651	5.30911	49.0668	20.4759	11.7443	7.75093	16.6271	26.8398	13.1136	16.6013	9.49614	12.6714	16.0888	19.92	9.52699	16.2225
4.18_538.1931m/z	538.193	4.18	1.5924	0	0	0.306316	0	0	3.7753	0	0	67.6286	0.00708337	0	0.584184	0	0.264316	0	0	0.0537396	0.0907589	0.344836	0.820733	0	0	0.315444	0	3.56266e-07	0	0	0	0	11.0805	0.166005	0	0	0.0165967	0.568195	20.4493	0	0.0540466	0	0	0	0	0	0.0135904
4.18_1182.5219m/z	1182.52	4.18	9.93749	11.1492	6.16867	8.11599	16.3112	12.9408	14.0005	17.4531	14.3191	5.43777	13.5915	9.17343	9.00353	10.0992	19.7646	11.0361	3.85185	11.8451	18.1085	8.72905	7.96793	4.47597	15.6511	8.03692	10.5323	6.19298	9.22878	3.81054	2.66822	6.31037	15.2637	2.22541	20.4689	7.38334	17.9169	15.7466	0	21.4358	2.82549	3.7611	3.38425	5.81493	5.60242	4.24252	6.26084
4.18_1091.5260m/z	1091.53	4.18	1.13041	10.6763	14.1315	6.0865	3.69243	13.1874	3.66232	0.698614	5.21757	9.88087	6.43779	1.32972	5.19702	7.72997	11.3561	8.43653	14.754	17.8985	5.60298	9.77643	14.6281	12.5394	8.27738	11.026	6.41955	0.0648204	12.6472	11.6206	17.0979	6.11899	5.54966	8.16214	8.72493	5.19698	3.4014	4.46652	44.086	11.975	12.9004	6.41818	9.56693	7.07544	6.48179	2.90072	6.81997
4.18_1114.5175m/z	1114.52	4.18	7.93483	5.39339	0	0	2.15785	1.81011	4.86994	0.449824	2.19493	4.70487	2.05036	1.46738	1.9305	2.23493	5.38638	3.28726	1.88781	7.57605	2.21787	8.78648	3.12613	0.705561	0.680376	1.25018	2.75146	0	3.24292	0.676114	2.80629	4.63566	1.30397	10.9777	3.87489	3.15577	1.02576	1.62309	10.9215	3.18769	2.99873	4.59608	0	2.83228	3.65063	1.76079	0.630101
4.18_518.1847m/z	518.185	4.18	3.19321	3.56465	2.18159	0.76212	3.15854	2.9592	1.93899	0.223106	0.366823	0.963291	4.46945	1.19851	0.443126	1.62573	2.99921	3.87948	0.00536195	3.23846	1.29359	0.46293	0.377722	0.287389	2.73523	0.621244	0.848651	0	5.25237	0.402715	1.05533	2.06341	0.137985	5.81215	1.83692	3.94421	1.08379	1.10403	45.6489	0.716797	3.80608	2.59364	0.374024	0.277414	0.0329739	0	0.271051
4.18_517.2063m/z	517.206	4.18	0.826254	0	7.88016	0.0494182	0.227022	0	3.00275	0	0	0	1.03256	0.00230395	0	0	1.00717	0.00069213	0.00488824	0.780855	0.269952	0	0.0671895	15.9295	0	0	0.0942813	0	0.0723269	0	0.115071	0.00117709	0	1.17026	0	0	0	0.371165	2.30953	0.340304	0	0	0	0	0	0	0
4.19_1086.5037n	1109.5	4.19	32.9779	111.848	129.37	38.524	77.4405	95.3047	67.0078	110.854	86.4922	104.451	63.7311	21.8459	86.3123	99.7894	82.7211	140.615	95.3429	147.558	68.8626	132.277	97.9463	110.3	72.9707	79.0102	149.71	68.007	108.341	103.928	110.343	75.3125	57.2694	147.339	87.9064	70.8871	21.9355	77.3395	818.904	105.367	100.583	98.7007	60.6871	92.6074	78.7114	64.0039	80.6449
4.20_336.2456n	337.253	4.2	422.292	900.286	1467.06	295.796	625.463	1378.19	1001.69	1819.12	1432.15	2798.53	539.566	305.918	1362.01	1961.79	771.199	1852.75	1935.3	1056.92	541.389	1674.48	1028.54	1468.34	473.229	642.165	1087.15	625.205	1478.93	2021.84	2538.18	1384.84	1413.84	1228.91	731.391	1039.76	228.506	525.15	831.151	1044.39	1076.5	1152.44	1049.75	998.249	1034.41	1055.8	1040.15
4.19_377.2447m/z	377.245	4.19	6.06705	20.0485	9.49369	6.67105	6.62679	10.2117	11.3198	14.1712	44.8294	4.29921	6.03691	5.78526	4.59611	31.9532	10.3926	10.5372	15.7442	22.2172	6.26819	17.4746	9.8267	7.29273	10.1982	13.8585	11.4799	9.35684	17.1043	7.30806	11.3161	20.5721	6.50126	33.028	16.2111	4.73136	5.85309	7.34415	2.92985	14.5494	15.2242	7.89364	5.60931	14.256	9.97149	11.2688	7.29648
4.19_1069.5021m/z	1069.5	4.19	2.36721	6.23373	0	0.422199	1.81222	1.76075	2.41477	9.67127	1.50007	1.17522	1.78011	0	1.24019	2.83723	0.732475	4.86594	1.33603	0.373113	1.2141	7.66832	10.0696	11.7974	2.06608	3.05154	1.18022	1.53763	2.67812	1.00262	3.27523	0.585871	0.0140149	1.45784	0.357125	0.197069	1.21457	0	44.7008	3.21792	5.57228	1.14298	4.14936	10.8563	2.71041	1.47839	0
4.19_352.1593m/z	352.159	4.19	9.46278	8.44026	12.1973	1.05633	9.70872	5.74934	27.3506	4.73501	8.49676	6.12906	11.9696	3.01034	9.38705	15.8332	4.18341	14.234	3.94322	25.7484	2.13401	7.31653	8.50375	30.9276	2.82554	5.27441	3.63371	7.30199	6.80904	5.61133	18.8288	6.8922	1.09259	8.47495	18.196	10.3458	0.563384	2.33263	16.3884	5.62331	22.6052	6.43394	10.8722	5.65581	5.35254	6.60757	7.95039
4.20_461.2601n	462.267	4.2	1241.11	2836.11	4645.6	988.437	1913.92	4078.18	3525.58	5422.6	4365.47	8385.02	1806.64	1024.72	4296.09	6192.56	2554.95	6047.42	5464.57	3274.07	1774.43	5297.98	3210.46	4213.87	1522.27	2122.52	3453.45	1814.85	4600.06	5944.87	7270.04	4276.42	4181.89	3726.93	2317.96	3272.22	672.078	1729.68	2639.94	3200.02	3295.12	3546.28	3415	3143.36	3165.33	3342.99	3366.01
4.20_319.2426m/z	319.243	4.2	153.474	353.517	534.844	108.764	209.333	453.205	351.085	853.699	661.331	1120.03	197.023	101.636	594.489	725.949	305.036	721.417	738.229	353.535	191.234	654.6	422.528	614.473	176.16	224.173	391.231	216.339	510.12	699.889	932.55	536.006	473.861	431.717	259.316	329.896	75.5728	216.035	350.178	363.631	410.169	527.021	467.005	403.053	340.363	390.357	346.087
4.20_479.2702n	502.26	4.2	284.425	548.935	888.433	224.142	392.048	774.418	605.498	927.178	796.75	1306.13	339.427	218.698	720.458	956.032	457.817	998.541	867.596	561.676	332.763	853.763	588.347	704.069	321.146	395.561	564.575	380.022	813.807	881.453	1214.3	685.767	636.369	641.859	436.778	691.851	154.333	350.49	433.548	577.227	636.34	677.295	546.357	607.904	615.214	537.266	560.772
4.20_515.2913n	1031.59	4.2	202.582	625.577	1277.74	110.153	298.76	1003.15	654.324	1864.17	1078.67	3073.26	227.916	119.863	1025.78	1989.37	474.379	1689.47	1726.12	699.619	246.964	1589.28	598.502	1190.29	222.799	323.194	722.956	374.129	1332.54	1986.78	2824.9	1077.16	1081.76	959.981	408.653	668.177	69.8414	287.52	491.618	859.85	900.01	857.167	761.221	791.33	743.425	729.08	871.011
4.20_395.2560m/z	395.256	4.2	129.048	237.167	265.776	87.4967	152.682	336.311	235.687	373.608	294.065	445.742	135.845	89.7959	281.135	366.596	191.966	339.356	354.392	215.949	137.486	345.745	221.182	346.172	130.749	145.97	214.829	147.613	315.408	349.548	443.823	270.156	268.392	231.889	175.162	190.863	62.2038	138.148	151.037	225.801	233.599	273.662	217.822	228.681	187.947	257.024	204.566
4.20_1052.5690n	1053.58	4.2	139.779	512.131	951.669	78.8313	260.163	763.237	525.212	1227.7	839.728	1802.32	208.455	85.6791	884.967	1441.05	442.425	1240.57	1264.79	631.123	209.53	1233.17	555.105	1002.91	187.982	285.523	607.649	249.258	1066.59	1290.75	1726.92	905.084	740.642	756.256	344.822	608.937	66.2078	269.117	258.595	678.266	736.753	717.781	636.345	617.838	594.836	665.088	590.592
4.20_413.2664m/z	413.266	4.2	104.304	231.109	284.221	79.277	157.542	287.604	224.596	357.15	338.675	362.147	140.029	89.7988	313.269	415.64	175.059	405.63	327.111	228.17	144.075	331.099	225.797	293.258	127.17	152.123	222.44	139.817	268.168	409.623	411.818	349.015	272.749	297.659	165.424	210.454	63.7485	150.075	147.221	215.986	233.56	279.207	220.213	229.352	204.451	225.43	234.693
4.20_126.0208m/z	126.021	4.2	35.6782	50.6232	110.723	30.9991	49.712	142.178	42.6697	191.997	99.5415	217.874	22.6647	25.5689	109.274	140.557	36.885	84.279	250.659	48.966	29.585	157.21	42.2814	102.196	37.6839	34.895	69.8581	74.1886	113.275	216.703	238.227	188.007	58.9904	68.9965	34.7146	65.3767	8.12186	35.2181	62.5825	75.0345	79.542	75.3994	153.107	67.2501	47.4083	50.5123	48.7169
4.20_497.2804n	520.27	4.2	110.721	255.789	440.449	76.9843	195.32	345.834	234.813	533.269	409.174	785.026	131.319	89.1179	346.151	566.049	206.725	476.112	529.481	292.447	141.771	449.13	318.492	421.779	138.194	166.599	269.112	152.148	421.839	561.335	730.631	370.703	365.844	305.94	197.614	257.739	61.9869	161.98	244.547	291.68	304.987	286.919	239.229	295.878	249.833	292.708	257.935
4.20_209.1308m/z	209.131	4.2	79.617	50.3672	86.5842	10.9749	23.2414	38.611	32.3531	76.181	80.9703	88.2438	18.4456	18.729	51.0891	63.8879	23.4041	56.6505	89.1137	37.0822	22.3312	86.2294	44.2143	52.3909	15.2595	25.8584	38.0278	204.911	45.618	88.647	132.896	51.2865	38.4597	95.5195	27.6778	52.0106	15.6444	21.7551	17.4323	32.6192	44.5553	52.8494	30.6479	40.3974	56.9013	71.9271	56.2202
4.20_208.0629m/z	208.063	4.2	35.6228	43.1129	74.1124	19.8307	31.9499	70.3689	30.4098	84.153	53.7944	90.6166	26.0803	10.8528	41.108	79.5876	33.8235	85.1515	125.115	42.1179	28.9275	70.4459	45.7333	73.0661	23.1622	32.5149	51.6858	31.1865	56.7094	82.3373	134.114	79.345	84.5916	27.2916	36.0345	29.4078	12.2131	23.4256	46.0853	45.5351	69.7665	41.213	105.072	43.1323	81.241	35.1723	51.674
4.20_213.1632m/z	213.163	4.2	19.4861	18.9207	33.9341	23.3983	19.2004	76.03	21.3165	104.207	33.3827	52.8765	14.0893	6.75997	25.8015	62.0738	35.0603	113.121	32.0801	24.4375	9.61899	77.4528	52.4865	26.9985	13.5181	13.9207	33.3373	17.2236	17.6342	32.8443	63.8939	81.3847	63.4033	16.1466	22.1105	6.06796	8.67744	14.5959	16.1787	25.8566	26.4588	29.8151	33.6973	40.4248	47.3414	17.9282	16.3839
4.20_554.2434m/z	554.243	4.2	54.3825	92.0495	118.963	51.2985	68.6476	94.9517	99.3147	120.71	114.94	126.971	75.5683	46.8632	91.6322	110.954	84.4951	141.644	94.2608	96.2068	71.6908	106.481	94.1797	92.0527	84.106	81.0583	105.804	59.1809	99.7971	124.527	126.51	100.063	79.1349	88.7496	80.8211	93.4664	43.8707	71.802	644.254	91.0762	86.1322	103.72	90.4304	83.4654	90.7382	71.73	70.9313
4.20_227.1787m/z	227.179	4.2	42.7163	46.1062	33.6487	45.4142	36.9871	100.565	102.932	47.9518	50.6992	258.155	53.3778	38.2177	43.3104	94.7031	60.912	74.6433	46.8589	58.1599	53.2146	55.3721	51.9076	70.3662	32.9967	42.7386	46.1454	46.9721	133.742	234.696	237.725	49.3957	198.381	83.3865	50.2749	68.671	30.4894	41.93	38.0231	97.3274	77.1274	108.92	62.8998	40.7435	109.525	51.0816	92.6886
4.20_199.1474m/z	199.147	4.2	22.6376	28.5989	44.3754	6.05629	19.6706	22.8998	50.9152	51.9607	56.7136	58.1348	12.2823	21.2662	71.7472	56.7975	23.8856	41.274	47.4567	66.6086	17.251	69.2523	19.6359	17.536	18.1028	19.5531	28.8218	11.702	57.627	15.9311	106.205	25.7842	36.2687	26.0999	13.4641	10.0056	11.247	17.2892	32.7556	22.4267	24.7547	28.4756	20.0821	24.4687	17.0781	12.6386	32.9003
4.20_241.1941m/z	241.194	4.2	12.1028	10.7359	11.7583	2.6076	6.40774	16.1147	22.1966	53.5517	52.6516	14.5354	6.72942	5.99952	6.28554	63.647	31.1414	29.6137	49.8267	25.4524	21.1043	21.3191	13.609	12.0343	8.17852	12.4556	31.6441	3.837	58.7136	43.8279	30.5579	17.4171	3.08164	5.88273	26.5638	18.0289	1.96792	6.68035	12.691	14.1271	20.3303	26.638	22.6858	24.9086	9.33727	121.562	25.7437
4.20_309.2579m/z	309.258	4.2	5.51439	25.1195	17.1708	17.5531	35.0214	13.4209	52.6072	9.50482	122.174	63.1444	36.066	4.90339	9.08912	63.9132	5.45689	11.1078	27.0289	18.0496	22.1435	54.0026	19.2104	8.61969	5.63917	6.82868	8.65926	4.05012	29.5716	16.6184	72.3305	15.7158	1.64226	20.6438	70.3108	7.75874	2.01204	60.55	23.4464	20.7322	52.869	29.3412	27.2242	44.8264	9.94601	35.9512	16.2035
4.20_119.0470m/z	119.047	4.2	0	0	0.0857145	0.319158	0	0	0	0.00735702	1.82008	0	0.294472	1.3921	0	0	0	0.332681	0.0388115	0.136585	0.0001141	0	0	0	0.000709293	0	0.588316	0	0.0125833	0.10845	0	0	0	0.24315	0	0.695743	0.406072	0.18298	51.3868	0.144111	0.0455019	0	0.223806	0	0	0.710374	0.21787
4.20_211.1466m/z	211.147	4.2	5.85521	3.27938	1.52087	0.78794	6.50855	3.26447	48.9758	3.21859	3.0709	8.91516	6.22878	0.832471	2.23658	4.31021	2.5263	1.62303	13.0365	8.60042	9.26394	6.22036	5.67891	5.84893	7.43028	3.53125	3.99525	2.28298	15.0279	7.58138	4.28752	1.3186	1.64503	8.23689	1.87704	1.99807	0.767099	2.0753	21.5108	6.16671	9.47707	5.52089	5.79244	5.73763	6.96511	2.58647	8.47802
4.22_1097.5418m/z	1097.54	4.22	194.414	538.019	626.953	138.053	366.445	629.293	516.188	638.723	636.543	580.152	318.479	133.03	646.993	696.291	495.716	806.783	597.425	576.491	301.915	736.257	601.756	582.061	320.945	420.837	596.55	231.021	592.907	615.208	718.678	702.045	588.581	583.148	468.822	481.15	95.1834	373.632	291.534	529.405	535.598	545.964	495.492	528.167	448.006	452.719	441.83
4.23_556.1997m/z	556.2	4.23	4.21096	0.538366	0.787594	6.37212	3.64369	3.88266	5.37581	11.9197	8.88326	2.25908	3.29207	0.425585	2.3259	4.73049	6.56278	4.31327	0.564344	3.45945	11.138	1.88506	3.25869	3.12714	2.85456	4.56419	3.53807	6.58637	24.9815	15.8064	6.63474	0.353985	1.20725	2.985	2.13231	8.20936	1.09006	39.9804	43.0326	2.13634	5.2809	5.64693	1.84613	2.99021	2.8559	3.80625	5.20427
4.23_551.2253m/z	551.225	4.23	7.27897	0.0209682	1.04815	2.25151	0.795898	0	0	0	0.702385	0	2.16954	12.3979	2.06552	0	6.51197	2.23063	0	0.234847	4.04873	0	2.83456	0.135865	1.81852	4.67614	2.48386	38.2599	1.17387	0.119469	8.19667	0	0.341184	2.31508	3.3594	0	1.05187	5.79331	0.435331	0.140708	0.477592	0.548719	1.40364	1.14743	2.38866	3.07176	1.02267
4.25_1053.6440m/z	1053.64	4.25	2.50431	3.06917	20.9068	2.79187	4.92612	31.659	17.3669	126.494	56.7364	46.7582	0.461526	0.495417	19.3599	70.3231	4.5942	30.0347	23.5796	28.0095	3.13311	103.405	41.6831	44.5715	8.84595	7.72886	20.1781	1.78445	24.7733	22.4093	66.8386	40.5136	8.21335	27.6891	10.6924	5.72583	0.4125	13.5799	0.592884	8.14824	19.8541	13.9155	19.3648	6.77489	13.0077	8.94117	16.9765
4.25_732.4112m/z	732.411	4.25	0.00137023	0	0	0	0	0	0	0	0	0	0	0	0	0	1.00778	0	0	0	0	0	0	0	0	0	0	0	0	0	0	0	0	3.25112	0	0	1.22396	2.84492	233.309	0	0	0	0	0	0.00022192	0	0
4.25_1075.6435m/z	1075.64	4.25	0	0	1.07817	0	1.89087	5.58121	1.01542	9.82933	1.59113	6.73832	0	0	3.25682	6.20914	0	0.267745	11.5986	1.72293	0.896324	17.2354	0.570597	10.1422	3.79764	0	10.4045	8.67622	11.6538	75.7725	9.37281	14.9161	5.76317	3.41748	3.11769	0.85956	1.17616	0.725971	0	0.538104	10.6324	9.19555	17.3421	1.57973	5.09965	0.0796561	0.113082
4.25_498.2590m/z	498.259	4.25	0.673857	8.39897	0	0	1.91674	2.85163	0.405593	6.19692	2.52352	31.7627	1.65926	0	19.0205	22.6593	1.84775	2.29807	13.4112	1.85283	0	29.3354	0.650576	3.14652	0	0.264456	4.04079	0.815326	1.18198	13.2214	41.7327	11.4654	0	0	0.22879	0.271633	0.369144	0.0407731	0	0.80945	29.4539	6.37952	0	12.9677	0.403715	0.775034	2.05562
4.25_1031.6479m/z	1031.65	4.25	0	0.157139	16.7107	0	0.0829317	18.5319	0	2.05647	2.5813	12.0614	0	0	0	27.557	1.21594	0.452151	0.404758	0.00451174	0.625667	16.9677	0	5.53534	0	3.05914	1.61676	0	25.9657	18.2384	29.8574	3.23807	0	1.41116	0	0.0921788	1.78526	0	0	0.0611803	3.83733	6.60002	0.642874	10.7723	1.28991	0.220974	7.13571
4.25_480.3106m/z	480.311	4.25	0.512378	0.258398	5.65427	0.0783594	1.57509	0.925505	0.378639	10.0952	0.0229222	0.470833	4.35373	0	0.870196	13.6616	0.336092	1.79733	3.9729	0.539816	3.33122	0.391884	9.44425	9.1056	0.178923	1.31248	2.80526	1.68336	4.98526	4.84639	4.33491	0.02802	13.7344	0.189134	2.19458	6.00996	0.0751417	0.461581	4.11413	0.712676	5.76049	2.67853	1.73092	0.603239	2.42894	0.370659	0.164651
4.26_429.2164m/z	429.216	4.26	0.616301	0	0	0.376678	0.392435	0.0152766	0	2.02257	0	0	0.405778	0	0	0	0	1.37123	0	0	0.787499	0	0	0	1.17273	0	0	0.712681	0.257208	0	0.575458	0	0.0737592	0.0515894	0	1.09954	0.302443	0	115.477	0.124066	1.20241	0	0.572813	0	0	0.7037	0.800459
4.26_228.1357m/z	228.136	4.26	0.850291	1.57599	1.0809	0.905381	5.63431	1.82661	1.84591	0.47337	3.14586	3.27472	2.03467	0.475035	0.647832	37.8041	2.93576	7.25096	8.1301	2.36843	3.97551	0.942164	1.44197	2.83537	2.87441	4.24832	5.1925	0.190273	1.44823	1.20675	0.989758	5.70726	1.09669	6.64687	2.24734	1.22261	2.00865	2.3352	4.31982	0.636821	1.2445	0.842252	1.07322	1.92501	6.29277	0.986399	7.65868
4.27_337.2259m/z	337.226	4.27	1.28784	1.1605	3.17258	0	0.305115	1.82667	2.45174	1.56683	2.04144	3.64611	2.49415	1.70249	1.5566	3.46588	1.58782	11.6417	2.8825	0.499503	0.23421	1.52079	2.45043	4.18088	0.511325	6.78678	5.50473	0.0937657	5.50817	2.25606	2.92454	2.82424	0.0155315	1.57865	0.993908	0.341805	2.29083	0.233295	0	0.74542	1.99376	2.27658	3.52518	0.948877	1.5305	0.560497	0.346288
4.30_560.8095m/z	560.809	4.3	0	4.01012	0.984682	0.124646	0.817825	0.00144886	0.352658	0	1.61775	0	0.870096	0	0	0	0	0.120702	0.279295	0	0	0	0.89804	0.235421	0	0	0	0.260271	0	2.46845	0	0	0	4.92132	0	0	0.460376	0	0	0	0	0.991709	1.21751	0	0	0	50.0394
4.32_734.3899m/z	734.39	4.32	211.056	298.26	137.422	0	23.2651	2.19609	0.195206	6.32858	132.206	28.8865	10.4708	13.0399	0	1.51093	0	4.10217	3.96446	0	1.63068	18.3331	4.47171	43.4882	1.77812	12.9245	0	308.926	0.706511	175.277	7.86224	0	2.04262	233.514	0.716888	0	10.6541	124.617	9.75377	5.53864	1.18447	187.733	146.11	0.680197	0.537441	9.404	1760.42
4.32_574.3255m/z	574.326	4.32	28.3429	162.496	65.0899	1.81414	7.65903	0.16429	0.43931	2.10547	80.9461	12.9367	4.72894	11.2999	0.377669	1.86064	0	1.1159	1.85478	0.612127	0.788744	13.8984	1.66931	31.5425	0.0858886	6.24869	0.58394	7.37443	1.14771	59.516	1.63936	2.32535	0.410779	166.575	0.998904	0.953833	1.68774	10.6644	0	0.291977	0.180971	25.8773	30.6491	1.18456	0.0940654	4.51796	436.145
4.32_219.1739m/z	219.174	4.32	3.64141	13.9392	6.22193	5.50582	11.3821	7.91318	8.89935	9.5856	8.93034	8.26357	12.6862	7.33914	12.3051	11.8092	7.50464	4.50917	6.70152	14.9659	3.93375	9.79308	1.27846	6.26306	0.551855	0.209822	6.02839	2.49167	1.37759	2.74772	4.43881	3.9566	3.43613	1.36426	2.30815	1.2313	4.87411	4.02282	0.236032	6.97131	3.88309	11.275	3.87873	3.91325	4.20886	5.00113	3.54475
4.32_596.3376m/z	596.338	4.32	0.516455	9.86789	5.55248	0.000415576	0	0	0	0	2.50283	0.564651	0	0.578261	0	0	0	0.742133	0.18504	0	0	0	0	1.08648	0.307437	0.260532	0	0	0	2.38866	0	0	0.975537	4.41312	0	0.588896	0.682798	0.457764	0	0	0	2.18168	1.04263	0	0	0	99.6295
4.32_596.8386m/z	596.839	4.32	0	5.42997	2.07124	0	0	0	0	0	0.993479	1.31329	0	0.685206	0	0	0	0	0	0	0	0	0	1.2629	0	0	0	0	0	0.845779	0	0	0.106404	3.09882	0	0	0.145132	0.315992	0	0	0	2.08864	0.920544	0	0	0	56.7645
4.32_203.1427m/z	203.143	4.32	0.475527	6.41906	6.88271	1.13501	3.08612	1.25104	9.3515	3.52801	3.43278	2.95965	6.40974	4.19182	6.99638	11.3042	1.33152	1.56335	2.15854	3.89624	0.51892	0.297389	0.450985	1.30421	1.90097	0	2.92484	0.325829	1.51714	3.32681	1.28784	1.85731	0.74851	1.26866	0.16025	0.676614	5.74577	0.88409	0.653961	3.19859	1.63299	3.24349	1.64095	2.47857	0.472149	2.20629	0.12269
4.32_195.1360m/z	195.136	4.32	0	0	0	0	0	0	0	0	0	0	0	0	0	0	0	0	0	0	0	0	0	0	0	0	0	0	0	0	0	0	0	0.0149946	0	0	0	0	22.2362	0	0.750348	0.27983	0	0	0	0	0
4.33_574.8261m/z	574.826	4.33	13.3005	90.1755	35.911	0.586087	4.84356	0	0	1.02932	45.7075	6.03316	1.74622	4.81035	0	0	0	0	0.356547	0	0	7.51856	0.390341	15.9147	0.00360769	1.54603	0	3.64808	0	30.3896	0.885145	1.1432	0	85.9874	0	0	1.42097	3.85014	0	0.478024	0	10.8981	13.2695	0.665574	0	0.365179	232.232
4.33_133.0843m/z	133.084	4.33	4.95143	1.34723	2.78692	3.41978	3.1235	2.63018	3.1905	1.77373	1.63246	2.75667	1.72399	3.44375	2.50825	2.4404	2.73062	3.47318	2.99488	2.04505	2.84785	1.55508	1.18391	2.39292	2.47139	3.12838	1.42722	1.96537	2.16615	1.54887	1.18116	2.56432	2.45662	2.34364	1.6874	1.84189	1.70583	1.56972	41.0965	2.23453	2.39083	2.9694	1.97662	2.3842	3.08085	1.08495	2.88091
4.34_378.3478m/z	378.348	4.34	1.4877	3.63159	1.06268	0.408888	9.69846	5.23829	2.48841	2.19482	5.5452	2.17411	5.56308	1.607	8.50266	5.23124	4.57666	0	2.78493	2.57506	0.786614	0.421869	0.457264	0	0.395546	0.299869	2.42414	0.378329	0.679914	0.0885739	0	0	3.99793	0.257879	1.0033	0.335135	2.26913	1.82561	1.95287	1.59713	2.06095	0.747865	1.37253	1.37051	0.693052	3.883	0
4.36_466.2347m/z	466.235	4.36	111.179	14.406	10.6346	6.63252	1.11813	117.224	30.7416	0.529986	61.5526	3.22367	5.18711	0	9.08206	4.10813	3.67384	4.5349	0.324051	19.6432	1.30399	13.6148	6.39175	25.8615	5.49243	1.24338	0	52.3739	2.03729	0.865795	6.62716	3.38059	1.46809	31.6507	4.3135	1.01464	3.77684	22.9538	0	16.1767	4.31896	24.7296	19.1258	2.52836	4.17322	12.1077	30.9313
4.36_57.9343m/z	57.9343	4.36	10.2333	10.8623	8.00668	13.301	8.29387	6.03904	9.35218	9.30844	7.95629	5.27717	15.4617	5.04996	8.18802	8.23468	4.96544	10.805	4.6358	16.7305	8.91893	8.5102	8.2648	7.06768	7.55542	10.5996	6.22582	5.01454	7.97617	8.0985	6.951	5.18728	10.4806	6.60803	8.33382	10.6088	12.183	8.5994	143.409	6.71051	8.85468	7.67783	6.49317	8.66743	6.31022	4.00904	6.72985
4.36_130.9017m/z	130.902	4.36	23.241	5.62422	10.0968	7.71626	11.8965	10.4693	10.8784	10.2728	19.016	13.4835	8.50327	10.8172	4.41495	8.67239	8.12437	4.89731	7.89151	15.7809	10.2324	5.79085	8.13958	3.7625	18.7393	11.9337	9.99525	12.5081	8.97179	12.2305	5.05623	7.67618	9.74858	9.61002	11.4127	8.79999	7.95526	10.5989	14.3615	11.0244	7.44661	6.39627	4.01392	9.20306	5.74673	3.43791	6.90017
4.36_807.4523m/z	807.452	4.36	1.09203	8.59325	4.15565	0.375179	0.264441	0	0	0	2.58515	0.531676	0.346546	0.44458	1.11394	0	0	0	0.437952	1.3047	0	0.299628	1.04298	0.860101	0.40799	0	0.402175	0.295507	1.59686	1.30519	0.407341	0.441816	0.428826	1.89793	1.67919	0	0	1.39017	0	0	0	0.74191	0.756626	0	0	0.0174608	37.1141
4.37_806.4424m/z	806.442	4.37	1.35587	14.28	10.8033	0.39659	1.79677	0.331445	0.604346	0.379368	5.75396	2.22716	0	0.481853	0.561302	1.52714	0.361174	0.11964	0	0.702327	0.76705	0.0706672	0.113364	2.01995	0	2.32705	0.660464	1.01237	1.04321	2.28418	0	0	0.103992	7.19892	0.912932	0	1.11663	3.31996	0	0	0.385208	3.0753	1.8108	0	0	0	89.7112
4.39_762.4229m/z	762.423	4.39	1986.17	2440.55	1644.83	12.1537	153.966	29.4202	9.54357	72.3356	1743.77	407.709	79.7979	138.242	4.48614	33.796	1.98502	6.84978	33.5245	11.5729	2.29609	230.528	36.3955	642.147	13.634	112.749	4.76192	2553.48	5.10761	876.6	27.179	0	4.86337	2116.06	8.90915	0	24.254	435.804	0	19.8629	1.4708	749.759	698.553	5.17936	4.82815	27.9137	5181.47
4.39_416.2418m/z	416.242	4.39	0.850475	0	0	0.290677	0	0.58367	0	0	6.7192	1.36836	0.0718089	1.35488	0	0	0	0	0	0.376614	0.146758	0.85747	0.459442	1.27265	0.321245	0	0	1.41811	0.138121	0.815025	3.12904	0.281862	0.0294835	1.69564	0	0.207917	0	16.2044	0.0432994	2.93289	0.711495	11.1011	4.39949	0.911436	0.233973	5.96807	0
4.40_373.2250m/z	373.225	4.4	41.1579	1.33234	2.81116	6.56271	0.888395	15.7443	0	0	95.7209	6.49634	2.03511	1.01521	0.0341142	1.09091	2.49552	3.50951	0	2.6656	0	14.2166	6.51735	21.3191	3.69693	1.87376	0	88.7189	0	8.45445	67.7308	14.1914	2.33022	22.8189	12.5226	0.0150526	1.14462	325.063	0	60.3589	14.4008	156.058	82.6905	16.4735	13.0426	98.1081	16.4076
4.41_282.1488m/z	282.149	4.41	14.1559	45.9464	30.8912	65.0302	109.546	47.3813	117.352	34.444	48.1374	63.0486	171.597	59.7966	57.7467	63.7592	42.5092	24.0897	101.632	99.6706	10.701	4.50063	1.69338	5.52083	5.90896	11.814	22.2581	10.4978	49.0223	11.9482	22.1895	12.1547	28.4385	11.2549	8.53169	5.72712	20.0473	18.3889	0	19.0806	18.2501	18.3304	20.6352	18.4312	20.697	19.835	8.75904
4.41_254.1171m/z	254.117	4.41	7.90371	5.54914	10.7538	8.68416	18.1138	7.15831	16.8867	4.53576	10.4015	8.42228	16.2458	5.84471	9.02557	10.6018	4.70086	4.41261	15.4176	12.697	2.12932	1.3504	0	0	1.84848	2.26758	3.82185	0.122866	7.77423	0.712349	2.48363	5.52163	5.39526	5.2043	1.52885	0.58207	4.13715	3.93727	2.94176	3.23835	3.26468	3.39964	4.05874	4.5554	2.11784	4.60944	2.66519
4.41_734.4166m/z	734.417	4.41	10.2747	3.21019	4.24894	0	0.267814	0	0	0.350945	5.67153	2.19696	0	1.53387	0	0	0	0	0.941792	0	0	2.5729	0	0.868549	0	0.610789	0	6.07646	0	6.7695	0.448323	0	0	13.2745	0	0.125172	0.628644	4.7588	0	0.0511729	0	7.87406	3.69604	0	0	1.78266	35.0719
4.42_275.2767m/z	275.277	4.42	0	0	0.364924	0	0	0	0	0	0	0	0	0	0	0	0	0.649365	0	0	0	0	0	0	0	0	0	0	0	0	0	0	0	0	0	0	0	0	255.169	0	0	0.617056	0	0	0	0	0
4.42_226.0849m/z	226.085	4.42	0	0	0.979484	3.92509	3.85138	3.59436	3.83234	2.32657	3.54129	2.20581	5.65175	3.71063	1.82006	3.29615	2.17967	2.37997	4.42039	5.72598	2.43093	2.73567	0	3.3696	0	1.76636	3.6418	0	1.99539	1.6829	0.726785	0.210886	0.842774	0	0.16152	1.40345	1.78092	0	0	0.516831	0.706836	0.745775	2.18245	1.35967	1.42431	0.971379	0
4.44_778.4250m/z	778.425	4.44	12.2832	1.1076	1.34807	0	0	0	0	0.712197	0.0486793	0.727486	0	0	0	0	0	0	0	0	0	0.762512	0	0	0	0.614564	0	24.5331	0.135795	1.46895	0.223668	0.0786727	0	1.49268	0.444672	0	0	0.448608	0	0	0	1.4565	0.350818	0	0	0	14.2851
4.44_109.1034m/z	109.103	4.44	0.512302	0	2.56444	1.08777	1.84187	1.47736	0.220013	0.450007	1.52689	3.39107	0.727016	0.321624	0	1.07301	1.31437	4.84321	0.389209	2.16584	0.341353	1.37098	1.13316	0.541259	1.33859	3.05388	6.19568	10.4433	0.367394	2.80326	1.70353	4.73487	2.63662	7.40671	1.60687	1.03863	0.969282	0.147512	0	12.9127	4.60176	5.96863	5.96824	1.70905	2.05052	9.63451	30.9962
4.45_574.2787m/z	574.279	4.45	2.51164	2.92633	5.27779	0	0.10567	2.22011	1.94322	6.50298	2.00574	5.86371	0.407416	0	0.823309	5.19646	0	3.22285	7.53879	1.5896	1.93896	4.06632	2.57948	4.43692	1.11529	0	7.60266	6.16762	3.55032	20.6961	10.2114	5.41234	5.69273	4.52223	2.9845	7.88901	0	0.720487	0	2.37743	2.09532	2.29005	1.79906	2.69322	2.80911	4.74894	0.960356
4.45_596.3353m/z	596.335	4.45	10.5688	3.57387	2.77637	0	0	0	0	0	3.74608	1.13966	0	0	0	0.00457802	0	0	0.609603	0	0	0	0	1.68097	0	0	0	1.36584	0	1.52155	0	0	0	6.75224	0.164146	0.108861	0	0.124096	0	0.000691883	0	0.710556	0.351161	0.268665	0	0	24.729
4.46_246.2427m/z	246.243	4.46	47.5708	33.5002	41.3517	61.6797	45.5658	44.2582	51.4556	43.9143	46.9837	42.6404	29.3576	38.0733	55.3992	41.1783	43.7643	44.0894	47.3899	35.727	58.6089	32.0626	54.5399	35.8654	43.2498	45.1947	37.9681	31.4379	43.017	42.4317	36.9338	43.9359	39.3618	33.6543	40.8977	43.8716	45.4901	41.805	0	51.3485	50.8174	55.0482	52.4812	54.0404	57.6654	48.0527	31.2228
4.46_106.0851m/z	106.085	4.46	6.29866	4.53096	9.42617	7.89916	8.74122	7.66431	10.6429	7.24025	6.88775	5.88311	8.28609	15.6228	8.93666	8.705	7.35031	6.88637	4.75258	7.74103	7.60054	4.25143	9.37777	4.17504	5.65494	7.21156	4.83978	5.33361	5.83603	6.63816	6.72829	7.66848	6.73665	5.88279	5.68888	6.08658	6.50501	5.74431	196.337	9.54985	9.39501	7.82229	7.26145	7.56016	9.10855	7.91459	3.56743
4.46_493.2879n	516.275	4.46	1.14515	1.89143	8.3978	2.61488	0	2.42681	2.5818	7.71	1.20989	9.00341	0	0	2.13857	6.10903	0	4.47926	11.7566	0	0.312578	7.58641	2.74932	6.39483	0.890324	1.15565	7.62157	4.63594	9.0107	33.4812	14.1007	7.07798	9.25868	5.817	6.21493	8.02328	0.555135	0.0477929	0	3.30482	3.83376	4.07358	4.13853	6.00176	4.74413	5.65552	2.50109
4.46_763.4568m/z	763.457	4.46	0.988229	0.769673	0.631376	0	0.330266	0	0	0.373438	2.30718	0	0.118212	0.210834	0	0	0	0	0	0	0.383439	0	0	0	0	0.275693	0	3.07827	0	1.5694	0	0	0	1.62943	0	0	0	0.356385	0	0	0	0.207336	1.07259	0	0	0	1.51923
4.47_318.2991m/z	318.299	4.47	3.60463	3.82455	3.46632	0.65794	0.573237	0.348518	1.85586	1.36325	0.0822953	4.52351	0	0.6462	1.80519	0.0951035	0.581315	7.33672	2.40427	0	0	1.9817	2.55533	1.20643	0.5641	0.571526	3.52378	0.645123	2.65412	0	1.2963	1.2034	4.58551	0.890066	0	0	0.65373	1.71096	1118.31	0.403825	0.000917683	0	0	2.48966	1.10558	2.67598	1.02603
4.47_70.0643m/z	70.0643	4.47	9.28654	6.223	8.38586	7.82711	10.9561	6.83066	8.82866	5.39432	8.34631	7.49397	5.28671	7.36697	5.09902	5.00444	6.96275	8.34175	6.22309	5.22217	12.973	4.65202	7.347	6.80179	6.425	9.68603	8.65288	5.2598	6.41297	4.13783	4.59731	9.10536	5.6963	5.27157	6.2528	7.23515	6.29572	5.70674	116.079	10.6484	11.3658	14.7729	7.00947	10.0506	7.82367	6.47943	10.028
4.47_57.0699m/z	57.0699	4.47	6.87906	3.68737	4.57223	6.90856	5.73809	4.7014	4.60378	3.88131	8.61588	3.04443	3.57497	5.52285	6.06768	3.30113	5.31065	4.41996	3.92432	5.20745	3.95159	5.05118	4.499	4.60637	3.91479	3.89296	3.35783	5.0609	3.79037	4.49802	4.63438	5.20455	4.83471	4.2673	3.40747	4.53656	5.13048	3.68013	34.2413	7.45128	8.81037	6.28958	9.31593	6.7744	4.16753	3.90329	3.78443
4.47_230.2473m/z	230.247	4.47	0.514575	0	0.458497	0	0.648982	0.994925	1.54127	0	1.5251	0	0.919961	1.07457	0.656141	0	0.249822	0.824086	0	0.274511	1.00962	0	0.122755	0.385782	0.626415	0.711248	0.480378	0	0.457647	0.332756	0.822952	0	0.206212	0.747694	0.950796	0.336016	0.0992739	0.397426	91.4123	0.674703	0.76156	0.951979	0.263224	0.348173	0.509435	0.532488	0.688177
4.47_384.3311m/z	384.331	4.47	0	0	0.133183	0	0	0	0	0	0	1.74257	0	1.11814	0	0	0	0	0	0	0	0.0341129	0	3.10645	0	0	0	0	0	0	0	0	0	0	0	0.250742	0	0	36.1867	5.77986	0	0	0	0	0	0	0
4.48_88.0745m/z	88.0745	4.48	19.6446	18.8738	22.1026	23.1593	15.0887	18.4639	21.0233	16.7865	15.8293	13.1	8.55764	16.9415	25.1358	14.5322	11.9972	16.6462	18.7235	14.5231	14.7969	11.1961	14.2109	13.9212	14.7272	13.7149	9.51763	9.62789	15.7873	11.7032	10.0395	18.8928	12.2312	17.1748	12.1147	14.6144	15.8545	17.1533	325.332	19.9787	27.0045	23.1956	19.8127	21.878	19.7769	18.51	12.8756
4.48_219.1737m/z	219.174	4.48	44.9716	53.9052	32.4243	30.2077	47.6519	34.9946	53.0276	56.7798	51.2077	56.5619	56.0638	39.9661	56.8059	39.8393	30.8156	50.5724	40.5607	70.6431	13.0933	8.29235	7.41204	4.9833	7.80775	2.42432	3.96593	22.464	9.65443	4.26	7.6489	3.08982	6.02761	24.6129	5.86312	8.0021	12.5392	7.16249	0	22.1088	18.2206	19.3293	17.5797	18.086	13.268	16.0926	20.5864
4.48_203.1425m/z	203.143	4.48	7.11858	11.9556	7.01283	6.46875	8.95246	6.32651	12.0962	14.2554	6.36617	14.8909	15.7501	10.2744	12.2547	5.11517	6.17083	12.1503	11.1132	17.5153	1.50805	1.49929	1.20786	0.450144	0.935058	1.67268	0.305524	1.29725	0.958352	0.432506	0.684243	0.390376	0.535795	0.622047	3.55408	0.385666	1.60194	1.09574	0	1.94143	4.06069	2.59959	2.18712	4.38239	2.51008	3.75795	2.04893
4.48_202.2153m/z	202.215	4.48	6.056	0.896241	3.70988	3.44637	3.55609	6.49205	3.63631	5.10515	5.71295	10.3138	3.35483	3.00596	5.05802	3.91775	3.77578	4.01617	2.75249	5.7268	2.05872	4.40357	7.17042	1.1416	3.43342	4.7104	2.93999	3.83547	1.85701	4.7323	5.11845	3.00211	5.36632	3.13159	2.51614	2.43797	4.34151	4.03504	0	3.82127	5.26352	7.3162	3.46697	6.28401	3.60373	4.81958	6.87215
4.48_286.2789m/z	286.279	4.48	0	0	0	0	0	0	0	0	0	0	0	0	0	0	0	0.179432	0.495846	5.08926	0	0	0	0.02322	0	0	0	0	0	0	0	0.876886	0	2.99434	0	0	0	0	274.341	0	0	0	0	0	0	0	0
4.48_464.3242m/z	464.324	4.48	0	0	0.312829	0	0.918039	1.88814	0	0	1.06232	38.3752	3.04939	0	0	1.24662	0	3.57706	0.00180834	2.28437	3.84819	0.0556486	2.64625	0	0	0	0	0	1.23294	0.117601	0.484006	0.735422	3.65888	0.221778	0	3.15701	0	0.00159125	241.006	0	0	0	0	0	0	0.828202	0
4.49_228.2317m/z	228.232	4.49	191.726	159.626	186.401	182.924	177.386	173.751	185.859	163.632	200.629	145.922	106.791	158.717	172.607	162.74	176.829	179.162	162.409	158.754	216.204	123.476	180.476	146.759	187.063	166.867	140.41	146.466	159.104	153.865	152.041	174.348	171.94	143.894	167.178	161.618	173.055	152.949	3.06786	186.779	213.397	192.534	197.481	186.192	222.293	213.042	192.79
4.49_289.2622n	290.269	4.49	26.6144	16.4369	21.9323	26.498	24.1219	20.6669	24.2231	20.5217	23.4148	15.2566	14.1277	16.9947	30.9224	19.3942	18.6862	23.0039	28.1569	16.4892	21.8526	14.8563	24.3282	18.1089	23.5601	26.0497	15.7594	19.984	16.6969	17.7601	15.8367	21.925	25.7282	15.7854	21.2814	19.4412	23.6106	24.3018	1.16683	20.6654	31.3327	26.9842	33.0232	28.6193	31.2531	27.4495	24.4799
4.49_102.0900m/z	102.09	4.49	9.85329	7.7832	10.4206	9.34194	9.38237	7.71547	9.00895	6.24969	7.8963	5.78243	6.46406	7.53881	8.08946	7.9861	7.40213	8.99032	7.75355	5.23446	10.0509	6.68731	8.10901	5.45025	7.19544	7.49638	5.45436	7.98717	7.44598	4.8802	5.48421	9.70859	7.70024	10.6899	8.52337	7.6253	6.62271	6.89863	153.32	10.4867	11.5338	9.54128	12.3932	9.48213	9.34753	7.68969	9.00428
4.49_70.0803m/z	70.0803	4.49	0.471938	0.860394	0.432783	0	0.762804	2.00626	0.817095	1.3839	0.295062	0.176957	0.109095	0.397567	0.20715	1.16162	0.901671	0.657683	0.217911	1.14171	0.590296	0	1.65279	0.485216	0.22432	2.39056	0.586212	0.140405	0.750423	0.269771	0.17408	1.31889	0.203583	0.813086	0.305524	0.351773	1.12003	0.219522	4.90689	0.156194	0.694258	0.676349	0.290812	1.84369	0.42495	0.63541	0
4.49_300.3175m/z	300.317	4.49	0	0	0	0	0	0	0	0.0101277	0	0	0	0	0	0	0	0	0	0	0	0	0	0	0	0	0	0	0	0	0	0	0	0	0	0	0	2.25875	27.0848	0	0	0	0.114031	0	0	0	0
4.49_344.3117m/z	344.312	4.49	0	0	0	3.24255	0	0.342821	0	0.345975	0	0	0	0	0	0	0	0	0	0	0	0	0	0	0	0.252614	0	0	1.78784	0	0	0	0	0	0	0	1.36498	0.700784	52.9473	0	0.151917	0	0	0	0	0	0
4.51_258.2431m/z	258.243	4.51	11.2249	16.8651	7.99941	10.3585	7.37041	5.93379	29.189	7.71217	9.4601	2.77143	13.7911	12.9625	12.8626	7.43795	6.45651	6.35572	11.5592	3.56662	11.7657	16.5304	6.46425	7.24611	12.9679	6.03574	8.69141	12.9115	5.23961	6.80885	8.73194	6.61041	7.92802	5.94344	12.6733	17.3772	12.3009	6.09273	0.00467305	5.62687	6.68791	5.25483	11.7032	7.2374	12.5641	2.92542	11.8518
4.51_184.2048m/z	184.205	4.51	7.45999	6.84572	7.02659	13.5673	6.11163	4.53627	5.81285	4.87116	10.6675	3.56307	3.36314	4.10987	4.67928	3.61318	6.36076	5.69299	5.64996	11.154	9.88853	4.89579	7.5846	4.78098	6.51646	4.35866	6.91259	4.50491	2.94787	4.81753	3.76951	6.73724	8.44433	4.38858	4.7058	3.29479	10.5039	9.60476	1.04304	8.05099	9.54592	4.33619	5.5243	24.2402	5.40116	8.5494	3.12464
4.51_160.1113m/z	160.111	4.51	2.19771	1.23794	0	0.883728	0.828852	1.77455	0.947301	0.573584	1.76513	1.15279	0.0456551	0.783535	0.812097	1.72791	3.12138	2.82597	1.18259	1.71613	2.70294	1.82326	0.799011	2.33001	0.976812	1.0825	1.41889	1.59095	1.45564	0	0.537574	0.757029	0.0810653	0	1.45663	1.17186	1.52273	1.35033	0	0.281425	1.28576	0.785484	0.0971105	0.998423	1.10737	0.330159	3.0628
4.52_214.2161m/z	214.216	4.52	45.0634	24.9985	27.5505	36.2796	35.8708	33.5825	36.7584	29.7267	40.3469	25.3205	20.7964	34.6368	32.4183	57.0132	38.1686	36.1481	27.3387	20.3866	31.9498	16.8712	26.1944	26.7639	31.8314	24.5597	23.5973	38.3787	34.0559	29.4619	33.8781	22.1974	36.8871	26.1032	29.7229	27.6493	27.7412	25.4887	0	16.8812	25.3682	26.079	19.1316	15.9879	23.9162	16.6814	16.3957
4.52_806.4505m/z	806.451	4.52	450.883	41.4288	30.8531	0.00884329	4.10322	3.32379	3.75268	1.93253	26.7398	3.4964	0.428017	3.72709	0.841403	0.580448	0.326863	0.0896694	3.19804	0.647284	1.89071	5.37846	1.97398	8.9796	3.44174	3.80382	0.512394	768.682	1.40212	9.97558	0.527755	1.57347	3.08429	40.697	1.1933	1.35154	4.14381	11.9019	0	0	1.75821	11.6704	3.82325	0	0.00905423	0	250.217
4.52_132.1010m/z	132.101	4.52	14.0647	12.9263	12.8689	13.0401	10.5596	10.1306	7.16693	20.4825	10.802	13.6702	8.49414	7.08788	8.00349	11.3122	9.54427	22.3106	12.2679	8.57592	8.14832	4.08936	11.3576	9.56179	12.6724	9.31261	11.8232	6.16548	9.89972	6.33141	10.3416	11.8854	6.69457	7.61276	10.0325	6.96426	9.44175	17.9024	104.498	7.8413	22.9633	8.21316	8.18544	8.05589	6.81202	6.41447	8.21887
4.52_434.2070m/z	434.207	4.52	8.38817	0	0	0.518056	0	35.1519	28.3056	0	0.102947	0	0	0.0143268	0.768294	0	0	0	0	0	0.0675751	0	0.26526	0	0	0.221613	0.0975159	1.14271	0	0	0.511457	0.039687	0	1.34929	0.832723	0	0.851047	0.221188	0	0.28481	2.04017	0	1.06456	0	0	0.790633	0.232123
4.52_604.3285m/z	604.328	4.52	0	1.40142	0	0	0	0	0	0	0	0	0	0	0	0.436865	0	0	0	0	0	0	0	0	0	0	0.348691	0	0	0	0	0	0	1.12066	0	0	0	0.000738035	0	0	0	0	0	0	0	0	63.0645
4.52_604.8285m/z	604.828	4.52	0	0.326867	0	0	0	0	0	0	0	0	0	0.230544	0	0	0	0	0	0	0	0	0	0	0	0	0	0	0	0	0	0	0	0.532651	0	0	0	1.43063	0	0	0	0	0	0	0	0	34.4996
4.53_272.2587m/z	272.259	4.53	48.7922	47.6645	45.9799	57.1524	44.7646	45.9144	46.3523	28.7276	52.9072	99.7225	28.4232	45.9068	53.0565	89.5005	39.4866	26.793	37.4925	40.1063	60.835	36.4571	50.6095	37.4342	49.6766	44.6994	33.8851	36.6018	43.9623	33.0119	40.7614	42.8006	40.9893	39.0096	40.8242	39.6509	48.1285	39.5914	0	68.5865	57.8723	52.8402	56.813	61.7312	60.5486	55.4976	52.327
4.53_333.2876n	334.295	4.53	25.5834	20.2584	21.2288	25.2152	21.7941	18.9505	26.9611	11.9385	17.3839	3.38442	16.0459	19.5559	16.1931	7.89105	25.7574	10.2425	16.4753	13.4463	27.8224	15.5312	25.723	19.0696	26.8116	29.2932	21.4914	16.438	21.0134	12.2985	16.0188	16.4513	18.9041	17.7131	21.9779	20.8763	23.1822	26.2579	70.6494	23.3795	28.2093	27.9285	27.0568	22.0599	37.7395	22.9963	22.2053
4.56_537.2079n	538.215	4.56	49.1564	58.9105	108.231	51.6969	94.5811	147.773	42.7855	150.216	127.262	148.64	89.3659	37.6526	97.8837	148.304	106.052	168.215	122.377	104.308	6.32947	32.8356	24.0228	29.9182	6.97121	9.6796	76.0704	37.031	47.7759	131.071	66.6561	33.324	31.7589	23.9602	27.1417	49.2264	0.607813	6.07323	195.19	72.9439	76.6459	88.4749	82.7963	83.3776	79.4962	65.8216	68.2903
4.55_558.2202m/z	558.22	4.55	12.8768	15.6358	24.628	10.3467	25.4006	39.3404	12.4534	33.5424	34.6887	38.128	28.3702	12.7882	26.1089	32.9129	22.0326	42.817	37.9771	28.5225	1.40745	5.72518	4.02652	6.56435	1.67264	0.72999	16.3452	9.55963	11.9615	43.4977	14.869	5.56072	11.1377	7.86627	4.99603	10.3282	0	1.3131	191.843	21.7293	21.7838	21.6123	23.5821	22.6721	27.8303	16.6554	17.7263
4.56_565.3009n	566.308	4.56	10.7018	56.9023	52.4918	20.5271	40.3021	19.586	26.4202	31.9141	26.2726	15.9072	39.3218	40.2269	20.3938	56.3627	39.5614	12.415	37.544	25.219	1.57373	5.51506	4.3208	4.93185	3.16217	5.04662	6.18451	1.56091	5.65944	4.64569	3.62804	5.04617	4.58177	5.05367	2.37774	4.92582	1.1188	1.45379	5.66223	39.0282	42.9413	43.361	46.9207	45.0741	45.3805	32.6242	43.6961
4.55_499.2976n	522.285	4.55	12.9813	19.588	70.5266	14.7093	75.877	213.058	11.8106	350.943	130.666	683.588	41.5462	15.4881	77.4652	503.844	70.7667	645.896	193.91	85.3397	1.574	3.74913	1.88478	4.74893	1.61184	0.764766	29.532	12.2992	13.1238	129.237	18.4391	7.26261	3.45722	4.55414	5.33065	14.7906	0	1.16896	6.18739	53.3162	57.3945	56.9915	65.413	65.2814	61.4232	55.7116	54.2099
4.55_535.2067m/z	535.207	4.55	4.19511	3.09806	9.77076	6.97496	9.77395	11.7682	3.92649	15.1441	10.8527	1.10935	7.7114	2.42097	7.00552	4.40413	11.0914	8.93842	7.58548	8.03335	0	3.25835	1.04385	1.0697	0.275152	0	6.47679	1.60299	3.19549	9.12652	3.66041	1.86625	1.68943	1.38446	2.46557	5.13573	0	0.251959	0	6.37388	8.00745	7.80771	7.01004	10.4396	10.4208	9.67029	6.23933
4.55_184.2270m/z	184.227	4.55	0.699441	0.564519	32.3763	4.61969	1.54425	4.54327	13.8662	1.33024	1.19854	7.77934	0	4.15139	6.80944	2.14149	13.2689	41.1094	0.790674	4.96135	11.5951	1.42622	2.51477	2.93503	18.2846	2.75597	0.53291	1.19792	5.90171	4.87177	1.71189	9.18599	4.48805	1.40639	6.03686	3.21537	4.84325	0.968382	27.9065	3.69863	2.70196	1.20647	1.1052	4.64054	0.459581	32.6405	1.22923
4.56_463.2751n	486.264	4.56	503.4	576.141	1357.6	469.804	1351.4	2683.88	426.527	3325.5	1915.57	5612.88	1043.37	508.481	1270.28	4497.93	1409.76	5156.19	2384.99	1473.91	36.0652	202.028	87.5835	179.674	36.8169	50.5574	781.443	418.001	380.463	1855.38	555.873	250.053	200.704	124.427	199.859	458.845	8.7995	40.9972	460.122	927.965	1011.3	1060.74	1088.3	1098.09	1121.86	1030.62	1037.86
4.56_544.2679m/z	544.268	4.56	296.857	356.614	681.263	289.705	663.62	1038.45	281.046	1006.47	873.322	1038.48	583.98	339.47	676.681	1101.22	710.199	1320.31	847.074	718.775	25.8167	135.257	61.1923	122.128	25.8254	41.0664	466.378	260.404	256.665	786.251	350.43	167.505	137.845	97.8284	138.613	298.433	7.73262	28.3319	110.951	432.666	496.181	515.514	520.525	525.869	527.842	478.132	513.979
4.56_338.2613n	339.269	4.56	51.15	59.1115	120.022	49.0145	121.04	241.995	44.7445	344.353	169.945	608.24	92.3434	55.4043	135.138	399.42	125.163	545.96	228.741	157.418	9.60582	23.2472	16.3449	22.0846	12.3195	8.73379	75.8239	38.5493	36.8455	165.273	54.56	30.4184	22.7808	17.1189	22.288	49.2175	1.96047	8.01106	101.197	83.3988	98.0995	97.5604	102.407	99.7448	105.85	93.7079	95.5771
4.56_481.2863n	504.275	4.56	28.0449	37.6902	85.9534	30.0738	88.7882	198.462	25.043	237.955	121.212	531.698	59.6875	28.9543	81.6549	346.701	90.1655	414.142	146.266	98.757	4.31342	12.2279	6.04902	13.2945	5.58981	4.322	42.5227	38.5348	23.9367	121.525	35.8198	13.1848	12.6516	8.40322	9.11301	27.7194	0	3.78505	7.94217	60.1313	68.1452	71.7277	73.0297	73.1063	80.5359	66.7136	74.4749
4.56_529.2162m/z	529.216	4.56	22.9204	112.419	108.983	43.0303	92.08	41.1718	53.6873	52.9899	54.6077	13.3622	88.3913	77.8851	49.317	74.0073	86.7609	10.243	50.1594	56.7193	3.59967	8.91843	4.05934	8.82049	1.41232	4.42618	10.3819	3.7119	5.16553	6.04654	11.0176	7.30646	4.84825	8.47015	3.83437	7.82885	0.61331	1.38285	0	84.4446	80.7156	86.9296	89.3666	92.05	95.3392	86.0779	78.9846
4.56_321.2575m/z	321.257	4.56	20.54	24.5654	54.5754	25.2409	47.4426	97.3379	27.766	123.883	78.7854	211.087	34.1633	24.688	61.574	197.473	48.8976	181.697	83.4155	57.2314	9.66451	11.6471	14.3071	8.89669	14.4373	9.96411	35.2791	18.0062	19.7122	72.2487	22.3365	21.7282	12.3669	12.3881	14.8987	16.7491	2.21741	7.99675	19.3935	35.1945	49.285	51.743	53.6828	39.9336	42.7828	45.3567	36.9361
4.56_201.1628m/z	201.163	4.56	10.6853	13.7053	35.1014	9.74376	22.2098	61.1712	11.2521	80.3153	31.6711	209.665	19.8124	12.4014	27.2914	104.889	34.3665	133.568	37.8572	30.4807	0.835583	5.10836	2.98893	5.19088	2.35887	1.88434	15.1068	7.06226	7.28212	46.438	10.2191	3.35038	5.44499	4.50654	3.96868	8.44273	0	2.72411	15.4756	25.2405	29.9652	22.2078	23.769	25.1816	19.6708	22.6347	22.6547
4.56_148.0024m/z	148.002	4.56	22.0564	15.5287	24.9018	12.7656	29.8702	53.918	8.95028	73.7193	46.7944	136.261	20.1784	9.94509	23.8075	88.7468	37.3951	81.5151	47.5243	27.1473	2.99891	3.02102	3.37806	3.19303	5.58097	1.31157	15.6538	6.49081	8.69853	37.7776	12.0037	6.00108	3.0024	6.12251	7.22531	11.914	5.19188	1.20867	14.8805	22.577	37.7877	25.237	30.7918	31.3762	21.2527	20.0232	30.219
4.56_215.1787m/z	215.179	4.56	11.5588	9.41438	25.7094	8.19404	21.5311	40.7329	6.18868	55.8659	35.4737	135.774	22.4454	7.94372	24.1044	174.594	24.6576	87.7624	35.1513	22.2504	2.30121	3.09378	2.34104	2.93025	1.20531	2.28331	10.8695	8.31723	5.97743	28.4267	11.1016	7.10979	3.37375	2.28445	2.65431	9.24793	3.19948	1.29014	10.4868	16.4476	17.5687	16.9935	20.3643	19.7488	18.4224	16.109	24.4492
4.56_556.2228m/z	556.223	4.56	32.6244	34.5212	64.0027	35.3045	61.7143	96.6528	28.292	99.6878	83.6906	138.021	63.0568	24.127	57.2715	107.299	68.5428	125.073	84.8345	67.0664	4.83214	15.7434	9.60675	10.0708	4.91444	4.10911	38.3451	30.7649	22.5828	73.3278	36.2716	12.4155	14.933	9.64108	15.7574	29.1794	0.508969	6.11146	405.814	47.5557	47.8987	48.048	53.6935	49.8047	62.5791	38.9132	50.0746
4.56_208.0628m/z	208.063	4.56	10.1386	11.8629	20.4786	8.0194	21.8131	27.3676	6.77408	53.2271	37.3519	153.037	18.0869	11.1285	17.0056	68.1608	28.7152	77.5293	35.2463	18.3904	1.24215	1.98889	2.53788	2.8991	4.54873	0.0622967	8.06396	10.4324	6.19894	32.7014	9.74245	5.19927	3.49759	3.28244	7.48503	5.0222	0.422908	0.10529	7.35236	20.758	16.4449	17.0678	20.9712	17.1007	13.7428	21.7657	21.9522
4.56_1042.5571n	1065.55	4.56	10.0016	20.283	80.4137	10.5594	79.8826	224.355	9.29112	294.636	134.359	455.179	56.7239	13.6321	85.0483	411.342	78.6687	435.688	185.543	103.231	2.98433	3.16499	0.436893	1.56376	0.496578	3.37087	31.2413	9.93965	13.4691	146.327	16.2024	1.31167	2.67285	1.05383	3.26002	15.8069	5.02881	1.30083	0	51.7731	59.9827	65.9485	63.8875	59.0916	56.4152	51.7654	64.7097
4.56_175.1475m/z	175.148	4.56	5.73773	6.36155	24.3742	3.45915	7.44233	14.9003	9.73858	51.7492	9.79253	100.018	10.6658	4.07397	15.0069	55.2531	12.3806	41.7783	36.639	50.7706	0.177557	1.08872	6.98985	1.60519	1.17016	1.89226	7.71404	7.89328	2.16817	8.85555	5.19884	1.6107	1.78804	3.87318	4.14958	3.96548	0	0.756817	0	4.46755	6.70406	8.97835	13.8055	6.91431	14.8463	6.34672	7.107
4.56_1021.5836m/z	1021.58	4.56	0	2.21775	11.5508	1.26735	10.6392	49.0645	0.522112	83.659	43.5247	280.522	5.90297	0.66826	13.375	144.613	8.10763	170.641	48.8048	22.4766	0	0.0404	0	0	0	1.31083	5.75524	0	0	44.4689	0.770499	1.46932	0	0	0	1.37629	0	0	0	10.4263	11.2413	8.44175	16.068	13.7604	9.1574	16.5799	7.60974
4.56_520.2025m/z	520.202	4.56	6.29304	9.3817	16.6368	6.80498	16.2488	32.8351	6.2103	38.5398	26.5511	49.7855	19.2267	5.4411	17.4539	37.6263	16.6001	49.8232	31.3868	21.3298	0.881907	3.2147	3.84213	3.41847	0.169639	0.593823	10.5154	7.30147	7.98759	27.8249	9.42265	2.18474	3.86865	3.32	3.85479	6.65414	0	0.452307	81.6849	16.9877	13.8362	12.3208	12.6131	16.0614	15.2461	12.072	14.3477
4.56_189.1622m/z	189.162	4.56	1.22939	1.21244	7.99519	2.90606	6.05601	20.3263	0.653612	14.5969	50.5428	37.9455	8.99567	4.73842	1.80759	17.7081	6.73607	15.3888	17.0027	5.53517	0	0.250618	0	0.984904	1.22991	0	2.13922	2.32315	2.37723	12.4663	1.88813	5.89175	0.262743	1.13191	0.56603	0.92237	0	0.171184	0	3.34504	4.11425	2.74397	3.95241	6.20498	3.31498	6.22805	4.11929
4.56_147.1163m/z	147.116	4.56	5.21494	1.02354	14.246	5.11695	5.0738	5.80827	3.1256	14.368	7.71815	27.2075	3.87262	2.9151	4.87387	59.9583	16.2785	32.3287	7.56133	11.0786	20.4885	2.05881	3.21053	7.35301	5.62911	0.068563	4.45173	3.62257	1.63893	25.3251	7.10353	4.25529	1.68686	4.6355	6.06638	1.21448	2.31191	0.367401	0.682088	11.1582	10.4597	9.76549	3.27397	4.6501	8.53491	24.5619	7.20718
4.56_288.1254m/z	288.125	4.56	1.92031	0.411133	8.03717	0.982115	4.00289	11.0896	0.954332	22.7086	27.1541	9.08798	3.9889	3.3836	11.0508	46.6432	4.66785	84.8904	4.0044	6.0486	0	0.781096	1.22889	0.414492	0	0	4.79046	0.409669	2.07879	9.62606	3.98827	4.79081	0.588726	0	3.82373	6.71029	0	0.809046	1.18944	4.17882	6.08565	15.9198	7.50294	3.8351	2.55999	1.79841	3.43956
4.56_341.1990m/z	341.199	4.56	13.3612	0.991592	1.98013	1.28816	3.314	8.14236	2.3231	5.79538	4.16316	3.16153	2.31687	1.59323	3.17407	2.7326	1.91294	6.20063	2.65963	5.5858	0.895417	3.66936	1.71906	1.55801	2.13474	0.577148	0.232389	18.4057	0.189931	0.781262	12.561	8.80181	0.400281	2.58811	3.85921	1.54849	0.78482	18.1289	0.824745	11.414	14.5523	7.68253	8.02323	2.53157	3.12021	10.4336	0.729667
4.56_302.1404m/z	302.14	4.56	2.03451	4.2489	2.92954	1.80124	6.94777	24.2624	1.58785	15.9699	8.71323	19.9675	5.58066	3.95666	9.32404	13.2711	9.93155	25.6996	10.1906	5.33066	0	4.6596	0	0.419422	0	0	6.64715	2.31082	2.02242	9.71477	0.855553	0.930105	3.89492	1.5609	0.455569	1.03062	0	0	0.5565	1.932	3.10259	5.76715	5.03884	5.1056	4.13231	3.59506	6.23582
4.56_1077.5021m/z	1077.5	4.56	0.624602	2.96999	14.8156	2.82782	13.5311	24.1528	0.90458	34.4927	22.1455	51.7692	13.063	1.62796	11.2281	59.9586	11.1983	83.5584	32.313	15.4485	0	0	0	0	0.083814	0	7.75599	0	3.93863	23.5822	4.65875	1.15937	0	0	0	1.45347	0.765638	0	20.0966	10.0382	7.0228	13.6313	9.20154	10.5514	12.4661	8.94199	8.97119
4.56_499.2293m/z	499.229	4.56	9.12735	0.131704	0	0	1.06101	0.155629	0	3.16508	0.890176	0	0	0.0515876	0.870172	0	1.15308	0	0.756444	1.33456	0	0	0	0	0	0	0.112251	23.6882	0	0.309097	0.777676	0	0.525629	0	0	0	0	0	0	0.043776	0.0683538	0	0	0.0697632	0	0	0
4.58_382.2047m/z	382.205	4.58	3.33862	2.66279	11.3054	1.90874	8.32074	18.4167	2.89851	23.8219	15.4181	34.249	6.281	2.34247	9.5295	35.9482	8.46952	28.8622	12.7007	8.35101	0.285365	1.28455	0.27101	1.11349	0.283349	0	4.35806	1.75379	2.41459	9.81637	2.58167	2.49347	2.17551	0	1.45107	2.10908	0.555789	0.0117082	0	5.97777	7.34568	6.35092	5.43162	6.2158	4.71215	5.21111	2.61151
4.58_688.3870m/z	688.387	4.58	25.4495	8.39585	2.05096	0	1.75182	0	0.343987	0	17.2567	0	2.1098	0.621091	0	0	0.358638	0	1.39697	0.956923	1.09962	7.38791	3.90626	9.6569	3.81023	3.95954	0.366848	29.7513	1.29972	2.93798	4.012	0	1.2009	22.1614	1.09868	0	1.42702	14.7966	0	0	0	26.7949	4.94502	0	0	0	46.4926
4.58_57.0636m/z	57.0636	4.58	0.178371	0.000107326	0.0301714	0.0493346	0	0	0.0271958	0	0	0	0.239629	0.0258058	0	0	0	0	0.0342939	0	0.0400627	0.0170812	0	0.0399609	0.11138	0.0457843	1.30431	1.35087	0.000602899	0	0.0217041	0.182933	0	0.0553949	0.136445	0.0154035	0.284685	0.0820175	4.86002	0.187738	0.00252873	0.0242154	0.386727	0	0	0	0
4.58_376.2622m/z	376.262	4.58	0	0	0	0.000407381	0	0	0	0	0	0	0	0	0	0	0	0	0	0	0	0	0	0	0.117546	0	0	0	0	0	0	0	0	0	0.256869	0	0	0	13.5655	0	0	0	0	0	0	0	0
4.58_565.2522m/z	565.252	4.58	2.8765	8.13463	3.06799	7.21773	20.0856	12.4096	2.67408	8.48772	4.387	7.38526	12.6762	6.28822	2.93242	12.9379	11.0059	3.35898	6.93735	23.3997	1.9547	2.06797	0.785492	0.888701	0.734185	0.461387	1.97856	0.49136	1.47284	11.4956	2.46103	0.41976	0.938319	2.24458	1.25535	2.22784	0	1.00086	0.21585	3.16411	5.82699	4.44119	4.26676	3.80634	2.52745	3.65877	3.89107
4.58_328.1552m/z	328.155	4.58	2.20564	0.514803	1.82244	0.757822	1.85528	8.30667	0.574567	5.48709	0.59545	0	2.69445	1.15912	2.2892	8.65637	1.70743	14.4145	2.77081	1.75138	0	0	0	0	0	0	1.91969	0	0.179806	2.44539	0.553997	0	0	0	0.442699	0.285809	0	0	0.771561	1.08645	3.05699	2.40308	1.46132	2.7214	1.9265	0.810388	2.41722
4.59_538.2480m/z	538.248	4.59	18.6638	23.3635	37.0622	16.9976	36.3035	46.6797	15.3872	65.4563	45.532	77.2688	38.5679	19.4744	34.5847	74.0063	44.6758	78.0326	55.5242	37.532	1.83172	9.35445	5.83777	9.77643	1.88364	2.4309	27.3035	21.3672	19.0769	50.5054	25.0098	9.9982	10.0127	8.25793	9.22987	21.3288	1.12812	2.42499	78.2897	31.2464	30.9668	33.3157	33.1438	33.3018	36.4759	36.3658	32.4678
4.60_417.3365m/z	417.337	4.6	11.0396	7.11836	7.12751	3.87204	5.52744	8.60301	5.98634	7.24468	3.15355	18.4826	8.82535	5.47945	6.97406	9.33463	6.65783	15.9184	14.8888	7.35822	14.843	115.406	74.8731	91.7769	23.7679	24.6955	19.4728	12.89	56.1652	36.0788	45.887	30.4893	16.4004	21.8546	12.4719	22.8691	5.24985	5.41407	11.8729	16.7327	16.2478	17.7357	20.2493	14.3262	17.7146	17.1402	13.2955
4.60_730.3985m/z	730.399	4.6	109.747	5.77126	2.63748	0.689288	0.410055	0.945069	4.19481	0	37.6479	0	4.45484	0.590385	0	0	0	1.41483	0.828119	0	0.820066	8.53826	2.98938	11.3852	0.257152	0.386507	0	372.459	0	0	3.36308	1.30912	0.614554	22.2571	3.10731	1.21912	2.10465	27.1364	0	0	0	26.5037	20.5533	0	0	1.03518	15.0974
4.60_559.3193m/z	559.319	4.6	8.70309	7.37855	2.17803	0	0.245455	1.75857	0.274774	0.0826188	8.24016	0	0.322965	0.784267	0.760375	0.184026	0.693018	0.597921	0.182068	1.8672	0.0506828	1.40618	0.216308	4.73478	0.758646	0.0530512	0.154811	5.02127	0.203256	4.65967	0.862952	0.031501	1.87882	15.0018	0.500693	1.03586	0.53058	3.90338	0.0124306	0.0813631	0.389133	2.31412	1.6709	0.099022	0.418324	0.0398377	68.1598
4.60_257.2757m/z	257.276	4.6	0.472628	0	0	0.158314	0	0	0	0.0909079	0	0	0.158387	0	0	0.0159037	0	0	0	0	0	0	0	0	0	0	0.359225	0	0	0	0	0	0	0	0	1.25197	0	0	4.35382	0	0	0	0	0	0	0	0
4.61_212.2350m/z	212.235	4.61	0	0	0.217481	0.194898	0	0.255811	0	1.23812	0	1.30957	0.666081	0	0	0	0	0	0.152551	1.28937	0	3.09507	4.68284	1.30613	0	0	0.154277	0	10.1687	0.86184	2.66421	0	0.0774041	0.196016	0.529188	0.818012	0	0	101.502	1.94006	0.830307	1.00876	0.975898	0.590375	1.29933	3.205	0
4.61_165.0897m/z	165.09	4.61	1.27842	6.27038	2.34458	4.28033	4.81444	3.12942	8.04342	20.2958	5.53381	3.02621	2.62258	4.79396	6.46649	5.41867	4.85747	1.52477	2.68818	5.05099	3.37517	0	2.44625	7.54547	4.61361	6.01485	7.06734	13.5325	13.7144	1.85069	3.91406	5.32067	3.60246	7.00666	5.15033	2.56639	6.15411	4.98774	28.4857	4.93502	6.6655	6.15105	10.1324	6.74246	6.93782	9.19258	1.96008
4.61_731.4301m/z	731.43	4.61	4.99911	0	0	0	0.045362	0	0.308852	0	2.21394	0	0.816375	0	0	0	0	0	0	0	0	1.82823	0.0098815	0.401246	0.0314669	0	0	16.4228	0	0	0.211538	0.0191153	0	0.900172	0	0	0.0968864	1.00451	0	0	0	1.58329	0.189374	0	0	0	0.385776
4.62_133.0848m/z	133.085	4.62	10.6334	8.58691	7.51972	8.62001	7.70537	6.48883	11.9456	6.50309	10.5052	6.32995	5.1275	7.21417	7.07849	6.07665	15.2576	8.05439	6.82435	6.2291	9.74591	6.99338	8.6245	5.14349	5.62795	6.86738	6.66689	5.97559	7.14798	7.63255	6.84514	7.54136	7.95571	7.54817	8.34499	6.35211	7.6808	6.9365	28.7995	9.773	10.8746	10.0794	9.73229	8.87259	7.07492	7.20392	9.13222
4.62_822.4274m/z	822.427	4.62	0	4.64747	1.78037	0.584919	0.230671	0	0	0	1.08496	2.93973	0	1.91507	0	0	0	0	0	0.804785	0.368499	0.932697	0	0.933129	2.99116	0.486419	1.03914	0.535839	0	2.41551	0	0	0.561178	3.82073	0.565224	0	0.372338	1.16492	0.394844	0	0.0483142	0	0.479328	0	0.608336	0	476.167
4.62_491.1821m/z	491.182	4.62	62.3518	5.70379	6.54953	0	0.0979025	0.469576	0.0556078	0	4.15336	0	0	0	0	0	0	0	0	0.529189	0	0.186651	0.848259	1.00665	0	0.586353	0	211.579	0.146976	1.68922	0.000102985	0	0.163181	5.09527	0.00037354	0	0	2.9143	0	0.01588	0	2.5995	1.09538	0	0	0.23739	7.83024
4.62_121.0640m/z	121.064	4.62	2.07996	1.66219	2.61231	2.88715	1.84864	1.88931	2.04426	2.36984	2.00775	3.65793	2.27112	3.26059	2.91582	1.73895	5.04288	1.32684	2.47706	1.6051	3.59204	1.75639	5.61439	2.13786	1.28888	1.71685	2.05651	1.44807	1.68043	0.828864	1.15974	1.75799	2.4471	2.32075	2.03496	1.9957	3.72707	3.03507	5.24736	2.23001	2.27285	2.4832	1.51889	3.56786	1.53291	2.38981	2.62781
4.62_362.3372m/z	362.337	4.62	0	0	0	0	0	0	0	0	0	0	0	0	0	0	0	0	0	0	0	0	0	0	0.593082	0	0	0	0.394845	0	0	0	0	0	0	0	0	0	17.7588	0	0	0	0	0	0	0	0
4.63_475.3395m/z	475.339	4.63	47.0527	31.7151	43.4552	25.2743	27.2594	46.4048	32.7114	35.355	35.8374	59.2664	25.6106	33.2561	32.4405	42.158	33.6095	76.8219	60.5835	35.636	51.6172	339.095	234.575	313.839	78.4477	92.3913	66.4622	59.7028	183.302	137.172	156.22	112.191	86.7235	95.6767	55.7283	87.0821	32.5257	43.2518	35.95	55.8317	59.2184	62.1485	67.7391	61.8841	55.333	55.2001	75.4725
4.63_375.2513n	376.259	4.63	1.17531	0.34497	0	0.8206	0.348241	0.813649	0.64522	0.87596	0.201757	0	0.0157155	0.0254551	0.105871	0.67781	0	0	0	0.148422	0.0824923	0.381186	0.812231	0.54133	0	0.671965	0.377673	0	0.000617173	0.472699	0	0	0	0.0519059	0	0	0.640051	0	255.941	0.272902	0.209831	0	0	0.157673	0	0	0
4.63_774.4238m/z	774.424	4.63	56.1454	2.76783	0.639371	0	0	2.07683	1.40704	0	1.57162	0	2.0455	0	0	0	0.706591	0	0.785901	0.759999	0	0	0	0.733907	0	0.930535	0	107.871	1.57849	0	0.522234	0	1.54831	3.35574	0	0.766566	0.61428	0.535535	0	0	0	1.59861	0.293319	0.201001	0	0	10.4907
4.63_556.3068m/z	556.307	4.63	10.8302	2.1435	2.12438	0.00323455	0.326316	2.29576	1.23995	1.03577	2.2541	0.439538	1.54176	0.643035	0.479454	0	0.234555	0.725519	1.07113	0.827642	0.241108	0.426315	0	0	0	0	1.1477	56.3625	0.0154778	0.596617	0	0	0	2.49776	0	0.664446	0	0	1.37062	0.340546	0.230234	0	0.0872264	0.409982	0.561407	0.196984	0.426709
4.63_854.4271m/z	854.427	4.63	6.57874	7.31399	2.3819	0	0.881254	0	0	0.343178	4.38783	0	0	0.173981	0	0	0.244435	0.933095	0.696101	0	0	0.526568	0	1.76527	0	0	0.10436	12.0929	0.467769	1.62801	0	0	0	9.12463	0.00376739	0	0	0.453107	0	0	0	0.976428	1.16818	0	0	0	20.8466
4.65_577.2788m/z	577.279	4.65	20.3979	13.4147	16.8171	11.1366	9.81763	18.29	11.7019	12.5612	12.403	25.6912	16.1258	11.3649	11.6544	12.2283	10.7873	30.4728	28.3817	22.9947	25.0464	164.433	116.205	146.851	36.6832	43.1755	30.4356	27.4264	91.0032	66.9451	78.7945	54.4293	53.1487	49.9687	21.9459	49.4771	12.1622	17.2916	10.6582	24.4633	27.1717	25.514	26.2291	27.441	28.7406	28.1612	25.9051
4.65_399.3259m/z	399.326	4.65	12.322	7.07673	10.4604	5.89348	6.82175	12.5491	10.6207	21.3938	8.56216	27.1633	9.13053	6.18066	17.7479	18.8373	6.94493	30.6362	24.9776	19.1652	17.4824	99.428	74.8564	91.76	30.3765	25.2588	25.8015	19.5576	55.3986	51.4167	53.5733	31.3144	27.9448	29.1142	15.2858	28.4527	7.75447	12.1578	25.0762	20.4772	23.2064	20.6259	19.0722	20.0601	20.2657	19.9614	21.7059
4.65_457.3278m/z	457.328	4.65	6.92449	4.02631	5.18977	1.92407	1.78238	6.74785	4.13369	7.58747	3.93767	7.31725	2.27143	2.48582	3.7026	14.1491	2.3784	12.2491	9.2224	4.35994	4.88069	22.4379	16.1593	21.6842	11.1634	8.9889	9.41382	7.10308	15.2063	17.4198	16.5912	13.2556	13.3888	12.9513	6.01618	8.42658	1.64597	6.9128	0.727839	5.4831	6.25183	5.71954	7.99126	5.85413	7.21118	7.97692	4.22159
4.65_589.2342m/z	589.234	4.65	4.30527	1.98612	2.06295	3.31936	1.37424	5.88868	2.92401	2.76589	4.01893	4.48529	3.26893	1.29637	1.79835	2.7672	3.68984	6.09109	7.33405	2.76434	4.89392	39.9698	29.5891	40.2304	12.0675	13.1785	6.82334	3.08415	24.581	17.3195	20.188	11.7364	10.2812	13.1062	4.78609	10.8838	2.47833	6.18639	68.5359	6.88825	8.59704	5.87987	8.01662	5.31815	10.6911	7.39725	4.06607
4.65_115.0530m/z	115.053	4.65	4.98237	0.801298	2.14888	2.64454	1.25507	2.12999	3.52478	2.54582	2.54688	2.43017	0.613392	5.58033	4.8052	0.768033	2.36162	2.46597	3.2058	2.28793	3.15493	3.21613	4.02997	3.6803	5.87111	2.55774	1.62772	3.18234	1.00471	5.32197	7.79611	2.98993	2.02356	3.98845	6.24404	7.28104	4.76048	3.60703	1.05323	2.41335	2.68863	1.7441	3.69841	2.89787	3.64718	3.80598	1.09878
4.66_381.3150m/z	381.315	4.66	10.3878	4.28545	5.60066	3.63887	5.71875	6.83211	5.73821	10.135	8.10391	10.936	4.88967	1.55537	3.1409	4.79106	3.97004	18.4935	10.8355	5.77621	8.68734	25.5292	24.4337	33.7572	17.3165	24.8272	9.61945	11.5816	29.0321	31.2117	22.9525	18.8786	18.8898	29.4033	4.87861	10.5054	3.71789	10.8456	5.57889	12.4019	9.29591	8.11124	13.792	10.9608	10.9169	9.52765	7.01345
4.66_804.4284m/z	804.428	4.66	0.528563	19.7088	8.5601	0.82017	1.2668	0.236705	0.182355	0.608034	32.0154	0.0887472	1.00893	0.710403	1.58404	0.606746	0.421127	0	0.56607	0	0.755321	3.68	0	8.83616	0	1.14802	1.13615	2.28851	1.06516	1.70766	1.49182	0.373551	0	31.1946	1.34615	1.15349	0.671299	2.77367	1.89702	0.0768831	0	5.92648	9.91154	0	0	1.85809	14.0761
4.67_532.3274m/z	532.327	4.67	40.0302	55.9729	33.3273	0.445404	5.47486	3.11713	2.21232	0.0527356	28.8914	29.1245	2.88694	6.10465	3.76598	0.706589	2.46419	1.99519	1.19121	0.743836	0.388504	7.08688	2.02086	13.1772	0.357376	0.732087	0.356579	144.642	0.183504	14.0917	0.905747	0.15817	0.409665	40.2318	0.516595	0.117366	0.395243	2.45274	0	0.588755	0.0114781	6.03685	4.47277	0.0174827	0.32104	0.449415	127.706
4.71_299.2014m/z	299.201	4.71	0.205461	0.658973	1.87381	2.55557	4.68172	0.096154	0.327235	0.35349	0.0833933	2.2581	3.87806	2.41388	0	2.09263	6.15353	1.09258	1.32461	3.50827	2.83887	5.40228	1.52968	5.00993	1.53799	2.81529	7.35834	5.69065	5.03345	2.68205	5.92565	6.10002	7.2791	5.40434	6.08735	7.98445	1.06469	5.44583	0	4.08526	4.53443	5.14335	4.76322	4.39827	4.28197	4.23037	4.64322
4.73_965.5128m/z	965.513	4.73	74.4881	85.9343	70.3277	110.634	101.072	79.353	68.5808	62.9507	62.3192	80.5522	123.016	50.2227	110.576	104.688	85.5364	66.7477	78.9463	141.753	83.9307	77.6688	83.8147	93.0702	133.175	125.325	69.7314	71.2732	411.079	59.2789	138.622	124.948	71.3791	64.7434	125.744	128.457	103.921	95.6274	0	73.7856	76.0499	81.763	82.2788	78.4447	73.9572	83.7523	84.5858
4.73_423.3621m/z	423.362	4.73	10.5614	12.5978	6.85595	14.4805	9.75923	9.1451	9.69818	7.28546	5.85485	7.8226	12.0777	5.34761	13.036	9.94037	8.21967	6.38719	5.54112	11.8814	7.01181	10.4612	10.331	9.50077	13.776	12.3356	4.57235	8.70558	28.3082	4.31711	13.7433	10.5496	7.58483	7.0702	12.7057	10.7856	10.3812	8.01249	0	7.10759	7.85384	6.97392	7.28416	10.1815	8.44953	7.90405	7.36825
4.73_729.3278m/z	729.328	4.73	107.745	5.0339	3.04229	0.0220285	0	0	0	0	1.34239	0.69611	0.439161	0.345108	0	0	0	1.07983	0.650719	0	0	0	0	0	0.762935	0.060619	0	247.623	0	4.83713	0.0138807	0	0.419705	3.09499	0	0.614304	0.557181	2.70076	0	0	0.523594	1.55825	0.570961	0	0	0.793481	17.98
4.73_599.3947m/z	599.395	4.73	2.88225	3.35143	3.09953	4.39374	4.24601	2.94054	1.47932	2.32784	1.83648	5.007	8.4211	0.923513	6.03186	3.92174	3.52639	3.9649	2.70563	5.37869	4.75767	3.30371	3.16446	3.03049	6.11777	5.98525	3.18213	3.54056	15.6126	3.0474	4.52776	5.37523	2.60526	3.53992	4.87518	4.21307	4.82668	3.42207	0	4.11532	2.90554	2.18094	2.23979	3.23097	2.78284	3.15125	2.72723
4.74_732.4127m/z	732.413	4.74	714.517	105.069	66.5817	2.99764	11.8259	15.7434	4.64878	2.83046	130.616	57.8559	4.74143	14.031	0.634341	1.21973	0	1.3683	8.56328	4.06582	0	16.7977	4.91605	48.6554	4.60369	5.30075	3.21245e-06	1258.64	1.85819	46.5231	4.44339	1.68549	1.20986	143.475	0.76346	1.42156	3.52848	80.7481	0	2.75426	0	86.7295	37.0385	0	0	4.1226	805.348
4.74_441.3741m/z	441.374	4.74	12.5195	7.91367	11.4172	16.2833	11.414	13.3362	8.59733	8.38483	14.145	13.1667	19.5273	11.9338	20.3091	10.9934	11.7338	6.58191	10.2664	17.6485	15.3361	10.6529	15.0196	11.5359	19.6847	20.1206	11.1068	10.9359	44.458	9.52172	20.6178	20.6148	12.8416	6.97221	13.8838	16.25	12.0922	11.7809	0	9.89491	9.06153	11.2414	11.0291	10.0068	9.77444	10.7481	18.3222
4.74_602.3083m/z	602.308	4.74	0.618751	3.70511	1.59223	0.518669	2.28565	0.751415	7.98081	1.5176	1.3126	3.22961	0.185359	0.976893	0.945141	2.72262	1.624	7.60815	0.666839	0.715655	5.38275	11.7662	1.27785	5.34177	2.15813	1.17265	3.56035	1.32951	8.90078	8.54812	32.0792	12.9993	4.08115	4.06155	3.32366	5.52666	1.51874	0.746207	0	2.54914	3.53797	5.32982	4.42704	2.9395	4.21534	3.49499	1.37524
4.75_504.3144m/z	504.314	4.75	0	1.64128	1.44671	1.07759	0.908861	2.00652	4.5541	2.46017	0.858448	2.38797	0.760921	0.112041	0	3.09448	0.946109	5.34862	1.24113	0.573024	0.911038	4.58154	2.24939	4.24295	0.802615	2.27899	1.59836	0.648664	3.94866	7.69759	25.4563	14.0669	2.04447	1.86633	2.88522	4.11516	0	0.933618	0	1.87593	2.62212	2.13714	2.69931	1.79533	2.51136	1.83592	2.61563
4.75_114.1282m/z	114.128	4.75	0.0964656	0.440975	0.0849289	1.04911	2.90026	9.36903	0.596476	6.93418	4.21543	0.169556	0.0323906	2.44373	5.08955	1.35561	5.54062	2.49505	6.47219	2.32883	1.75283	1.13615	0.704273	8.48455	6.44712	1.81144	0.156063	4.09966	0.387302	8.71313	2.96253	7.42294	0.386259	3.99468	2.32259	0.0770775	4.64741	7.36733	2.49533	0.35995	0.493351	0.026125	0.515945	7.67452	0.863372	1.4079	0.00330963
4.75_729.3442m/z	729.344	4.75	6.21226	0.065381	0	0	0	0	0	0	0	0	0	0	0	0	0	0	0	0	0	0	0	0	0	0	0	14.1809	0	0.0995707	0	0	0	0.327455	0	0	0	0.491355	0	0	0.174142	0	0	0	0	0.250727	1.69098
4.78_332.3047m/z	332.305	4.78	11.8802	12.579	4.87224	4.91136	11.4049	7.94107	9.77139	9.5735	9.18585	9.46467	12.1785	9.57421	7.74308	7.65121	13.4375	3.49799	18.8999	8.62125	1.2528	0	1.62714	0.459663	0	0	0.725493	1.00729	0	1.69292	0.132179	0	1.64096	4.05369	0.166218	1.32215	0.836076	1.16116	0	3.8894	6.13262	6.79182	3.56653	5.30518	2.84089	4.13007	2.6279
4.78_415.2002m/z	415.2	4.78	5.81242	1.85553	1.41074	4.05802	3.88762	2.5529	3.93932	3.51784	6.9514	3.82512	4.58048	5.18027	5.97393	2.63514	10.2482	9.64483	3.98645	3.56904	5.97005	4.46579	7.09724	4.20479	5.29396	4.50371	4.37977	8.43282	4.35807	1.25482	2.01029	1.99499	1.73331	0.540117	2.37725	2.91666	1.46695	7.1486	0	2.06109	1.12443	1.50122	2.05781	1.25234	2.36176	1.49032	2.93638
4.80_344.2121m/z	344.212	4.8	8.04687	3.04073	10.8363	15.9414	3.82087	7.50034	3.09912	3.77049	8.58076	2.7784	3.13577	23.9939	5.6905	12.2632	16.821	8.45805	3.78991	6.78801	15.3734	7.94637	6.09663	7.76104	5.58129	4.8654	5.03602	6.67562	6.78461	51.1465	6.55952	5.79976	1.83683	0.124395	3.09724	4.41842	4.86432	15.0375	0	4.38808	5.00931	3.36312	4.20978	4.52215	5.84948	2.78676	6.38248
4.80_511.2315m/z	511.231	4.8	41.4309	2.91164	4.87425	0.996457	0.970333	1.56252	4.91334	1.39855	9.017	0.531129	0	0.466993	0.809644	0	0	0	0.46447	1.5302	0	2.62408	1.84196	3.74834	0.382926	1.07583	0.0390898	92.4332	0	0	1.1035	0.414513	0.570935	9.8938	0.711624	0.649259	0.791686	8.28699	0	0.0477896	0	8.33389	2.35342	0.244218	0.191528	0.594246	1.30224
4.80_732.4478m/z	732.448	4.8	1.90978	0.316545	0	0	0	1.69089	0	0	0.81921	1.73917	0	0.814624	0	0	0	0	0	0.918967	0	0	0	0.00313628	0.429207	0	0	2.91402	0	0.0978605	0.338959	0	0	0.576205	0	0	0	3.4146	0	0	0	0.411147	1.73213	0	0	0	0.686238
4.81_193.0484m/z	193.048	4.81	25.4714	13.6168	19.1215	16.4219	17.9521	14.542	20.5145	11.3527	19.1319	14.1654	10.91	24.3257	16.6677	18.5374	21.4717	20.052	22.2036	22.535	31.0501	14.9418	23.6304	16.2245	23.1083	18.6816	15.8301	11.6355	15.3133	18.0782	9.80192	16.8079	18.7938	15.7525	18.1286	12.3787	20.5371	14.2485	30.0162	16.569	23.6103	17.4441	18.7304	22.4292	14.9253	17.2006	18.2926
4.81_177.1109m/z	177.111	4.81	8.97869	9.31063	6.56577	8.50124	9.06935	7.88986	8.44692	5.70874	10.3158	9.12242	3.77408	7.2796	6.96535	9.07035	7.9465	11.0171	6.80213	5.87781	9.73033	5.58465	10.8059	6.39475	6.70943	5.486	7.43558	7.95373	6.0771	9.28111	6.22862	7.19334	7.95841	7.03984	6.99895	7.95325	8.1719	7.44296	6.80565	9.08251	7.11322	11.4651	11.8376	8.44859	6.42061	6.03598	8.93459
4.81_780.3863m/z	780.386	4.81	52.8938	27.4527	13.3359	3.1262	2.87302	43.6897	12.0384	1.10382	82.2689	1.72959	4.68407	1.21242	1.51116	3.07825	3.16727	2.53881	0.818077	7.94869	1.70217	25.4025	6.0327	27.1227	6.15068	0.256556	1.81341	16.2413	0.505144	2.63869	3.79741	0.898684	1.04416	72.4771	5.11625	0.0189234	1.45924	12.5766	0	6.46372	0.172027	17.4712	24.6108	1.47518	1.78136	3.65935	26.7777
4.81_437.1933m/z	437.193	4.81	2.02747	0	0.177861	0.526669	0.221429	0	0.79023	1.42827	0	0.924817	0.886237	0.117461	1.1283	1.11646	0	0.028828	0.11076	0.507095	1.1031	0.518001	0	0.929971	0	3.00994	0.808303	3.24813	0.080729	0.558549	1.1181	1.758	0.751108	0.914631	0.724618	0.0602669	0	0	77.7927	1.06161	0.0597978	1.2793	0.729751	0.679426	0.964385	0.00032877	2.03788
4.81_165.0895m/z	165.089	4.81	2.64217	2.90684	6.51831	2.20274	5.12016	3.83363	6.2986	6.73212	4.01865	4.93798	4.32252	5.09744	4.42225	2.66052	6.38052	3.80538	2.53761	3.06689	9.55309	2.57962	5.12965	5.98994	6.07778	7.23851	4.38376	1.51821	8.27218	4.60375	1.1882	4.7833	2.75488	3.05251	4.78878	6.53478	4.5478	1.32194	1.52961	4.57859	6.11668	6.13354	5.05517	3.97269	5.09559	5.02156	2.28042
4.82_133.0848m/z	133.085	4.82	14.8008	12.9821	12.6056	13.4166	17.0756	11.6852	13.8265	11.8194	13.6413	12.7883	10.2495	11.3618	10.9467	9.78187	13.441	14.4572	10.1263	12.2474	14.3948	10.6973	12.7546	13.3753	10.1043	12.0666	10.2152	10.3656	10.8335	11.7859	12.5942	11.3852	11.0165	12.6538	12.8663	12.7618	11.5708	11.5042	13.0175	16.0159	15.2559	17.0358	14.8731	14.4116	14.3605	11.9797	14.5386
4.82_237.0755m/z	237.076	4.82	16.722	12.7504	22.7791	17.9478	23.9923	14.3592	20.1565	13.2359	19.824	19.8544	13.1745	13.5865	13.9428	12.8397	17.5156	17.2345	21.1715	14.0836	22.2532	17.7365	34.4237	15.3499	15.4994	16.842	25.101	8.7711	18.4572	24.5382	12.106	11.3676	23.0179	12.743	11.8016	13.2721	23.5952	26.1319	29.3802	16.7308	15.5535	21.8098	20.5444	19.1844	13.3296	14.0783	14.4304
4.82_174.0906m/z	174.091	4.82	7.03732	4.06866	5.76934	8.16344	4.32275	7.91277	5.9248	6.29468	3.55823	8.35745	2.87675	12.5114	7.89424	8.17954	4.51171	7.40763	4.0919	5.1627	0.282576	2.26919	0.519041	0.160288	0.236505	1.15867	0.414377	3.32274	0.636439	3.68337	0.661319	0.397362	1.79296	1.55216	3.28769	1.46983	2.18758	6.93415	0.203061	2.02328	1.17955	3.0793	2.07564	2.10498	3.24025	2.92083	0.933057
4.82_1120.6022m/z	1120.6	4.82	56.9128	27.0726	14.8064	0	0.394157	0	0	0	11.7129	1.91261	0	0.855369	0	0	0	0	0	0	1.3287	0.788906	0	4.55997	0	0.69298	0	46.8817	0.957454	1.42697	0	0	0	18.7049	0.746321	1.35021	0.347247	0.832512	0	0	0.717334	3.01119	0.997882	0	0	0.573171	51.5803
4.82_147.0776m/z	147.078	4.82	4.57813	0.740332	2.59705	4.58264	1.42376	2.78481	1.22261	0.928406	1.65846	3.88141	1.41396	3.06782	2.861	2.84261	1.78532	3.62036	1.61308	2.33561	0.893492	1.10696	0.661525	0.618685	1.13387	0.77987	1.1862	0.913413	0.572161	1.32085	2.28085	0.443465	0.823867	0.536211	0.283491	1.5273	1.20963	1.06388	0	0.834473	1.06347	0.939222	1.97992	0.861579	0.661137	2.87392	0.843408
4.83_935.5026m/z	935.503	4.83	16.9849	15.5942	13.3098	29.579	22.8927	16.0686	15.4598	13.2718	14.4809	16.533	22.7874	10.4968	20.8521	23.0382	19.0496	16.9754	15.3046	29.6552	22.5447	15.7171	19.8893	17.5846	26.4398	23.9983	18.8463	20.9557	86.7217	12.9497	33.1105	29.5166	18.3975	13.4474	30.8259	29.6758	23.007	23.0215	0	14.4479	15.2151	17.0898	17.3404	17.9801	17.009	20.6992	21.3785
4.83_149.0220m/z	149.022	4.83	6.89651	5.59602	5.70555	5.98364	6.40862	7.29903	7.43795	5.53236	12.795	6.64647	5.97962	4.42215	7.29501	5.98929	6.69193	11.6639	5.99297	12.9127	9.19431	5.19686	11.0806	6.3263	5.69472	8.32638	6.41198	4.67108	7.74142	6.94204	10.7003	13.713	15.3366	20.9317	11.8218	17.7859	15.2154	15.6143	5.11368	8.16541	11.1448	7.75771	10.1229	8.45824	8.43956	8.63861	5.99851
4.83_807.4079m/z	807.408	4.83	6.73372	3.82444	1.41629	0.162038	0.516034	1.16166	0	1.80394	46.6778	0.568773	1.08279	2.95771	0	0.444727	0.456356	0.0916651	0.815131	0.683719	0.0637438	10.0887	2.99844	9.75622	1.89252	1.96073	0.380726	15.9676	0.495159	3.31897	14.1923	2.11162	0.755379	26.3918	4.00949	1.28628	0.626107	42.998	0	7.18733	0.471338	35.8907	34.4579	1.47907	2.11318	15.3593	7.26453
4.83_267.0947m/z	267.095	4.83	2.27242	2.71646	2.39845	2.72946	2.33894	3.26094	2.6921	2.01171	4.02307	2.58359	2.99509	2.9504	3.17443	2.53538	2.62355	1.6723	2.01697	4.24318	3.44077	2.17509	4.63962	1.8548	2.36088	2.8511	1.9086	2.32875	1.43455	3.1755	3.27776	2.37839	2.80038	1.95965	2.18789	1.6554	1.9354	1.71664	0	2.1491	2.14414	1.09161	2.10346	1.89447	2.07064	1.81837	3.55067
4.84_687.3781m/z	687.378	4.84	12.0728	5.69091	4.99997	4.99535	2.86355	2.45406	0	0.316551	83.0666	0.250763	3.08375	0	0	2.78982	0	1.52396	0	1.65514	0	12.8898	5.30913	14.8553	3.10958	0.211376	1.0711	31.9374	1.26262	7.24417	20.7516	1.05517	0.0940135	41.1637	8.13368	0.820969	0	72.8737	0	15.007	0.61473	56.8949	50.8682	0.804775	4.32221	30.5933	7.45069
4.85_729.3286m/z	729.329	4.85	314.161	16.2302	10.3692	0.986383	3.25634	0.15393	0.418139	0.287005	5.39997	1.52158	0	1.99175e-05	1.83195	0	0	0	0.965395	0.969993	1.28262	0	2.29841	2.34449	0.430967	4.51243	0.619577	898.317	0	4.22071	0.499825	0	0	12.28	0.10246	0	0.677342	2.74229	0	0	0.5856	6.98604	2.57894	0	0	2.00178	42.4194
4.85_320.3057m/z	320.306	4.85	7.56306	16.6102	8.49248	5.08366	14.386	9.2177	21.7549	18.4131	14.6379	11.8038	18.3636	6.90628	16.8008	10.0403	12.2051	4.0919	15.6541	9.46646	0.785746	1.07878	1.65268	1.02749	0.731194	1.04131	4.32721	5.27633	2.70278	6.1075	1.5998	2.00951	2.73937	2.98458	2.89917	2.40257	2.41772	3.57082	0	6.0007	4.96788	4.77813	6.60957	5.7757	7.74703	6.65152	3.14745
4.87_57.9345m/z	57.9345	4.87	12.1637	18.3869	11.8973	11.199	9.96344	13.2745	8.27262	12.5587	18.4257	9.42366	13.7817	9.25318	10.8959	7.47382	12.2301	13.7675	10.9403	16.7537	18.6568	12.5135	15.8566	14.7874	9.75485	21.6787	16.3823	7.30823	7.26573	11.8605	14.6339	7.55054	8.72026	12.1223	12.9279	9.80124	12.4466	10.9159	38.3826	11.1239	9.79968	9.41655	12.5201	6.79991	7.41492	9.89743	9.03651
4.87_745.3040m/z	745.304	4.87	13.5383	0.645805	0.754164	0.688397	0	0.91296	0.0737535	0	0.0832336	0.939476	0.300519	0.341684	1.20747	0.85787	0.155403	0	0.496648	0	1.05668	0.698124	0	0	0.906688	0.927339	0	30.6825	0	0.448793	0	0	0	0.371539	0	0.762366	0.691917	0.557985	0	0.106999	0	1.14029	0	0	0	0	11.9619
4.88_297.1238m/z	297.124	4.88	0.476709	1.07162	0.526096	1.23137	0	0	3.95917	1.71019	0	0.786781	3.2477	0.373844	0.356921	1.95323	4.82289	0.252842	1.04706	0.0452474	5.00032	7.01484	3.54903	11.7795	2.27432	1.49796	1.64179	1.57649	5.43662	4.29289	3.48928	5.80222	2.22606	1.01751	1.07031	0.93104	1.28323	0.77537	0	2.89902	1.2	1.24279	1.01687	0.711637	1.69382	1.74073	0.438075
4.89_583.2563m/z	583.256	4.89	17.3281	8.58349	5.68194	10.9527	5.02154	5.27461	8.17854	5.55366	5.78032	13.6996	22.2957	11.1461	4.82555	27.749	18.7996	9.92875	15.9293	8.95892	22.3283	74.7346	60.1946	58.4375	23.9992	18.6564	21.421	18.8046	62.7444	18.3962	49.3897	101.048	23.8192	18.527	18.4958	17.9855	12.1923	16.6778	0	20.129	20.6955	21.9134	21.2421	19.1671	16.9462	24.5406	17.7202
4.89_700.3873m/z	700.387	4.89	87.1238	4.44196	0.915596	4.12056	2.08925	10.4989	8.9206	3.40261	8.51048	3.72435	6.00158	3.66071	1.02742	2.93565	2.81537	5.03175	6.12882	6.63702	5.93871	2.54918	3.4571	7.49098	2.74686	4.19311	3.68452	195.995	0.442398	2.56457	2.3397	2.77302	3.03391	4.82291	1.90709	3.87814	2.15434	5.20719	0	1.54849	0.535846	3.79456	2.84528	1.63547	1.31469	1.30907	8.67147
4.89_627.2601m/z	627.26	4.89	36.8543	4.64231	1.84645	0	0	0.880588	0	0	0.905675	2.28452	0.808507	0.180347	1.23246	0.144988	0	0.816915	1.32303	0	0	0	0.16383	0.913255	0	1.21372	0	124.968	1.00972	2.86587	1.1767	0.833051	0.0645591	2.42274	0	0.615733	1.03715	2.27573	0	0	0.733277	1.54954	0.774586	0.00623065	0.289135	0.752107	12.3765
4.90_403.2374m/z	403.237	4.9	4.6035	4.58919	2.2227	5.76502	8.47803	3.7989	3.30836	2.68507	6.92196	4.45896	7.98191	5.19323	2.97396	2.34082	6.95522	13.3566	7.04785	9.46142	0.246733	1.19777	1.2367	1.71809	1.70538	1.6425	3.60268	0.212288	3.9857	0.784787	5.55332	3.67582	2.64865	1.10288	1.39277	0.917212	1.05557	1.29983	0	2.89449	3.39979	3.53119	3.52452	3.11239	2.73982	4.698	2.26216
4.90_388.2113m/z	388.211	4.9	1.48752	1.56955	0.46804	2.93591	4.87582	1.84601	1.9161	1.73861	4.1259	2.04912	4.10663	2.50383	0.965737	1.10403	4.38815	7.60448	3.59398	3.91194	0.365424	1.53952	1.34302	1.14978	0.34276	0.611633	1.42152	0.363088	1.76863	0.560757	1.95147	1.95087	1.6501	0.63865	0.629251	0	1.506	1.51639	0	0.91445	1.10526	1.13071	0.974249	1.33353	1.83234	0.813092	1.60538
4.92_130.9016m/z	130.902	4.92	9.16269	9.61639	8.76168	3.0056	3.50303	8.52895	7.74499	9.94048	7.22297	2.60597	6.16084	3.88533	5.21711	23.4728	23.5179	16.859	3.95936	3.15269	10.6731	15.7925	1.46485	7.45039	2.29456	4.98427	6.32917	7.85275	3.91991	10.5091	1.99568	7.05007	2.81751	4.71509	10.3576	9.24705	6.91339	5.5205	4.27801	6.48305	2.94705	2.48297	13.0753	7.35768	4.537	5.83457	9.99651
4.94_757.3587m/z	757.359	4.94	825.499	30.0171	28.2349	0.863402	2.13603	1.62357	1.99572	0.992571	11.7302	4.509	0.624837	0.0689539	0	0	0	1.30856	0	0.84604	0	2.28356	0.458868	4.35358	0	8.52178	1.68053	2335	0	9.47169	2.27168	1.17665	0	27.0626	0	1.27528	0	5.14372	0	0	0	3.38841	6.23111	0.855564	0	0.0250271	67.9941
4.94_361.1649m/z	361.165	4.94	9.25018	0.72068	0	0	0	3.31256	0	0	3.92655	0.738401	0	0	0	0	0	3.87524	0	0	0	0.164063	1.23401	1.17186	0.51055	0	1.33672	30.2105	0	3.49402	11.3905	0.538014	0.682133	2.62486	0	4.12699	0	7.42543	0	1.89326	0	7.11366	9.04979	0.420091	0	1.89159	1.19434
4.94_773.3323m/z	773.332	4.94	28.8968	2.15994	1.60987	0	0.271647	0	0.248295	0	0	0	0	0	0	0	0	0	0	0	0	0	0	0.00498735	0	0	0	43.2959	0.0402952	0	0	0	0	0.58553	0	0	0	0	2.41369	0	0	0.33189	0	0	0	0	1.99321
4.94_513.2465m/z	513.246	4.94	12.2611	0	0	0	0	0	0	0	0	0	0	0	0	0	0	0	0	0	0	0.951365	0	0	0	0	0	11.5722	0	0	0	0	0	0	0	0	0	0	0	0	0	0	0	0	0	0	0
4.95_274.2740m/z	274.274	4.95	800.366	752.242	871.526	809.728	836.006	851.809	779.38	870.43	852.746	943.578	667.004	824.776	975.168	767.886	732.284	1009.4	823.548	797.422	827.975	709.186	808.56	810.188	800.633	725.402	747.19	720.302	666.804	677.477	749.379	760.959	730.388	649.692	642.537	664.259	870.335	660.239	21.5371	792.743	757.341	858.73	947.992	903.622	933.568	847.093	688.114
4.95_209.1161m/z	209.116	4.95	67.4749	11.2943	8.40875	3.89097	3.10216	3.44502	2.789	3.45228	6.17568	5.84636	2.43685	3.20917	2.1772	3.84985	5.87862	1.94997	3.84375	1.20995	2.2403	3.95231	1.03307	1.85738	3.91163	2.12747	2.01443	129.399	1.91549	3.80588	2.73031	1.16025	1.34023	3.89451	3.23648	3.87361	6.20738	4.28777	69.3377	3.23073	2.18155	9.69925	3.32713	5.20375	2.88531	4.28091	14.9103
4.95_378.3212m/z	378.321	4.95	9.7099	8.74946	7.79976	5.41131	7.53548	18.2156	8.68719	8.23033	9.10705	8.16827	8.03998	6.03489	16.3858	7.50559	15.386	9.00406	10.7596	16.9794	33.7784	4.51986	3.02739	5.29808	14.2977	17.7341	8.82763	17.8114	4.74201	6.39324	8.14313	8.58485	8.23886	7.80442	8.36561	28.4809	8.45796	5.99265	0	9.51736	7.93397	14.8379	5.55369	6.30248	8.40216	3.39326	4.10005
4.95_1041.8284m/z	1041.83	4.95	16.6104	3.89628	8.16377	16.7383	5.08132	7.19278	7.7162	6.51988	23.5477	6.06949	14.8899	23.7406	19.779	20.3648	12.389	23.2313	10.8849	2.95188	12.1346	11.7539	14.5668	15.9035	27.9874	6.5896	10.1494	5.11057	5.56588	2.46358	6.24191	13.4308	3.95971	12.0984	7.54432	8.03182	25.2889	15.2403	2.70366	7.36648	5.10295	3.48713	1.42192	1.42138	8.93159	4.59242	1.04303
4.95_567.2947m/z	567.295	4.95	47.0357	1.44292	0.795146	0.0961519	0	0	0	0	0.573232	0.0511483	0	0	0.789829	0.302455	0	0	0	0	0	0	0.702951	0.448126	0.19605	0	0	141.021	0	0	0	0	0	1.01148	0	0.667259	0.421918	1.40579	0	0	0	0.0986576	0.0605401	0	0	0.732175	1.08555
4.95_1041.5752m/z	1041.58	4.95	11.7441	7.42431	4.05007	4.57901	5.57174	2.58743	4.80103	12.2833	14.1957	8.18449	12.0356	16.1455	6.44346	21.5167	10.2063	8.64727	3.50244	2.77582	5.89408	10.3569	29.4565	14.3133	14.8848	11.9219	4.71146	2.11229	15.0167	8.20302	7.28504	1.56171	5.25304	6.75913	3.01327	4.02642	25.5756	9.35425	0	7.4183	1.37878	2.99613	2.64691	0.756406	6.88867	2.81075	1.62722
4.95_577.5115m/z	577.511	4.95	1.78303	2.59528	6.06821	2.86585	2.92023	4.31287	4.75439	7.67738	6.74019	3.50773	2.44883	5.3962	8.98527	2.89525	4.40093	7.09517	3.76064	4.84004	0.409738	5.006	1.98842	6.79421	6.41095	4.80168	1.64898	1.96825	0	4.31036	3.06881	4.26043	4.3715	2.3552	10.1072	1.74476	5.80789	5.43497	0	7.00061	5.44713	9.85492	2.38059	7.52659	7.83436	5.27219	2.08927
4.96_88.0748m/z	88.0748	4.96	109.012	74.787	121.124	92.1549	93.9918	122.805	118.482	89.0575	89.8418	81.851	67.2178	112.223	83.5905	80.7819	84.6082	89.0754	78.5931	78.396	217.248	137.817	66.711	95.7643	106.815	66.0545	94.6975	104.946	126.671	106.386	70.5464	103.479	71.9455	54.7234	70.7794	76.7169	112.992	79.0492	19.7047	92.2187	108.083	174.668	89.3226	147.175	102.052	65.2763	56.9796
4.96_106.0853m/z	106.085	4.96	97.3845	51.9068	86.3696	107.42	52.8548	94.284	103.779	58.1104	112.658	70.4677	87.2021	55.2106	85.7973	55.999	86.1592	100.556	41.3627	54.1043	116.759	64.2949	207.461	123.573	32.5637	91.9011	50.7302	42.3802	39.0386	76.8193	47.8074	49.1316	55.2016	53.195	98.8741	150.867	56.6807	38.6709	5.08874	139.107	134.261	54.8582	74.8545	112.869	95.2707	69.1885	48.031
4.96_70.0647m/z	70.0647	4.96	42.0531	42.7212	43.7434	55.8326	30.6395	20.5264	95.1979	39.1841	25.5544	39.5437	40.0999	89.9509	84.7466	19.584	49.7541	67.2288	43.0034	33.4818	56.4847	18.8194	34.329	52.8883	54.7138	108.171	55.3601	42.9486	38.7141	52.0589	23.3388	28.9193	21.6736	41.3193	55.1319	78.4342	82.534	46.6397	6.21594	56.3374	33.0766	39.4742	44.4743	77.3606	21.3235	38.8234	46.3022
4.96_57.0700m/z	57.07	4.96	43.7341	18.4635	22.7625	20.0491	19.129	38.5046	16.6514	36.9564	20.5675	79.4787	28.003	32.4668	32.6956	59.6029	54.2652	62.0313	20.923	49.8823	23.9353	19.1942	42.6252	18.6762	41.0113	102.978	25.0811	31.2263	36.6288	17.5413	39.1278	17.3682	25.7159	18.0011	26.3684	23.4728	19.394	14.7515	3.87433	43.2608	30.1623	29.4137	29.6451	157.304	84.9009	17.0412	27.1778
4.96_230.2476m/z	230.248	4.96	42.7887	35.8869	69.2712	77.1063	57.573	25.9394	54.3634	38.1548	50.8435	36.4562	61.0049	37.4747	36.2669	92.574	42.7353	93.5421	43.9347	22.0874	90.0993	21.8688	58.2397	26.0536	20.8105	93.6959	39.2471	24.5901	53.826	102.218	36.9534	29.7563	34.5802	40.9882	44.2628	25.4829	81.7452	45.0764	0.824734	58.4096	52.978	47.7208	40.1987	58.5415	101.644	25.4496	40.5369
4.97_286.2741m/z	286.274	4.97	51.9093	30.3452	26.4374	25.3945	21.328	20.2807	27.9079	52.8497	108.34	145.245	12.397	13.0884	44.8729	60.301	35.9249	48.68	23.6238	57.5014	233.483	20.0542	59.0145	48.0522	62.3866	69.6331	18.0791	99.4358	36.6053	53.1265	28.6304	63.1028	145.145	40.2869	39.41	23.4805	63.3068	28.0486	2.84564	16.7041	25.3313	24.5261	33.073	6.58467	26.5081	30.444	77.8751
4.97_758.4014m/z	758.401	4.97	15.9706	0	2.84849	0	0	0	0	0	0	0	0	0	0	0	0	0	0	0	0	0	0	0	0	0	0	22.7951	0	0	0	0	0	0	0	0	0	0	0	0	0	0	0	0	0	0	8.10443
4.98_256.2631m/z	256.263	4.98	1723.22	1208.38	1656.14	1500.71	1529.64	1370.72	1454.62	1609.04	1593.56	1524.97	1306.19	1440.51	1766.93	1341.83	1305.62	1952.96	1476.83	1554.11	1734.82	1396.56	1543.45	1409.5	1287.48	1273.8	1479.84	1209.58	1427.56	1224.7	1488.23	1470.5	1232.91	1270.59	1326.51	1218.42	1900.61	1301.67	5255.63	1458.94	1321.36	1709.67	1586.03	1402.5	1680.76	1332.05	1496.37
4.98_317.2933n	318.301	4.98	399.08	320.61	409.342	401.347	358.463	497.745	429.105	357.788	449.586	386.321	324.379	334.431	390.331	400.488	343.911	446.132	431.507	358.876	558.945	326.676	396.298	314.956	419.913	334.782	377.817	303.978	366.321	346.466	321.706	346.618	307.123	339.379	347.457	338.277	535.706	304.453	9.02889	374.188	394.345	457.905	385.348	398.857	380.141	358.563	385.647
4.98_102.0904m/z	102.09	4.98	39.1417	48.5999	58.3708	60.8705	44.2265	77.4177	56.2381	44.1722	57.1354	141.067	42.338	61.1891	58.3843	27.9014	33.7087	45.0335	34.5327	37.4933	50.1791	39.0662	40.8073	74.5827	56.0703	43.1804	79.1713	30.651	24.3689	28.3136	52.8978	39.5327	23.9936	30.9347	42.7976	77.5808	54.9214	46.84	2.98183	42.2085	42.7883	55.3554	56.7629	41.7329	35.255	44.7816	34.5888
5.00_242.2474m/z	242.247	5	208.136	152.415	152.386	201.079	222.167	151.264	159.334	197.378	317.29	147.98	95.7876	162.539	151.183	122.729	167.519	227.449	245.183	134.598	183.502	161.027	151.249	121.162	150.928	107.516	201.802	125.841	153.329	138.536	172.564	174.636	173.151	150.363	168.591	158.293	204.292	150.976	42.1634	129.361	116.547	145.817	131.017	109.49	175.724	77.2781	125.696
5.00_384.3085m/z	384.308	5	88.0012	66.407	100.228	124.326	88.9829	125.934	131.442	86.8204	162.678	80.1866	79.2193	93.7168	129.366	94.2601	92.8594	121.932	110.899	91.8748	201.599	85.857	123.59	133.612	104.957	95.861	123.468	98.3588	93.8466	70.0822	101.22	101.38	103.19	71.5722	109.067	66.3537	197.115	130.599	0	107.703	107.753	108.606	80.5264	159.148	123.602	120.112	72.8711
5.00_132.1006m/z	132.101	5	44.4583	75.5035	64.8334	40.0026	35.8592	19.3234	23.7743	27.3874	22.9487	130.973	23.5855	17.247	24.2987	28.2193	37.0875	22.7648	25.7905	50.111	26.4385	19.3705	46.126	29.5987	30.1564	43.536	28.1023	33.4254	58.558	24.7385	28.8489	47.1562	15.3419	21.4674	28.385	28.0384	55.7158	24.9011	7.01822	128.575	28.2495	67.1829	99.3762	23.3883	34.0664	70.6985	51.4323
5.02_300.2901m/z	300.29	5.02	345.415	284.661	400.695	432.301	320.02	352.987	328.774	378.982	317.021	306.891	242.147	392.407	340.699	302.552	319.256	367.583	424.586	303.704	420.496	280.935	324.229	322.504	264.265	273.837	354.087	251.289	318.544	281.309	283.372	316.706	244.178	237.855	294.988	265.074	509.473	328.035	38.1828	308.619	288.389	371.34	357.149	375.845	416.44	280.338	271.289
5.02_362.3266m/z	362.327	5.02	199.173	153.471	192.322	210.43	167.586	178.279	217.959	162.38	175.932	160.187	163.063	204.405	205.191	148.668	148.008	252.686	280.928	184.677	211.553	136.894	209.503	165.866	162.082	175.457	178.321	187.253	183.807	156.276	165.851	146.042	164.139	143.894	181.49	136.591	333.736	156.476	4.1917	164.475	184.275	192.522	175.412	188.305	178.587	169.594	146.378
5.02_212.2366m/z	212.237	5.02	93.3307	58.7558	64.1813	78.4014	88.097	47.0766	97.1147	117.661	71.6974	50.5491	66.9357	94.0063	80.7666	59.3192	70.5128	63.4733	131.878	69.866	94.1872	39.5923	64.4325	41.0782	92.0666	67.0234	40.3173	234.696	47.5693	105.259	90.8924	40.4434	65.8878	79.2001	63.4453	83.5567	104.911	59.6797	5.61045	81.0421	105.018	74.3936	177.759	50.057	66.007	70.7065	76.8701
5.02_358.2273m/z	358.227	5.02	29.1621	28.8978	21.6414	30.096	23.131	16.4138	14.4965	11.4952	35.1537	0	11.9111	43.6154	21.6664	19.7407	72.5715	25.4386	45.637	34.3787	76.7358	25.2762	23.6229	38.3447	20.5605	12.0766	5.27083	30.1166	13.0595	125.674	15.4688	37.2303	10.0397	1.86954	15.815	18.7226	27.3382	32.6084	0	5.99238	3.54135	14.3288	5.67959	13.9087	14.2008	9.92495	12.2233
5.02_405.3467n	428.333	5.02	30.2366	13.4791	21.5094	144.42	16.6748	3.91319	25.35	53.665	18.7639	75.7682	76.8807	65.0996	25.2868	23.0908	9.78216	20.3532	28.9059	31.3744	19.5271	33.2379	20.8116	34.1665	7.49096	10.5146	34.4486	15.4372	17.5482	8.73107	8.69796	13.5243	8.27719	4.89507	37.4477	12.6299	25.2558	15.5014	0	108.765	25.045	27.4947	1.17093	10.7236	37.4619	7.05532	15.5211
5.04_429.2172m/z	429.217	5.04	29.5232	11.0259	11.6796	11.4496	9.97295	18.0691	8.74642	9.69534	7.87085	11.5291	9.90325	12.7598	22.7125	9.65637	13.3552	10.157	20.4668	16.2259	23.855	45.6659	8.91032	28.553	10.6312	15.4488	9.78096	8.18056	11.476	11.4714	12.6095	15.3657	16.7274	12.4386	17.892	16.6464	30.6995	18.4633	0	62.9753	68.9171	56.8356	46.8253	20.6989	5.8104	8.82917	9.14285
5.06_1046.5669m/z	1046.57	5.06	53.9814	27.7917	15.1741	2.03677	0.779063	1.92537	0	0	28.2586	9.24717	0.619298	0	0	0	0	0.15331	0	0	0	2.47522	0	8.98349	0	3.38522	0	57.3712	0	7.93451	0	0	0	48.9756	0	0	0	4.43595	0	0.457171	0	8.44425	4.55758	0.25106	0	1.70302	61.7196
5.07_385.0901m/z	385.09	5.07	18.097	16.827	12.3326	22.5091	12.2826	11.423	16.8049	6.39864	18.8877	10.8143	7.97951	15.4497	10.5829	15.3791	11.7269	11.2883	17.4954	10.4142	41.5665	12.0858	9.07337	10.5923	19.6611	13.5409	16.2845	9.07127	11.4576	10.3239	10.7804	8.37059	12.2463	6.87079	21.4922	26.7251	8.37567	10.6885	14.2936	13.4991	18.5747	19.2418	11.3742	24.9119	15.7507	11.1235	18.6748
5.07_846.4793m/z	846.479	5.07	9.5484	45.4783	23.4382	0	2.56455	0	0.606489	0	10.8979	1.94155	1.47262	3.79318	0	0	0	0	0	0	0	4.05729	0	6.91252	0	3.64833	0	16.4126	0	7.65639	0.546402	0	0	36.1146	0	0	0	0.819664	0	0	1.21835	0.954405	0.948848	0	0	0	35.6691
5.09_244.2631m/z	244.263	5.09	7.33176	3.82632	5.05335	4.80129	6.23635	5.49115	7.84459	4.02126	4.58485	5.44864	4.28788	7.84566	7.01248	4.82408	6.69656	7.61696	5.66223	5.04056	8.63549	2.93247	7.00834	4.32835	5.37608	4.31614	4.66994	3.74599	5.28542	4.02925	4.76209	6.00658	9.50935	5.8177	6.56423	4.45655	4.65973	5.34007	0	6.46486	11.3873	5.18854	5.41126	7.59382	4.95878	6.52616	3.27485
5.09_193.0485m/z	193.048	5.09	18.3606	14.4352	29.9223	17.1844	10.4584	8.54433	12.1599	12.2086	11.6188	8.64238	9.26165	12.3317	13.3913	27.4547	8.88586	9.54578	21.9478	9.32966	11.7195	9.71593	13.7144	12.9876	10.0312	9.94682	10.6508	5.43371	12.3718	14.3622	12.0152	10.5199	12.1654	11.4414	9.30934	13.2319	11.1353	11.8552	24.4727	12.3024	13.9988	18.6937	11.18	15.8281	11.7104	10.0216	13.9778
5.09_577.1336m/z	577.134	5.09	12.7534	6.92097	10.879	12.0325	9.91505	14.0478	12.9393	9.58412	15.5743	12.4014	8.7815	14.447	9.51644	8.09268	11.3391	15.1798	13.9729	11.2466	17.5493	6.14548	9.34322	9.00934	12.2783	9.6731	10.1688	8.81022	15.9354	10.6984	9.00841	13.0375	9.54855	10.1274	14.695	11.3173	11.9166	10.6882	0.0036855	13.7881	13.0335	13.7007	14.5516	12.8627	14.6205	13.492	14.5717
5.09_429.1193m/z	429.119	5.09	12.2304	5.5699	10.7289	8.12259	8.7229	12.1262	31.712	13.4837	8.14031	15.1288	7.36726	17.0009	10.359	4.77251	7.20863	18.4066	13.1907	13.8807	10.0173	9.99769	9.99192	18.2387	10.8596	10.2559	14.6775	9.20553	10.837	10.1286	9.47178	33.9878	14.0359	9.55307	15.6176	27.8104	79.6963	11.0136	8.95266	33.0883	39.6068	12.88	12.8994	12.1075	12.7761	7.98822	12.0482
5.10_334.3216m/z	334.322	5.1	419.558	918.935	326.584	214.921	746.097	753.337	722.901	643.979	749.197	662.736	963.264	484.949	685.788	521.402	632.622	100.697	957.756	593.988	109.628	79.2525	68.8258	66.6992	93.7261	86.2979	159.054	201.061	80.289	149.137	87.1903	81.3096	177.183	155.317	56.1018	100.141	137.758	125.856	272.883	275.517	274.053	305.889	316.165	284.188	302.219	317.667	296.835
5.10_240.2681m/z	240.268	5.1	20.5445	68.1281	9.61838	6.37673	21.1999	13.6935	25.8834	16.1102	47.8817	20.1924	32.0704	11.412	22.252	21.1686	17.265	3.83307	31.8974	16.0662	2.81643	10.5186	2.89232	4.84802	2.77789	2.84759	10.071	4.52639	1.72262	12.9574	2.20063	1.33333	6.21902	4.71655	5.76533	2.62117	3.89626	5.45232	0	7.1915	9.27997	7.47805	8.61783	7.96754	10.2168	7.02082	6.86706
5.10_109.0747m/z	109.075	5.1	3.98379	12.6751	4.22185	1.78706	6.80314	6.55396	7.12737	3.51655	7.79204	4.52412	10.9018	3.85017	7.37568	4.41406	6.73905	1.07199	6.18357	5.18874	1.43709	1.59711	1.61264	2.62006	2.4798	2.7689	2.02106	2.3307	1.0045	1.59869	1.43758	0.860132	3.13233	1.71642	1.08343	0.438355	1.62479	1.52011	0.454789	3.418	4.4095	5.69114	2.9173	2.68811	4.26364	2.80471	1.73143
5.10_107.0593m/z	107.059	5.1	3.66953	11.4423	7.50967	2.31566	4.81845	5.69478	4.84375	5.66034	14.6443	7.45631	7.42546	4.45799	4.57002	3.93448	6.00906	0.645596	7.66553	6.56529	1.60413	0.77961	0.116423	0.883168	1.29807	0.52452	0.911362	2.06928	0.941491	2.45844	1.13997	0.508612	1.57309	1.74189	0.222037	1.57144	1.72238	1.03541	0.17221	2.86772	2.34992	2.60314	3.2242	1.48961	1.86694	2.46353	2.56639
5.10_237.0750m/z	237.075	5.1	27.8944	16.5596	28.1896	8.8236	16.9205	10.0751	10.1525	7.59681	37.5159	13.2624	24.391	12.2844	11.6872	30.0126	16.4486	16.5701	12.7203	11.1091	14.1964	8.06532	34.5787	15.7078	15.0979	10.8639	27.7568	10.335	7.84078	12.2517	19.6381	11.9803	15.3416	22.8982	24.683	11.8407	20.4495	28.8418	17.0678	41.1954	15.0205	16.5115	11.8038	17.6516	12.777	14.4784	15.814
5.10_135.0896m/z	135.09	5.1	2.40509	2.79968	5.94995	2.0039	3.20306	3.48276	2.2112	2.96818	35.1279	3.83958	3.39021	1.9429	2.1028	1.56578	3.55207	0.688085	2.67368	3.68727	0.385198	0.797224	0.800972	0.0243898	0.190994	0.30474	0.962728	2.03547	0.547084	1.27529	0.123833	0.776303	0.47614	2.29036	0.461571	0.813788	0.85798	1.28226	0.676819	1.42792	1.61675	1.76	1.73283	1.81559	0.985633	1.544	2.90179
5.10_226.2520m/z	226.252	5.1	2.42905	0.28907	3.09657	4.05323	9.51539	7.50463	3.72223	3.13563	4.96696	2.56295	3.72023	3.67842	2.2553	3.39398	2.53111	3.68164	5.64163	3.18204	2.29196	3.96744	5.42808	3.99688	3.96831	1.84815	1.50867	2.83665	2.29142	3.4506	3.07688	3.15962	4.63154	1.53471	2.17887	2.14656	5.27688	1.99625	0	3.67573	3.49601	2.49404	3.59481	7.3345	7.00984	2.28967	3.35319
5.11_305.2955m/z	305.296	5.11	78.4508	198.974	66.7588	43.6842	139.22	140.898	131.097	121.765	156.068	119.413	170.547	86.0562	126.951	117.448	113.052	26.1036	174.141	103.452	24.859	13.8766	16.7943	14.9865	19.6378	15.0908	41.7095	41.3782	17.6226	34.1332	14.4505	18.8144	32.0226	34.2245	14.1395	18.9818	31.5448	27.9125	66.0883	52.0216	52.4212	59.4989	55.5008	53.6955	52.2859	50.8533	54.5294
5.11_95.0593m/z	95.0593	5.11	6.01303	22.1906	2.89747	3.40942	9.23986	9.19366	7.38443	6.29308	18.2913	6.78686	11.2259	12.7366	8.26715	6.97226	6.06613	2.16963	14.9748	6.73859	0.666903	0.688284	2.02616	0.840166	1.27101	1.01202	1.65221	2.75973	1.62458	4.35577	1.99173	2.05328	1.19833	2.62018	0.682561	1.89964	1.19932	1.69934	0.0717888	2.91655	4.293	3.24348	4.49555	4.71949	5.35433	3.18682	2.55369
5.11_121.0749m/z	121.075	5.11	5.53575	18.7583	2.75473	3.12757	7.19724	7.45845	6.78102	6.93926	5.85122	6.77588	8.71715	6.99348	5.61651	4.26179	5.85882	1.50011	10.8637	7.03709	2.53331	1.96349	1.35378	1.21997	2.0055	1.18512	2.20214	2.68914	1.4433	2.47572	1.67448	0.363948	2.57651	3.18237	1.77588	0.685197	1.91688	2.27811	0.242916	4.09273	4.73427	4.93998	5.15794	3.51714	5.48572	3.83999	3.35793
5.11_661.1542m/z	661.154	5.11	7.41323	1.88342	3.49781	8.61158	4.71401	6.67551	8.50637	3.83285	2.81508	4.08212	1.62655	7.13848	4.58348	2.49838	5.0067	8.58224	1.8079	2.67867	17.7417	5.23584	6.36051	8.2589	13.8881	8.04709	4.85367	3.47083	11.5389	6.69046	8.25809	9.96702	4.78857	6.56832	9.9072	8.84305	9.93064	7.91332	0	5.17616	4.98154	3.85925	6.7176	4.85944	5.47428	5.86294	4.05164
5.11_332.3071m/z	332.307	5.11	3.77488	28.0953	10.66	0.598388	6.29207	14.1304	15.5094	16.3533	16.6687	5.51919	15.8483	3.95165	5.03334	2.82328	11.78	6.40549	26.1481	7.62912	5.83	0.630344	0.453203	0.421876	0	0.845072	0.909041	2.54671	2.0702	2.86826	1.22522	0	3.33284	2.81144	1.34771	0	0.757317	0.817183	0	6.15745	2.26295	1.4102	3.33716	2.17958	5.56323	1.47017	2.06056
5.11_773.3313m/z	773.331	5.11	3.3247	9.97601	1.31103	0	0	0	0	0	0	0.899828	0	0.917956	0	0	0	0	0	0	0	0.677606	0	0.0670104	0	0	0	1.1958	0	0.442719	0	0.360129	0	3.11566	0	0	0	0.2966	0.410118	0	0.000113117	0	0	0	0	0	43.5012
5.13_409.1620m/z	409.162	5.13	5.01739	3.85947	3.56007	4.6074	4.002	13.9519	21.865	12.777	0.81693	1.54978	6.17537	2.23003	3.43963	1.12016	3.65672	4.79743	78.9638	5.64985	7.5424	5.0255	5.03637	6.51063	27.6969	1.76656	3.74046	14.8111	3.154	4.20616	2.9674	5.00501	18.7828	3.04985	2.46767	2.06624	2.17589	6.37142	0.436076	77.1094	85.4457	107.367	84.7399	76.5577	92.9994	72.5259	67.8442
5.13_105.0690m/z	105.069	5.13	26.0893	6.47179	11.3653	7.9633	4.79912	10.0069	16.4669	7.64728	9.08036	13.8607	9.63992	6.1495	11.9186	4.52025	7.8743	15.7111	18.4918	12.4653	7.79678	7.22905	9.78891	7.67588	7.93526	6.67504	5.99745	6.91485	11.3107	6.62915	3.73244	5.76312	15.8902	11.7209	4.65265	3.89047	5.80206	9.80475	9.45849	15.6828	22.8596	17.4468	14.1591	20.4965	13.0142	12.9665	21.7154
5.13_200.2380m/z	200.238	5.13	0.877508	3.66553	0.406432	3.53624	8.79789	1.91248	4.10838	0.620762	5.1958	0.406553	3.10922	1.64533	0.382142	0.265631	0.45069	2.23767	17.378	2.61699	0.96115	0.574109	2.72548	1.76258	3.11213	1.12932	1.89421	1.51925	1.22684	1.49713	1.04088	1.70383	2.69544	0.679954	2.90289	0.842548	1.80981	5.3307	0	4.35263	5.79934	3.73249	8.58522	6.23345	3.93208	2.52913	3.64321
5.13_388.3224m/z	388.322	5.13	2.91386	3.58522	3.75965	3.26884	0.58901	3.27773	0.955396	2.76442	0	7.81378	1.98186	11.4912	2.71772	4.70929	2.82108	2.33931	1.31786	10.0057	3.35738	1.78263	1.48835	1.48918	2.52169	4.04023	0.54615	1.68716	2.13439	0	1.60866	1.95939	1.93821	3.80317	1.17849	1.33192	0	0.802676	0.719006	6.4773	7.10304	8.18992	6.22512	7.62406	8.39506	7.01451	10.1807
5.13_336.3368m/z	336.337	5.13	0.229142	0.314767	0.248494	0.529516	0.159764	0.146542	0.241938	0	0.0932401	0.495644	1.15438	0.643845	0.291445	0	3.4623	0.0420488	1.19229	0.155002	0	0	0	0	0	0	0.104752	0	0	0	0	1.79455	0	0.147235	0	0	0.690676	0	0	0.526602	0.137308	0.0202329	0.0804586	0	0.505596	0.215283	0
5.15_184.0579m/z	184.058	5.15	2.1092	1.05316	2.11466	1.23097	0.474354	0.652804	0.0665393	2.22097	2.63492	2.40068	1.08892	1.38513	2.29781	5.8535	0.157313	1.21368	1.54132	0.354893	1.13871	0.104078	1.9624	0.0202707	0.0976262	0.378428	1.07343	0.113414	1.64884	1.28677	0.130399	0.415855	0.0708326	0.230274	0.331656	0.405446	0.634219	0.588167	0	0.0882402	5.47722	4.81241	3.60724	0.317488	0.00252205	0.184068	0.944434
5.15_343.2239m/z	343.224	5.15	3.34231	0.196729	0.650655	14.84	3.63816	6.95499	2.47847	4.04157	0.819736	19.6264	0	0.461754	0.931582	0.55916	0	1.59059	1.16135	1.55838	0.587459	0.243764	0	0.478883	0	0	0.22034	0.277027	0	0.422375	0	0	0.118985	0	0	0	0.84779	0.622513	0	1.68635	1.08756	0.470655	0.896182	1.34059	1.43451	1.50901	1.65837
5.17_283.1687m/z	283.169	5.17	2.73558	4.34876	4.23117	0.926828	9.39247	7.02997	9.44709	2.00355	4.42184	6.86218	2.6574	10.5224	4.60056	7.37761	2.95333	2.41445	4.14631	3.201	7.73167	7.65746	2.90067	3.69373	2.97339	2.35728	5.95605	2.59493	4.66893	1.00114	0.259521	0	3.70437	5.2635	0.988182	1.25606	2.9489	0.569181	0	4.43021	2.95326	1.09111	2.72555	3.88649	1.99007	2.88374	1.35805
5.17_321.2393m/z	321.239	5.17	17.7944	7.60258	9.03382	24.0665	15.0059	12.6419	14.4545	15.2902	8.1722	25.4915	3.97587	7.28567	12.3088	8.16475	3.23612	7.82932	6.97449	7.10018	0.091588	2.22044	2.5768	0.989695	0	0	4.91234	1.11686	0.576805	2.23921	0.490222	0.237202	2.14848	3.57598	1.942	0	3.39194	2.80437	0.421744	5.20407	4.05437	4.75117	4.59514	6.51077	6.99563	8.09218	5.43262
5.18_475.1705m/z	475.171	5.18	1.93175	0.233808	0.167495	0.348934	5.0244	0.112648	0.613599	0.0048495	0.0714128	0	0.294991	1.32457	1.98796	0.348202	0.721066	1.39762	0	0.837268	9.37626	9.54202	27.4856	9.45335	6.50994	2.71393	0.519503	1.49395	36.3296	0.708232	4.11012	2.99616	8.76991	8.70095	3.25369	2.22741	6.12687	4.24183	0	1.19887	1.41486	1.53262	1.48111	2.22579	0.783164	1.23568	0.881477
5.19_443.2330m/z	443.233	5.19	51.4784	32.0426	14.8226	65.5091	34.7929	29.3227	42.1525	37.3337	66.6361	12.7711	15.0297	20.7592	39.5742	38.3171	88.6188	63.9515	36.7523	48.3221	70.4721	56.0296	35.7872	65.4204	31.5539	36.5132	28.4581	20.7264	47.5772	2.78624	28.1327	31.3231	25.1616	5.63032	25.7841	32.1781	37.302	83.8743	0	25.2749	26.7675	16.5944	21.2448	21.951	40.6249	22.1931	36.5431
5.19_415.2017m/z	415.202	5.19	10.2274	8.25432	4.69864	13.271	7.60066	4.53722	7.82824	8.48988	12.7384	1.66704	2.66877	4.35024	8.46282	8.60478	17.8304	13.0229	8.72275	8.01856	16.9805	11.004	7.83885	14.0748	7.23476	9.15561	5.27607	5.85261	9.11722	0.700283	6.45488	5.82439	5.11408	2.94009	5.77058	7.20322	8.29693	19.8048	0	5.92533	4.97746	3.48166	4.77493	5.18132	10.9571	3.25429	8.61543
5.19_276.1501n	553.278	5.19	42.0846	2.41859	4.71564	0.457781	1.70899	0.853506	1.61573	0.0517301	8.06944	1.49195	1.47177	2.51336	1.41509	0.378511	0.311868	4.20746	1.77801	1.814	3.80268	9.05416	11.3558	7.14226	2.22299	2.10778	0.342421	85.7813	22.4151	1.35971	1.99987	0.495856	3.20513	8.30156	3.10364	2.00345	5.30275	9.46642	0	1.99135	2.38136	9.2924	3.92907	0.210868	0.694728	3.55176	7.63165
5.19_383.3317m/z	383.332	5.19	4.27768	12.5762	7.63311	4.56664	6.81358	4.66071	5.27241	1.77882	1.104	6.44537	3.04501	4.08664	6.4649	24.091	1.50456	4.41593	7.81007	5.84704	1.49372	12.9322	13.2378	12.029	6.48496	4.51739	7.54012	1.40005	10.7884	8.04443	13.2552	12.4597	8.85975	4.52821	6.02751	2.56976	0.985885	0.535087	0	3.7045	4.35514	4.35929	7.65244	10.8642	6.67683	4.75827	6.46144
5.20_91.0531m/z	91.0531	5.2	43.1449	22.061	23.3478	28.5178	42.971	33.2689	22.4329	18.3244	24.8012	17.6799	23.952	21.6899	28.1045	25.6905	17.7713	32.0671	28.1285	25.8012	30.0423	17.711	20.4398	18.0978	15.3033	14.5309	21.3572	30.3307	17.9473	5.65618	6.03858	4.9158	11.8498	21.5837	6.93894	6.69802	8.49407	7.50772	1.50655	8.51051	7.67546	7.85657	7.72175	7.81624	8.26467	6.49683	5.28831
5.20_441.3347m/z	441.335	5.2	1.19418	0.187386	2.85535	1.00118	0.157061	1.37156	2.80516	1.00173	0.665324	2.9475	1.28101	1.31882	0.504104	3.31026	0.326281	4.54235	2.49687	1.38782	0.0207089	11.5466	10.2125	10.319	1.29027	1.7036	0.661404	1.72754	9.42321	2.74974	6.64093	5.80795	1.84767	1.64883	2.50791	2.29397	0.118042	1.40137	0	1.01039	2.26093	1.65629	3.22399	1.86011	2.1184	1.64928	2.11698
5.21_146.0712m/z	146.071	5.21	1.24814	1.2129	1.47324	1.65604	2.94276	1.06028	1.81928	0.930507	2.12143	1.03575	1.16762	0.933191	0.794197	1.61981	1.53425	1.19144	2.26309	1.0314	2.95696	1.77206	2.74264	1.96939	2.15157	1.53095	2.33625	0.926093	0.969883	1.08729	0.839344	2.49412	1.52908	1.18575	1.34604	1.65934	2.56128	1.63051	0.230322	1.72697	1.85262	1.37438	1.04795	1.44788	2.38265	2.35621	1.2946
5.22_235.1689m/z	235.169	5.22	7.4489	4.87084	3.88138	6.44791	4.17344	7.51047	3.76688	6.89523	6.96565	5.64856	4.59238	7.55786	6.05938	4.35572	4.74973	4.42319	6.52805	5.14817	6.88327	4.34516	6.78071	3.27104	4.21651	3.57023	3.15642	4.08498	4.66672	4.04641	3.85086	4.98712	4.74957	3.73556	6.20282	6.87479	6.70591	5.26799	0	6.00034	5.35721	6.74595	5.91961	7.75301	4.53443	4.72086	5.78501
5.22_339.1535m/z	339.154	5.22	5.76657	5.80629	6.52639	3.94985	5.49224	4.30727	8.1435	5.18041	6.21673	4.34975	4.34796	5.57657	5.21266	3.96315	5.06094	3.9388	7.06387	3.53251	6.36978	4.09127	6.11717	3.98473	5.20939	4.40294	5.32304	4.00082	3.35074	5.44394	5.21784	6.31076	3.81617	4.29563	6.08568	5.1303	4.42984	5.46545	0	5.62427	7.74655	5.3879	5.8242	5.77043	6.37345	4.92025	5.3056
5.22_161.0949m/z	161.095	5.22	1.77988	2.17446	2.868	2.57852	2.16415	1.29866	2.53516	2.42346	3.22459	1.99947	0.80375	1.82682	2.11149	1.27803	1.67753	2.49535	3.1927	2.4896	2.18943	1.12667	1.99334	2.32744	2.22704	1.36508	2.61851	0.780317	2.73386	1.63587	1.48976	1.5169	1.79514	1.82191	1.23381	2.33183	2.20862	1.03401	0.39879	1.84258	1.75327	1.94474	2.83891	3.17758	2.43774	2.9951	1.78505
5.24_262.1424m/z	262.142	5.24	3.25026	1.95986	4.83687	2.35628	4.0181	3.22931	2.25746	1.6854	3.3454	3.45704	1.65623	3.2881	1.98309	1.7633	2.55758	1.31843	3.24685	1.50891	2.49942	2.31694	3.16403	1.35775	1.25613	1.12735	3.09765	1.57314	1.27989	1.33418	2.51622	1.48423	3.06698	2.25043	1.53025	1.28974	2.11309	2.56831	0.0394258	1.74121	2.82058	3.38617	2.90206	2.82793	3.22894	2.32572	1.90523
5.27_93.9358m/z	93.9358	5.27	6.05296	1.88503	1.86567	3.72805	4.79011	2.6516	7.44706	3.02323	3.10065	3.40996	2.73518	2.34774	6.81923	7.93123	1.40004	1.39996	3.2393	1.29272	1.37081	2.47341	5.2437	7.37403	6.13265	2.36855	5.82517	6.88477	3.35406	1.98132	2.42778	1.47734	1.88201	3.38672	2.69662	3.26645	2.40185	3.98484	7.38608	4.86934	3.47715	1.56639	2.31232	2.49558	2.56388	1.94721	3.98248
5.27_149.0218m/z	149.022	5.27	7.83449	9.41582	9.92895	10.7479	10.6646	8.81731	8.12621	12.0744	9.44057	8.86155	10.2087	9.66745	8.89683	8.71489	8.64203	9.84959	9.03643	4.84433	11.1023	11.331	9.27416	6.21811	12.7599	5.28212	7.0807	5.70183	8.2998	15.514	5.88009	8.47285	9.57182	9.36845	13.1115	13.2188	10.0155	5.74053	5.69094	12.2635	8.56533	7.54978	6.77455	7.43522	6.82189	4.88271	6.92322
5.27_357.2022m/z	357.202	5.27	5.88597	3.91322	3.14192	7.79107	4.65379	4.39812	6.49192	2.60996	3.86763	7.07965	1.10747	3.34	4.31663	2.54336	1.81785	11.0277	2.88624	1.79158	0.330429	0.931076	0.193524	0.390121	0.113865	0.417649	1.19678	1.03261	0.660192	0.903404	1.14853	2.09072	1.72847	1.13089	1.6859	1.68367	1.11045	0.493159	0.110646	2.50115	1.55756	1.50502	2.77609	2.37119	3.18013	2.90203	3.20836
5.28_360.3372m/z	360.337	5.28	226.813	526.601	153.234	68.6976	449.59	415.426	209.55	241.703	427.913	336.584	459.677	260.706	222.706	337.627	257.28	35.2945	607.069	313.422	35.4662	22.1725	30.2028	19.9884	23.3258	32.6184	62.0897	65.7246	16.7712	62.7145	20.3604	20.5378	69.9808	56.9381	18.7775	31.5989	47.4038	47.0271	0	130.991	129.366	125.63	139.991	132.803	117.966	129.771	109.229
5.28_372.2434m/z	372.243	5.28	73.9057	34.5477	37.4645	87.1221	33.102	42.2234	47.3148	33.8357	80.4079	13.0906	12.3946	77.3298	49.1319	38.6079	122.049	97.63	36.52	49.9886	106.691	59.9351	57.7644	95.4148	44.0189	46.3972	20.6331	27.4095	30.4636	188.044	32.3168	40.4291	34.789	4.82763	35.9706	25.8686	44.6526	52.8905	0.549339	23.1116	22.3997	18.4433	31.1406	32.1153	57.6551	21.4873	48.4528
5.28_331.3108m/z	331.311	5.28	44.8648	89.1769	33.8136	15.1996	80.2572	75.113	41.8167	51.946	79.0405	69.0494	70.9865	48.344	42.4655	58.6736	46.0654	7.8534	92.076	52.8559	8.32936	8.67506	11.1429	3.09199	12.8993	7.81909	17.1925	13.217	4.20456	17.5318	4.83967	4.03592	14.9862	15.1612	3.77765	6.73558	11.1841	10.8706	5.56573	20.0221	24.5847	27.4529	27.2394	27.3908	29.5134	24.6033	23.0752
5.28_343.3106m/z	343.311	5.28	24.993	52.4421	21.2181	7.88891	50.5863	47.0286	25.6507	27.8097	46.224	41.3041	50.0421	33.9641	30.7928	38.7994	30.9044	4.44497	62.3003	33.7621	5.00335	1.69847	1.46427	4.31145	4.11568	2.46127	7.75478	10.2323	3.21242	6.48158	2.03861	2.01368	7.38505	7.62101	2.9075	3.03676	8.80745	7.66163	0	17.3706	16.5916	16.6941	15.0942	18.2611	18.3441	17.3607	12.1586
5.28_528.3061m/z	528.306	5.28	0.17168	4.66676	4.60551	1.08421	0	0	6.14334	1.6002	1.82833	0.56949	0.899444	1.77389	0.77429	4.61534	4.80152	19.8301	0.90718	1.72086	0	0.253248	1.27723	0.143411	0	0.260789	0.577634	0.541978	1.87517	3.82499	8.98632	6.49605	1.38909	0.629613	2.55142	7.50563	0	0	0	2.19738	1.57621	1.61923	0.719416	1.44538	2.43528	1.68425	1.88457
5.31_95.0585m/z	95.0585	5.31	0.155806	1.00557	4.15516	1.84452	3.61251	4.22629	2.68564	0.975422	5.76804	1.12505	5.72978	0.462612	1.55468	2.54883	2.88824	0	2.1754	2.18035	0	0	0	0	2.0407	0	0.45536	0	0.0216866	0	1.26687	0.113624	0.140061	1.17859	0.833003	0.803797	1.05352	0.463101	2.55249	0.74363	0.664822	0.142746	0.364325	0.464202	0.890405	0.0696246	0.466745
5.33_683.3209m/z	683.321	5.33	1996.19	136.975	101.554	0.55979	7.78713	6.3181	6.1552	6.36233	89.4446	19.518	4.53937	3.84373	0	0.703544	0.89875	0.879467	0.245889	0	0	8.40497	3.12692	35.5155	1.81234	3.68374	0.0575436	4512.34	0.757969	27.3205	1.83867	0	0	155.19	0	0	1.03514	42.6428	9.35682	0.87996	0.669729	64.9231	22.6695	0	0	0.907605	260.787
5.33_422.2592m/z	422.259	5.33	28.2547	28.7742	11.1558	29.0254	17.0988	17.3284	18.2573	18.1982	33.7575	9.90114	12.2854	21.1417	30.2216	18.8964	26.3338	29.6781	23.7256	26.7109	33.4332	29.3259	20.0941	29.1929	14.8965	14.6222	11.9068	11.3806	14.4172	3.1931	13.6796	10.9388	7.99183	6.42086	21.1579	13.6484	23.0867	34.3815	3.49637	26.5583	27.0329	14.2036	20.1727	22.9458	26.0101	19.5852	20.5638
5.33_483.2342m/z	483.234	5.33	66.4335	29.5976	30.5308	0	2.4075	0	0.261761	0.780393	16.2325	8.86469	0.82962	1.19208	0	0.647967	0.408589	0	0.154947	0	0	3.48317	0.348548	6.43774	0	1.26871	0	271.317	0.359281	3.41184	0	0.148183	0.740215	23.4321	0	0	0	3.86087	2.75843	1.02548	0	1.47624	2.12885	0.764706	0	0	24.202
5.33_493.2576m/z	493.258	5.33	109.312	7.30995	4.54411	0	0	0	0.50243	0	5.53606	0.708174	0.229663	0	0	0.00400559	0	0.00896159	0	0	0	0.79184	0	1.75663	0	0.251276	1.5752	311.596	0	0.15156	0	0	0	7.65091	0	0	0	1.43092	1.27475	0	0	3.61622	2.16409	0	0	0	13.4086
5.33_135.0799m/z	135.08	5.33	16.6928	7.78758	3.05937	2.58892	2.20536	1.37475	0.88565	1.63785	3.68527	1.55758	3.16066	1.79525	2.19367	2.50236	4.7818	2.658	0.972319	0.809458	1.22584	1.0526	2.13359	1.09028	0.846561	1.00969	0.366658	60.3704	0.83948	1.96359	0.410195	3.35424	1.14287	3.12216	1.71125	0.639177	0.204094	1.15358	3.36069	3.10108	1.7468	2.17912	1.63404	1.38511	1.97295	0.161321	5.43825
5.34_135.0278m/z	135.028	5.34	4.7089	4.20383	3.94673	5.1605	4.00417	3.23848	2.98108	3.98613	4.74482	3.75909	1.59153	4.00547	5.1027	2.78544	4.71644	3.47095	2.55737	5.01059	4.77637	6.36279	4.85059	2.39002	3.26588	3.10463	3.09163	8.73245	5.06	3.80129	3.17097	2.77303	2.46437	4.00309	3.97891	3.66254	4.7067	2.76047	0.790215	5.90545	5.57572	5.96741	4.762	5.08853	4.14474	3.77373	4.11175
5.34_293.1876m/z	293.188	5.34	11.3249	14.6217	13.3899	23.7438	13.3499	12.1362	32.0667	13.8193	17.8619	5.8376	7.79791	8.99968	7.58629	8.85124	7.82281	43.7634	6.57912	7.90563	7.25609	12.8333	12.1646	13.0086	15.9854	11.3945	11.1843	29.8993	10.2259	5.18443	9.36639	6.10099	19.6451	8.84235	6.66529	10.2165	7.11754	14.2574	0	8.99275	7.91941	9.51963	9.99979	4.86874	37.6857	9.89386	10.3135
5.34_118.9966m/z	118.997	5.34	1.65727	2.93098	3.33956	3.83306	3.961	4.67709	4.49053	2.43697	4.25562	4.01186	10.0407	4.61661	2.70615	1.38434	6.42698	7.79255	3.98643	2.47273	2.74899	4.03332	3.68824	4.26601	7.3762	2.10182	3.10373	0.496568	5.49982	4.98711	2.99301	2.04031	4.42747	4.63773	2.84864	2.96535	5.43697	3.97732	0.165914	4.22165	4.11652	4.67781	6.44602	3.80838	4.00046	7.71312	4.79267
5.34_133.0121m/z	133.012	5.34	5.23536	5.03498	3.62447	2.71262	3.15666	2.3264	2.49155	2.87776	3.89003	3.514	2.77358	1.61865	3.4496	2.38907	2.43236	4.14392	4.14469	3.11398	3.18712	1.06847	2.25832	3.91571	5.51005	2.61997	1.67709	0.040678	4.27662	2.34491	2.44483	2.74023	5.52804	3.60169	3.42505	3.1806	2.50689	5.5801	0.627995	3.45842	3.66268	4.34852	4.78206	2.93831	3.32013	2.56776	5.22052
5.34_325.1807m/z	325.181	5.34	2.7508	0	0	0	0	0	0.119796	0	0	0	0	0	0.377226	0	0	0	0	0	0	0.354637	0	0	0	0	0	20.5871	0	0	0	0	0	0.0854115	0	0	0	0.274215	0	0	0	0	0	0	0	0	0.481817
5.35_375.2523n	376.26	5.35	795.172	734.288	1049.84	979.238	802.265	1023.98	916.285	918.668	868.648	617.26	720.356	742.846	859.041	761.063	730.034	896.318	651.345	836.765	848.494	908.71	795.546	739.461	824.121	749.096	687.684	443.987	603.966	734.63	662.877	876.21	817.092	872.727	792.233	900.401	867.331	701.943	0.646372	851.549	721.968	864.967	830.208	628.473	779.145	708.812	822.547
5.35_302.1865m/z	302.187	5.35	30.9244	17.947	23.7929	28.7766	20.5064	23.9809	22.7854	21.2405	23.3146	13.0875	17.9765	22.8173	18.2704	17.2267	16.2875	24.4739	14.7817	25.6825	21.4789	19.3472	17.4002	15.8975	16.6808	16.163	19.3443	15.4894	13.0619	16.4699	17.5345	22.0596	28.5028	21.8008	18.0763	17.0419	18.2948	15.1321	1.68605	20.0535	18.0157	18.4226	20.2674	15.2698	21.887	17.8514	22.5988
5.35_209.1167m/z	209.117	5.35	37.5937	17.5972	11.6885	8.90053	10.4303	8.6748	13.7176	8.60625	14.1822	7.0033	18.8946	7.50755	14.9516	5.84005	8.42492	13.2799	6.8846	10.0916	24.3767	10.2567	10.8243	5.19348	13.1296	11.0531	10.4467	220.675	5.14339	15.0082	18.7286	11.0621	8.07601	10.8792	10.8359	13.0615	7.32048	10.742	7.02074	7.22766	6.90096	7.73487	11.6812	6.09718	12.6144	12.2013	22.5565
5.35_358.2508m/z	358.251	5.35	2.8831	3.22636	4.12302	5.87002	8.68843	2.58491	5.51204	3.20972	4.14529	2.93589	3.02844	3.72006	5.16172	12.933	3.46158	13.1931	3.3984	3.51852	2.06959	2.56865	2.40838	2.94199	6.15578	3.84577	8.94719	0	3.51537	4.30701	3.22993	3.11349	7.29285	6.14607	1.61516	6.07004	14.4641	3.65371	0	5.23466	4.78844	4.88325	5.54556	1.91108	4.02639	3.94386	5.60063
5.35_414.2156m/z	414.216	5.35	2.1276	1.83883	3.43749	2.32552	2.99813	3.21938	1.19413	0.751121	2.17268	1.4574	0.91727	1.11362	0.968168	2.31518	1.16112	4.45939	1.09855	6.53653	2.89817	3.21388	2.36077	2.79218	1.17309	2.36066	2.82147	0	0.683642	0.775354	1.34617	1.38676	3.72596	2.21481	1.17194	2.23773	1.88411	0.654967	0	2.50706	1.53801	2.35079	2.49488	1.36916	1.68377	1.94997	0.96283
5.36_388.2383m/z	388.238	5.36	12.0787	13.9504	8.32964	6.84761	13.2496	12.891	12.6191	8.39699	10.1877	14.1723	19.012	6.97066	9.53825	16.324	10.5316	5.89902	16.1273	8.55329	12.6171	13.0913	16.8101	15.5282	10.4391	9.93605	14.7343	12.4833	10.7296	13.5425	16.3443	17.1665	14.8102	15.3399	16.3442	19.8036	18.3421	14.5973	1.25934	13.5088	13.0069	11.7586	13.6477	9.58272	8.37998	12.0579	9.32597
5.36_683.3634m/z	683.363	5.36	38.8227	4.60869	2.06934	0	0.230508	0.20771	0	0.148127	1.97029	2.2484	0	0.0110081	0	0	0	0	0	0	0	0.0582531	0	1.34812	0	0.00727619	0	61.3269	0	2.65768	0	0	0	4.95213	0	0	0	0.767707	0.3091	0	0	1.18299	1.78131	0	0	0	4.76874
5.36_432.2647m/z	432.265	5.36	3.20911	6.27068	3.97414	1.99463	1.5122	4.20961	2.2556	1.14847	9.26987	4.37198	3.1325	4.25404	1.87533	1.41107	0.683844	0.980733	2.00347	4.55123	8.0106	3.9502	5.05779	6.5138	12.2441	3.72063	2.68767	0	8.13592	5.94476	6.10263	10.3841	3.3145	2.30075	5.2863	3.51732	2.09485	6.72129	0	2.30227	1.43597	3.6961	2.07633	0.324964	1.99083	1.36248	0.854811
5.38_701.5192m/z	701.519	5.38	11.2449	2.4708	5.6725	5.79094	0.967221	0.980418	9.08902	3.38042	0.946114	7.93738	0.481753	2.56117	13.3524	8.62994	4.0623	2.24971	5.68862	4.96514	12.8335	6.33416	1.80429	7.32416	3.35371	1.37535	4.32749	7.05994	1.38775	12.8514	5.94019	4.23524	5.28145	4.02722	3.01323	3.18347	1.9705	1.31166	8.20911	2.40898	4.09526	5.32023	4.73467	4.1011	3.63636	0.620423	2.8811
5.40_479.2172m/z	479.217	5.4	55.8515	15.4339	18.6669	77.7784	30.0647	17.9783	30.2692	49.1746	40.5372	23.6603	16.9814	15.2008	38.558	20.7072	7.62712	40.5068	11.0604	22.5129	107.265	76.8379	32.4806	79.7429	64.9465	116.316	19.4587	4.57091	185.242	12.1894	19.8441	22.585	10.4706	20.6144	14.1755	16.998	149.553	284.156	0	91.9864	97.7254	99.8568	89.7151	80.9558	60.1782	66.701	68.0745
5.40_538.2902m/z	538.29	5.4	39.871	9.4617	15.8596	43.0465	24.2216	25.4085	19.3077	27.8785	30.7983	21.0755	15.2435	9.455	29.6026	13.3269	10.3528	30.1857	4.51588	13.964	78.6785	51.1762	21.9315	59.219	32.6093	79.0116	8.22654	3.47311	134.997	6.6867	10.8615	16.2603	7.42861	16.3657	15.0184	11.5752	111.219	216.701	0	73.6667	74.0161	74.8807	68.3234	67.6225	45.9058	53.6995	59.0784
5.40_332.2350n	355.224	5.4	14.6444	5.26484	4.65588	13.9545	7.1317	4.03317	7.06461	9.95906	7.85054	6.79407	5.84706	3.54306	8.91707	4.14766	4.55044	14.1397	2.2009	4.94874	41.9088	17.9823	11.7892	28.0222	18.0129	31.7639	2.62413	0.924358	45.8194	6.67463	4.869	8.68731	1.60121	7.78972	5.15654	6.17602	35.6388	79.9216	0.034021	26.1445	29.9756	31.9538	30.2894	27.435	19.256	25.3368	17.675
5.40_429.1183m/z	429.118	5.4	9.67506	11.5836	12.4371	5.87733	12.2883	9.74916	12.3646	8.7796	14.7032	12.4117	9.32307	9.79152	10.0021	15.4377	10.4451	8.34639	10.2474	6.66118	7.44355	8.44684	13.352	13.3986	12.5281	11.5084	10.278	5.7351	7.83562	15.9375	8.63974	8.48755	10.4904	10.2465	15.7915	9.66335	9.06624	12.9409	22.9154	14.8811	12.0274	16.298	15.3866	20.8395	9.07752	8.7845	16.6814
5.40_385.0904m/z	385.09	5.4	10.0604	9.27103	7.44638	6.29181	8.07091	9.37082	7.55504	6.97488	8.83501	5.92355	6.77755	5.72945	5.80069	6.56902	6.68759	5.29188	10.0006	6.7797	10.5307	10.4096	9.16231	7.98072	5.98434	7.67173	5.4762	3.20331	6.90032	6.98329	4.45656	7.64484	4.55469	6.22188	5.41594	7.76701	5.41517	10.3667	11.6128	9.89041	10.652	6.38558	11.192	13.0229	9.57875	7.03491	9.84775
5.40_684.3287m/z	684.329	5.4	19.2083	1.94581	1.57952	0.548959	0	0.732004	0	0	0.165446	0	0	0	0	0	0	0	0	0	0	0	0	0	0	0	0	56.3664	0	1.88883	0	0	0	1.46718	0	0	0	1.36424	0.672173	0	0	0.141552	0	0	0.267167	0	1.64593
5.41_125.0139m/z	125.014	5.41	0.857313	0	1.50634	0.188559	0.123804	0.521243	0.723383	0.0597952	0.00724579	0.0556717	0	0.226865	0.0489698	0.134695	0.239997	0	0	0.0281641	0.250907	0.16011	0	0	0	3.91697	9.30377	0	0	0	0.0477248	0.464975	22.63	0	0	0	8.26322	0.307016	0	0.167453	0.771587	0.347251	5.11891	5.81505	8.74631	18.0084	0
5.41_369.2388m/z	369.239	5.41	0.493807	1.02355	2.15775	31.8337	9.57408	7.63016	1.61853	7.82026	1.23352	36.3147	0	1.06652	1.07418	0.758031	1.48361	2.66875	0	1.92621	0	0	0	0	0	0	0	0	0.534197	1.37322	0	0.289883	0	0	0	0	0	1.28891	0	1.82558	0.892151	1.23355	1.76589	0.784348	1.79178	1.79832	1.07459
5.41_127.0111m/z	127.011	5.41	0	0	0	0	0	0	0	0	0	0	0	0	0	0	0	0.448143	0	0	0	0	0	0.871287	0	0	3.00204	0	0	0	0	0	4.1743	0	0	0	2.51799	0	0	0.0345285	0.176825	0.0078004	1.06236	1.10925	2.23353	3.56048	0
5.42_449.0541m/z	449.054	5.42	0	0	0	0	0	0	0	0	0	0	0	0	0	0	0	0.259969	0	0	0	0	0	0.368115	8.23161e-05	0	35.9262	0	0	0	0	1.44363	55.4173	0	0.703408	0	28.3836	0	0	0.351684	0	0	11.4888	17.8993	31.2249	33.3415	0
5.42_451.0512m/z	451.051	5.42	0	1.6468	0.0213524	0	0.0526982	0.460181	0.779068	0	0	1.4896	0.848696	1.68614	0.041316	0	0.336737	0.177451	1.39472	0.0228904	0	0	2.29043	0.0111215	0	1.55507	21.7899	0	1.39483	0	0.697529	0.393503	35.9682	0.244014	1.5634	0.280726	16.6805	2.78092	0	1.42963	0	0.00924711	8.32703	13.8186	17.04	19.5731	0
5.44_348.3372m/z	348.337	5.44	56.4522	130.403	41.6106	24.6914	83.9059	102.682	93.6732	71.1387	114.242	74.3589	119.691	45.8134	63.3803	72.1876	66.2407	8.96252	98.3001	62.1845	22.6374	16.5741	19.8501	22.6018	27.8328	16.41	29.4405	19.0601	8.12581	29.549	8.76795	11.1237	25.0496	18.0388	10.1086	19.9106	24.4201	15.9548	0.582131	34.2473	37.6809	39.0179	40.397	44.2769	35.3348	35.948	24.5135
5.44_569.2838m/z	569.284	5.44	8.01412	26.7946	19.8272	12.047	22.7736	14.2827	16.5337	18.2295	12.9745	21.5264	17.3865	24.8812	10.9243	22.3801	12.7559	7.58581	14.697	22.2438	1.93549	1.08637	0.829703	0.482831	0.784845	1.60246	2.13236	0.921446	1.31728	4.42614	2.38368	4.29102	1.78909	4.35447	2.03622	3.66399	0	1.05301	0	12.7876	11.4123	11.3056	10.0227	9.52807	5.09185	8.96596	14.9589
5.44_588.3675m/z	588.367	5.44	10.0556	29.2193	20.1817	12.6846	19.5926	13.5737	14.265	17.0533	14.8851	16.0514	14.0719	27.3938	12.6222	14.5375	12.3457	9.53519	15.7672	20.8369	2.54977	1.0044	4.75585	2.10327	2.14405	1.59215	3.9497	5.16643	4.54781	6.251	4.86902	3.80074	3.02564	3.76441	6.18661	2.95942	0.928963	3.40557	10.0133	12.5816	12.2755	14.556	12.6958	10.0307	10.6226	13.7571	13.6252
5.44_319.3096m/z	319.31	5.44	4.40936	24.4491	11.017	3.57853	22.6521	22.8394	12.378	18.1105	34.3169	19.9181	24.9099	14.4689	14.9192	16.1977	23.4083	2.15006	22.4706	11.1409	6.23365	9.731	0.678357	2.49153	3.6908	1.16455	4.96393	8.70914	1.5427	10.8085	0.706118	1.31508	4.21975	7.14299	12.2144	3.65339	3.72484	1.86035	0	5.03457	7.80648	7.87213	14.0342	9.20585	11.1557	6.52916	7.07151
5.44_628.3565m/z	628.356	5.44	1.89814	17.4872	19.6642	6.23446	12.1898	8.03065	9.58219	15.6053	9.55909	11.0223	10.9077	16.0439	7.07335	9.22719	7.24509	2.88979	6.34035	8.64091	1.31203	1.54615	1.85693	3.29136	0	2.39679	0.840425	0.641314	0.371052	0.38329	2.71349	0.549183	0.132972	3.58253	1.12794	1.5149	0	0	0	6.36375	8.20807	10.4528	5.94648	3.9023	3.37954	3.8591	5.35545
5.48_57.9344m/z	57.9344	5.48	20.3762	14.0923	11.1176	12.3358	12.0718	9.89671	18.7108	9.40415	18.628	13.399	18.8305	13.5921	8.17472	17.4169	9.45978	18.8006	16.1771	13.6711	6.08616	12.0977	11.3192	10.3423	8.39386	8.03167	18.1311	9.96263	6.66521	10.433	9.84204	11.0101	10.9901	8.40494	17.805	9.71159	10.7244	13.509	146.863	12.1938	13.4909	10.194	12.7793	9.77598	14.8048	7.60655	14.3648
5.48_460.2602m/z	460.26	5.48	2.77593	4.803	1.33555	2.68427	5.07899	5.46436	5.14847	3.73835	3.54243	1.66966	5.40792	5.0793	4.65484	9.49703	3.62258	0.393871	7.53992	6.30731	4.21027	1.90424	1.55397	1.43426	0.834811	1.72837	1.03321	4.19199	5.05222	0.871709	3.76193	3.06084	2.42833	2.78661	2.32058	1.31941	1.74493	3.44156	1.92888	1.90755	4.2063	2.45192	2.99744	2.44141	2.39209	2.82736	4.56001
5.48_422.2579m/z	422.258	5.48	3.32878	2.0807	0	3.19968	1.43199	1.44155	0.975036	0.133834	3.78092	1.71615	0.280207	0.756772	2.22056	1.5361	1.7667	2.62704	2.49288	4.66623	3.52453	2.74043	2.47756	3.17613	1.3123	1.10779	0.127266	3.35019	1.47548	0	2.34426	1.63056	0.403333	0.34084	3.1705	1.56468	3.43709	5.34693	0	3.67224	2.27662	0.659277	2.72851	1.33109	2.61851	0.839712	2.02852
5.51_479.2180m/z	479.218	5.51	133.673	22.7102	29.2398	82.5746	46.0071	26.36	41.9918	40.4189	50.7959	37.9103	32.7031	41.2668	63.8492	31.1661	19.0661	84.8416	17.693	52.2674	76.7959	97.6861	58.1999	93.0487	94.2	156.657	26.7165	24.2654	161.986	25.3749	29.5315	35.4246	24.1206	36.9174	32.7049	32.4134	508.434	603.587	27.6966	154.177	183.716	173.48	213.498	194.497	198.363	235.996	245.117
5.51_442.2483m/z	442.248	5.51	14.0774	9.22512	13.5503	20.0173	14.601	8.51796	11.6729	7.05367	10.5527	11.5531	16.0053	19.7422	20.5596	22.1232	6.19191	7.73358	13.1648	25.53	7.86586	3.60147	4.07073	5.5458	1.34924	2.28488	2.807	3.02283	31.7204	3.42184	6.83605	6.20262	6.91989	6.92688	4.23416	6.32624	3.71467	1.50969	6.30155	6.52698	7.33895	8.09159	10.0328	7.25928	7.44099	10.3473	7.65112
5.51_128.9046m/z	128.905	5.51	8.2383	14.631	6.94708	5.17032	6.65624	11.1212	7.94809	9.68859	6.58481	11.9354	15.2956	11.2217	11.9773	8.64746	5.80164	35.6534	7.68424	4.75761	5.64792	8.63521	10.0919	7.33856	12.4036	6.40266	5.82352	6.10607	4.90435	8.54813	9.51053	10.6539	6.33065	4.18003	15.9053	7.7675	15.5238	4.39858	22.7865	3.03851	4.33217	6.84415	8.43542	5.77705	5.74214	5.99525	9.98435
5.53_515.3015n	538.29	5.53	68.5578	9.38747	17.7725	35.9477	21.9144	15.6025	17.0824	21.1041	28.8222	19.4586	18.4291	20.7033	32.8738	18.0801	7.46595	38.9652	9.71233	23.044	37.4479	41.3692	25.3125	48.2843	51.2996	68.4323	16.7854	14.448	76.1725	12.7983	16.6363	19.0648	16.1318	17.7479	18.0268	14.0768	242.178	259.893	12.927	88.1581	91.0961	95.3958	104.094	96.1655	97.3551	102.203	109.495
5.53_409.1748m/z	409.175	5.53	11.8434	4.7944	12.0767	9.1257	8.70866	34.0348	15.0938	10.9569	11.7436	11.7679	7.26192	23.7617	10.5805	14.4795	7.25241	11.2314	25.098	13.9492	14.8087	11.7366	5.96882	13.2383	44.1584	8.53542	12.7286	17.8338	7.85371	13.5663	7.76866	7.69076	15.6512	7.71414	20.4103	9.23605	9.71213	31.8821	39.4733	18.9848	16.5735	15.6366	24.9893	26.0871	26.6169	20.0424	18.9305
5.53_498.2979m/z	498.298	5.53	24.0189	5.78525	4.89578	14.1682	11.2811	5.41009	5.5296	6.4763	9.53291	3.92471	7.12039	7.13271	9.07415	6.97096	3.08757	14.9023	4.66219	7.03711	9.32049	12.0218	8.37919	14.7334	16.156	20.4829	4.34318	3.81126	20.6002	4.2829	5.86868	5.33182	3.17162	5.85998	5.52613	4.23359	54.8882	75.2808	0.0751063	29.2245	35.1234	28.0582	33.3043	28.751	31.2814	34.0992	35.6392
5.54_331.1290m/z	331.129	5.54	1.82018	2.38079	9.36834	4.28439	1.07599	7.23868	3.2625	2.57875	2.66663	2.62509	6.46505	5.55986	2.08404	2.79528	1.75676	7.43391	5.45657	2.97197	2.24547	3.9113	2.01531	3.09927	6.44148	1.91462	2.53755	1.81385	2.01422	2.46317	0.785249	4.55191	3.88937	2.34175	1.66615	2.98411	3.40921	5.69101	11.7855	2.89931	3.75773	4.46445	3.99313	4.85154	7.66601	4.00412	3.18308
5.55_299.1387m/z	299.139	5.55	0.164369	0	0	0.144587	0	0	0	0.113901	0	0	0	0.747643	0	0.184117	0	1.60074	0	1.31653	9.97519	6.34865	6.11719	5.44702	2.01833	1.69974	1.67676	1.3208	14.3682	0.797638	1.71184	1.60652	3.37596	6.8315	2.08399	0.554556	3.95441	1.6522	0	1.51363	1.0247	0.55243	0.173754	2.1992	0.295547	0.1544	1.97518
5.56_437.1934m/z	437.193	5.56	601.481	2043.54	1062.08	1080.42	1157.15	1102.97	817.576	1119.57	1559.2	944.883	2514.46	1204.48	866.212	1054.49	2270.02	1602.22	1224.99	1167.77	1175.55	1741.16	1329.02	1174.7	1073.14	1064.63	310.117	1310.5	1358.6	717.466	991.317	1140.11	119.961	1214.71	1305.9	1005.83	111.4	970.594	1885.71	987.333	896.492	1034.84	237.683	250.252	320.563	276.196	757.555
5.56_230.2474m/z	230.247	5.56	11.4529	16.0471	5.47254	9.87206	7.65946	3.88017	14.3035	4.38187	11.4175	7.54315	3.9537	5.92082	7.4666	2.89943	2.61212	5.88739	50.5422	1.40862	5.41747	1.933	8.80356	14.8875	7.33199	2.8817	8.19421	2.38738	13.1348	6.28298	4.31985	4.13338	7.95646	13.0971	44.1542	6.80059	14.09	7.34785	26.2044	5.0591	4.54647	8.44494	6.29081	8.32796	8.41514	7.67803	11.8678
5.56_58.0801n	117.067	5.56	12.1295	32.7127	13.2691	30.1488	85.1647	9.01821	33.8096	39.2773	14.5952	14.8322	60.8349	21.7126	14.3764	15.4922	77.4541	21.3347	47.6397	22.8826	4.70001	4.43116	27.8337	13.5382	6.98217	89.9012	6.71177	4.40522	2.8006	3.17909	32.4152	3.69808	3.50146	15.0752	27.9666	2.53485	1.35905	2.18581	39.3738	31.8808	13.924	7.74343	8.49083	7.5039	11.5671	9.74734	84.07
5.56_303.1193m/z	303.119	5.56	1.33807	9.33444	3.92532	2.33027	9.05301	3.67824	2.19609	2.2582	14.6718	2.1671	8.68041	9.24863	2.51174	5.27306	14.7619	6.44539	6.49944	3.78293	11.771	8.33213	5.37348	7.75452	12.5444	3.7369	4.16263	4.24962	5.5874	4.47251	1.06923	3.33019	0.757794	4.46762	2.76894	3.17851	3.57728	0.724299	5.80962	1.88708	2.07216	6.09855	0	0.15408	0.26565	1.53142	1.56372
5.57_119.0844m/z	119.084	5.57	63.339	281.76	122.726	141.477	139.587	111.729	111.467	137.882	182.195	110.595	380.606	121.959	84.6076	143.938	306.891	142.025	142.91	120.714	152.875	230.171	156.715	116.995	152.564	112.333	33.1697	142.583	147.135	71.8225	98.0711	114.832	15.5635	125.822	143.474	98.3065	15.8589	95.9675	283.628	120.673	98.641	127.745	26.9221	33.0604	37.4968	25.5637	87.0445
5.57_135.0792m/z	135.079	5.57	9.97083	24.942	13.7548	17.8859	17.7939	12.2929	9.45695	14.6958	17.3221	10.874	33.9612	11.3745	8.97881	13.013	36.504	11.3973	17.3096	14.865	10.8978	24.486	17.0344	10.2598	12.5561	12.29	4.71781	21.0118	12.8371	7.36559	16.4662	10.2282	2.26728	11.6498	14.4595	12.4793	1.85467	9.21221	53.9116	11.4179	9.08967	11.015	6.4399	1.64752	3.46017	3.51926	7.8459
5.57_453.1675m/z	453.168	5.57	18.885	71.2436	33.7258	31.8417	37.8901	32.0386	27.7795	28.928	47.5932	25.8483	92.5127	42.0208	22.0515	40.1669	79.1596	40.4007	39.5242	41.5819	45.0764	62.7996	50.8879	33.5002	36.8497	38.8751	10.6121	42.7519	48.0189	24.7655	33.0695	38.3924	6.80285	40.0511	56.7424	38.7363	13.8038	28.5059	195.179	28.4191	24.117	37.6523	8.45036	7.79895	10.6655	11.0353	23.4472
5.57_292.2635m/z	292.264	5.57	0.557162	11.5235	5.32408	1.28298	4.98792	6.24233	10.7056	7.73422	7.09197	5.19147	9.91253	2.57015	4.52739	3.33786	8.42529	3.78722	3.69039	9.60403	0.639075	0.609639	4.34048	0.363362	0	0	2.10537	3.74203	0.263997	0.110248	1.18766	8.06788	0.273682	0.289687	0	0.181417	0	0	0	2.40272	1.72083	0.718589	2.56802	1.84476	1.55627	0.519892	1.78096
5.57_310.2753m/z	310.275	5.57	1.69034	15.6528	9.04989	3.67039	5.5186	4.7873	10.642	6.42521	11.5369	5.40972	16.577	1.864	9.23285	3.64528	14.9325	5.12922	9.95897	4.93335	0	3.1613	12.2285	1.175	0	0	0.396748	4.72744	0.607277	0.586041	2.19402	5.21215	0.112706	0.691622	0.392442	0.29388	0.435008	0	0.677764	1.6878	4.48416	1.87381	1.79611	0.500691	2.14426	1.57848	2.48173
5.61_658.3533m/z	658.353	5.61	5.68208	2.50162	2.42171	4.84845	6.54279	9.04127	2.44471	0.276469	5.75419	8.82598	6.22618	3.25972	8.62097	7.28262	0	0.757817	3.40225	4.82626	15.5425	4.22492	3.43985	0.0507678	0.999263	9.48881	2.36858	1.66344	1.57397	1.71844	3.43818	3.50589	2.26656	1.43063	0.339724	3.88051	2.39297	3.30309	90.0695	14.6874	4.2305	1.96545	5.41629	3.63958	4.29236	3.92595	3.11168
5.61_137.0576m/z	137.058	5.61	0	0	0	0	0	0	0	0	0	0	0	0	0	0	0	0	0	0	0	0	0	0	0	0	0	0	0	0	0	0	0	0	0	0	0	0	19.1315	0	0	0	0.064318	0	0	0	0
5.62_302.3055m/z	302.305	5.62	483.702	338.41	408.257	422.345	423.043	473.293	448.232	396.764	513.993	478.685	260.181	351.896	504.744	418.344	409.206	499.301	437.837	434.569	462.971	332.806	535.828	368.868	449.559	398.873	433.434	407.98	422.727	443.145	418.902	440.739	437.338	376.209	384.251	446.08	529.103	425.868	1636.15	449.383	449.637	510.72	531.073	558.519	550.803	492.599	487.689
5.62_106.0853m/z	106.085	5.62	19.5229	32.5236	29.3687	22.9157	38.3386	16.2385	26.5785	15.5489	34.0397	15.2182	39.9206	34.3478	16.2967	31.1799	39.8646	30.4492	22.0267	36.1141	19.0995	24.2111	51.186	22.1269	22.9216	15.0814	10.7272	18.307	23.1566	27.7839	20.8463	20.8706	13.7143	16.4187	14.9428	17.2847	18.2812	12.9434	104.597	39.8759	23.7366	26.0296	23.9427	24.2213	14.6928	17.1571	26.596
5.62_88.0746m/z	88.0746	5.62	24.1529	14.1731	10.9781	16.2413	17.9664	16.727	22.4385	24.0727	25.0118	10.6033	15.8699	16.9744	9.21997	12.6403	26.3906	14.0042	19.0994	10.8439	15.9853	8.09039	29.0908	11.8105	17.2701	18.1607	8.33874	19.6559	13.8645	12.2839	12.6432	8.40866	17.0016	8.26868	21.4444	17.6042	17.8319	12.0225	89.9173	24.8357	21.8791	21.9083	15.7049	24.8065	15.2194	12.7024	24.7901
5.62_70.0643m/z	70.0643	5.62	28.5558	22.7607	27.9562	34.5255	25.2448	7.62206	16.3337	31.2816	27.2697	8.16075	6.74466	4.68882	11.6688	23.3496	20.4277	35.8453	13.5943	10.5551	5.43705	9.11268	24.6075	7.72649	14.1664	7.79295	13.0014	22.0414	8.87441	5.70488	12.0089	10.0496	7.13935	14.3152	10.6932	11.1801	18.1893	8.98293	87.1294	16.1896	24.5014	15.9504	28.4507	15.659	11.4522	21.2395	13.812
5.62_314.3049m/z	314.305	5.62	12.0981	13.1314	6.90413	14.7976	4.43394	5.01581	11.7121	11.0843	15.9806	12.6097	2.08141	9.62901	5.89183	10.8702	7.88532	2.1798	6.22865	5.62832	7.40577	7.58452	10.9961	8.01647	7.77881	2.90869	7.40184	5.8338	11.374	3.65805	6.45556	12.6097	5.91239	5.62657	9.20782	8.33998	8.7387	4.01271	17.8975	1.84678	4.89236	4.73894	4.48277	5.88129	3.88002	5.67929	4.60877
5.62_417.3436m/z	417.344	5.62	0	0	0	0	0	0	0	21.5194	0	0	0	0	0	0	0	0	0	0	0	0	0	0	0	0	0	0	0	0	0	0	0	0	0	0	0	1.6967	0	0	0	0	0	0	0	0	0
5.63_362.3264m/z	362.326	5.63	18.1247	35.6923	11.2507	22.5966	19.7553	22.3366	42.3888	11.1999	29.4816	10.5768	13.3834	48.7091	7.3485	13.0217	34.7884	8.4192	15.3464	9.7923	19.5676	10.1816	10.7263	9.08161	21.4197	28.2852	18.5657	30.216	14.9675	11.1035	8.68485	5.47982	16.5882	14.5112	15.0638	10.7789	8.36923	17.0232	92.4232	11.2508	27.9442	11.5948	9.79588	15.764	5.95109	18.5009	11.0469
5.63_57.0697m/z	57.0697	5.63	11.8564	7.11373	5.61685	9.29457	14.4973	9.44251	11.7291	19.059	4.86148	17.2806	5.46839	8.06523	5.65425	13.7706	5.75129	4.84244	12.0449	11.9026	20.2968	11.439	6.49155	17.2543	8.13726	7.63243	8.46945	16.3075	7.08915	11.6557	9.05564	8.71473	6.78638	3.39014	7.30571	16.9711	9.63581	7.35524	49.0723	5.66782	13.6426	6.68018	7.44261	19.3661	8.22251	8.43326	5.56573
5.64_102.0904m/z	102.09	5.64	12.925	31.0669	22.4791	9.04303	33.6649	18.1643	20.5944	31.8297	21.186	8.95353	15.886	26.6189	17.4055	14.0905	22.7622	22.1628	15.3513	17.5013	10.5894	13.5716	22.2892	23.2631	9.49069	17.4205	9.16548	12.6862	11.0076	9.7642	8.12767	19.991	16.4287	14.2134	21.1016	13.1451	33.3814	12.5222	46.5248	26.8282	22.3198	24.1895	12.217	16.118	67.9765	16.269	19.019
5.65_284.2948m/z	284.295	5.65	545.552	407.199	501.363	522.361	429.409	527.483	435.306	472.041	580.349	461.686	345.851	427.115	512.973	502.002	489.901	585.844	454.774	488.927	524.106	369.436	609.86	436.507	508.992	467.29	466.443	421.188	504.49	492.398	466.942	523.221	476.414	459.307	394.703	488.758	590.848	492.316	1759.25	502.82	529.119	545.322	540.66	522.911	500.6	474.104	452.104
5.65_345.3248n	346.332	5.65	272.411	217.465	262.347	264.611	233.963	255.507	241.745	234.855	325.069	216.394	165.023	221.021	231.34	239.775	258.335	304.134	229.452	230.922	269.32	188.335	271.297	213.03	244.845	250.475	218.516	209.695	227.199	227.375	225.479	228.048	235.502	208.521	217.581	244.566	288.809	234.566	921.099	262.099	269.189	280.89	295.826	290.428	263.863	257.934	226.582
5.65_258.2790m/z	258.279	5.65	48.6871	15.6567	10.3692	22.1395	15.8893	15.0546	14.3123	10.3777	32.7345	22.5129	12.8809	8.76739	6.90406	14.3052	12.4075	39.9418	20.9034	33.8438	20.0646	10.5327	29.7239	9.07249	12.1617	16.5047	14.518	26.6236	29.5558	15.7825	9.79766	12.8616	25.2695	27.3168	15.6693	11.3599	24.3784	18.923	92.2919	21.4573	20.5484	14.7353	11.4198	19.2573	31.2329	19.6245	16.1398
5.66_270.2788m/z	270.279	5.66	39.7906	29.6893	32.7793	30.0482	40.2146	35.9414	31.7454	50.0603	51.0793	44.0048	22.2212	37.0621	20.0224	23.8098	41.4759	32.8733	37.3301	26.7454	34.8613	15.5176	33.0434	32.607	34.0751	29.3134	27.0681	27.2823	29.955	34.0062	32.9202	30.9625	36.0841	30.1071	37.1598	33.6704	28.2101	28.4933	133.905	20.9298	21.7826	26.4891	34.4451	20.0684	33.74	21.9066	18.5665
5.68_412.3394m/z	412.339	5.68	19.71	17.4974	19.0297	22.963	16.8801	15.4182	13.1177	12.1981	15.8582	20.5219	11.8162	10.6296	27.4637	17.0511	16.2388	22.5586	16.2298	15.1666	24.9211	14.5991	24.6944	14.7981	15.5923	18.8345	17.8958	19.5829	15.7277	24.4142	13.2044	17.1718	18.4745	14.6456	19.7454	17.6498	30.502	17.469	11.7087	23.03	17.4814	14.8868	14.7918	18.6685	14.3902	21.5686	20.0165
5.68_318.2985m/z	318.298	5.68	5.57019	3.21767	5.7087	9.07551	9.59724	7.8826	7.43996	7.01169	5.4983	7.25065	3.01006	10.2226	0.550378	4.00226	5.00314	4.52054	5.7749	6.99045	13.4797	5.53425	3.08244	4.3667	4.60496	4.58581	4.92075	11.1359	6.83495	8.58575	1.04064	2.85448	7.88113	6.6073	5.87463	6.55129	2.74363	6.3469	4.02837	5.4785	4.48551	3.192	12.5953	5.73946	5.75579	4.55403	2.72112
5.69_328.3214m/z	328.321	5.69	113.55	86.991	102.588	103.113	75.2389	88.1693	86.4365	99.0187	107.331	87.4538	66.2871	88.3177	110.856	86.7856	96.2398	99.1006	86.8167	82.3671	109.274	59.8657	113.942	86.7748	89.1869	85.5963	75.9269	98.8289	80.9314	84.4393	73.2357	91.4684	93.3206	71.575	93.5555	78.1751	146.443	89.6168	379.007	96.2357	106.815	100.727	98.0134	110.431	87.1124	82.0336	89.7551
5.69_390.3577m/z	390.358	5.69	68.4385	51.4949	56.7137	51.4691	42.4783	55.3012	46.0503	46.8259	58.1617	50.6087	34.3985	47.9447	50.5483	52.8092	60.6038	56.1061	46.1559	44.6057	56.8967	42.3056	67.4757	46.5905	49.3552	57.8319	45.6135	66.0858	50.7088	51.7961	39.0425	46.9596	50.8522	46.4007	48.4798	52.9424	72.1528	54.3234	202.218	55.6128	66.8617	70.2475	59.0402	68.7355	49.9009	51.7554	45.8206
5.70_437.1941m/z	437.194	5.7	87.6563	439.207	155.365	315.093	228.832	129.251	125.999	181.923	227.236	99.0108	445.186	193.393	65.0073	148.389	486.248	428.53	162.085	234.601	239.451	284.609	364.581	196.74	220.834	294.918	19.9669	247.878	224.124	151.924	188.883	479.868	9.38167	280.727	289.986	210.615	10.9158	222.839	16.3085	293.913	191.109	262.212	14.6131	11.9501	12.0905	11.1841	89.63
5.70_240.2682m/z	240.268	5.7	21.9879	16.1645	31.9696	23.0034	28.5193	17.8419	19.7087	21.4179	17.0436	60.4179	13.52	29.1012	30.6146	21.1815	17.7494	31.8511	22.5203	43.1557	36.6899	14.2899	14.9152	12.531	21.176	14.8989	13.7595	10.6113	8.35924	19.3861	19.7329	15.7109	24.7888	20.6249	11.7594	28.3309	34.3681	13.8496	95.7405	24.4949	25.5834	10.8765	15.61	15.3531	23.9425	15.4154	29.3649
5.71_145.1055m/z	145.106	5.71	8.44181	3.99339	11.6046	21.1587	7.28481	2.30202	0.837464	2.97707	1.56004	7.42335	11.5574	2.15	18.8694	14.9534	1.1294	18.2855	1.55731	1.67163	5.73401	7.50759	1.63489	10.977	2.89237	1.7234	9.00156	0.569609	2.81552	1.6436	1.54101	0.316053	1.60432	4.44565	1.21143	0.883306	2.34401	4.32998	3.29712	1.53045	3.02817	5.9465	16.19	3.2345	21.2022	1.83398	3.31962
5.72_540.3058m/z	540.306	5.72	76.4221	81.9183	81.1697	108.246	61.6153	59.4414	75.6451	63.4756	86.8597	100.932	33.5111	65.7023	46.5575	43.5584	22.7442	60.5055	34.0979	114.282	110.17	84.4343	69.8661	101.272	66.8201	112.295	41.8096	34.494	122.898	38.3125	71.5283	53.0646	46.4621	48.233	60.8363	93.6276	76.562	62.1324	104.288	94.3332	64.9642	96.5308	146.325	111.713	140.49	75.4154	79.5728
5.72_335.2582m/z	335.258	5.72	32.0168	12.5298	18.1754	43.6371	20.4576	26.1703	15.1339	12.8465	28.1736	15.7035	8.77705	16.6137	8.29202	11.0936	8.47566	13.3253	17.3791	21.3769	26.7548	69.051	22.9807	47.0575	56.0801	68.3212	18.4413	7.11537	56.977	7.7008	15.8701	14.695	7.41797	11.1966	13.9602	18.9214	14.2414	22.1999	20.5115	17.2313	38.5788	21.782	24.0354	23.8728	85.8408	53.2821	18.4502
5.72_544.2411m/z	544.241	5.72	21.1143	12.8765	31.6503	19.4511	14.1603	33.294	28.188	15.4124	34.1602	24.2493	14.4245	22.1625	31.5102	6.81683	11.424	27.2698	12.9097	19.057	30.8022	22.8316	34.8201	30.8122	21.2723	21.3499	12.7404	13.4792	39.2108	12.6816	25.6913	29.4782	18.1517	17.1379	14.9197	13.5955	12.8222	9.21024	10.2662	16.0058	19.8115	30.8499	16.1728	15.8064	11.8451	16.6967	14.0056
5.72_479.2166m/z	479.217	5.72	7.04501	11.245	23.5797	23.9831	4.428	12.7455	15.1555	11.3812	27.2198	25.756	8.7126	7.03135	27.8871	2.84863	5.60946	17.6415	8.39151	21.0205	18.779	21.1723	11.5665	35.2743	19.5713	22.0555	14.6219	9.10701	16.6847	5.59139	17.8241	20.268	6.06454	11.7063	7.33086	26.9802	6.14602	13.2896	12.5182	13.7295	13.7732	12.3717	11.8293	30.2293	16.6604	5.84212	21.0179
5.72_105.0694m/z	105.069	5.72	1.96379	3.23371	2.69718	2.38418	7.64804	2.48079	3.04307	6.5414	3.94361	1.91621	7.54912	1.43302	0.957348	2.89195	0.513853	9.6466	2.50502	0.97874	3.56587	2.19428	5.35145	1.33362	4.23706	4.36532	1.29291	1.43885	0.49319	0.968816	2.2827	1.07326	1.68158	0.385128	1.30869	22.7379	0.0891813	0.395182	21.2556	1.00822	2.49267	1.84397	0.470474	0.961442	2.45481	4.33736	0.637426
5.73_359.2584m/z	359.258	5.73	80.0265	183.511	250.82	186.94	124.424	182.331	170.621	154.333	177.686	160.227	119.668	91.7262	157.613	88.9161	67.2368	162.15	96.3217	109.949	117.392	159.278	118.206	163.233	137.903	154.354	84.9887	71.9114	188.906	78.877	114.371	133.341	88.4212	126.894	119.972	100.504	75.8466	88.1705	145.135	214.434	182.535	187.76	198.09	153.677	187.929	164.917	126.309
5.73_481.2319m/z	481.232	5.73	82.7568	15.178	38.1151	100.201	80.1114	54.4313	62.7578	31.6932	69.2908	18.229	3.57159	48.1208	28.4468	27.5635	19.1192	43.5233	40.142	56.8926	110.527	94.3677	43.5	109.974	45.0284	88.6746	19.3753	22.8909	87.5948	25.1335	54.1552	71.3054	39.2937	30.3515	28.8668	24.7514	47.9389	65.8486	60.6261	47.8308	69.7091	65.6215	79.1256	70.1746	58.8653	60.3951	70.313
5.73_156.0758m/z	156.076	5.73	10.4307	2.49863	29.1473	8.2045	12.6004	0.138456	0	0.148309	4.87258	0.650623	20.6766	14.4196	0.827518	16.2167	31.3276	0.519264	16.0406	4.99485	25.4455	66.6287	29.6407	44.5701	27.0728	49.0735	7.84583	30.2855	9.15269	20.1226	16.4778	12.4385	31.9664	41.1488	14.3577	30.5385	4.55234	20.4728	1.05516	3.20287	14.5355	3.61947	7.83885	16.2366	9.95431	0.825925	14.1702
5.73_580.2807m/z	580.281	5.73	23.2089	16.1388	18.3649	11.7332	10.0785	12.1886	28.0651	15.2706	58.6086	78.3898	31.3343	11.312	1.67986	7.17161	6.30141	18.4899	13.5821	23.607	3.84715	48.1748	14.3056	9.48703	35.7295	25.7003	16.4559	28.3682	11.9325	6.26155	34.896	4.77246	5.40308	16.3019	12.2215	7.05488	13.8946	15.1397	29.9152	15.3208	29.7074	49.3026	7.11205	23.886	4.20876	0.482466	1.0386
5.75_146.9804m/z	146.98	5.75	76.7698	80.7153	91.0478	135.9	110.467	108.329	135.313	62.9284	79.9228	176.654	50.2038	45.4382	66.9077	137.209	42.3536	95.9554	44.2515	58.7598	101.563	125.35	46.441	101.721	91.0296	48.5341	41.9953	31.3311	61.3242	38.794	76.0376	33.4406	34.8154	81.3664	58.6811	89.8835	67.803	82.7427	110.352	244.26	173.238	143.863	94.1693	83.3549	106.084	121.343	117.345
5.75_481.2776m/z	481.278	5.75	92.0093	0	0.535527	0	249.365	0	7.35355	1.17242	7.05111	0	0	1.91167	0.163218	0.518832	23.532	112.431	12.797	1.44265	13.5706	5.1584	3.4613	3.29634	3.93738	18.9896	16.433	53.4143	72.4804	1.34955	0.000754379	12.0713	84.4149	51.0488	2.28491	0	11.8206	100.193	2.6045	0	2.64766	21.0728	1.21323	5.74991	0	5.99331	29.1943
5.76_184.0721m/z	184.072	5.76	2498.73	4293.65	3522.86	4069.44	3509.86	3565.02	3606.13	3520.38	3901.17	4531.94	3726.64	2863.81	4127.71	3088.54	2391.09	4169.68	2771.86	3203.41	2487.65	3010.16	2184	2853.9	3761.25	3537.59	2256.69	2229.72	3662.63	2257.33	2572.85	3068.75	2300.42	3118.25	3255.06	2915.21	3303.18	4353.95	4509.29	5524.91	5381.64	5816.16	5978.11	5837.36	6616.94	5495.36	5464.5
5.76_505.2328m/z	505.233	5.76	432.81	1031.21	773.692	845.654	666.133	818.137	828.237	736.942	759.91	886.317	720.423	504.737	750.738	575.001	466.958	681.926	555.859	609.413	511.73	603.554	389.89	532.528	889.449	634.926	581.021	478.659	754.916	531.354	562.456	626.421	580.582	703.145	825.923	760.202	586.109	684.755	717.077	965.704	934.227	872.285	838.185	906.768	917.872	802.198	764.861
5.76_381.2402m/z	381.24	5.76	158.611	307.525	267.629	370.642	290.473	266.046	263.062	302.54	358.027	335.554	363.331	249.986	276.893	202.517	194.034	259.522	221.114	258.671	167.641	223.54	180.163	206.933	374.682	242.145	187.228	180.888	294.434	179.457	245.729	252.508	190.511	241.223	267.481	274.512	226.353	291.388	273.569	381.716	409.172	330.516	398.412	410.348	445.095	260.967	361.957
5.76_505.1983m/z	505.198	5.76	19.2959	211.11	106.499	48.4272	16.3651	28.0637	31.0497	20.9035	29.6699	21.5158	22.9314	10.5258	18.8339	11.8118	6.95013	21.3149	23.631	21.6187	14.4672	55.8286	36.4745	18.2779	68.7869	8.72674	32.5843	5.80622	31.405	8.4085	10.4254	52.3902	19.5849	77.8929	36.1455	29.34	17.3323	33.1613	0.0583713	17.6772	40.0407	24.8072	7.54042	37.1804	32.6564	14.9051	18.2542
5.76_1105.6228m/z	1105.62	5.76	7.5512	110.709	24.4424	30.848	21.6669	21.4836	21.5934	61.5215	23.9733	72.8194	19.5356	3.48903	46.6285	8.96895	5.50289	16.2285	11.5963	15.4759	4.74204	4.16642	1.5507	25.4099	32.945	30.0924	17.5517	5.48923	41.8761	8.27014	24.1877	13.581	11.0302	21.7831	39.0716	38.2489	3.54611	26.2584	37.8681	80.1574	80.6913	71.4438	87.7888	106.957	78.2799	52.7736	43.4362
5.76_521.2034m/z	521.203	5.76	9.66847	6.56183	16.1641	31.4838	13.7339	28.8919	75.4864	11.4781	36.1104	11.6919	4.4698	5.20891	7.96806	21.784	5.93679	17.9861	10.0761	23.5188	12.8499	8.03727	6.04867	27.1309	46.3398	11.0639	41.5441	5.19499	64.4147	11.2374	20.0742	14.6828	11.1976	49.5694	13.0658	4.04858	9.99904	20.5713	62.7091	15.9976	19.2216	20.1983	18.9913	2.6913	3.61074	14.0803	36.6313
5.77_564.3063m/z	564.306	5.77	313.997	690.593	577.467	623.214	561.523	595.159	634.818	551.217	609.019	682.255	560.922	380.286	523.745	486.884	348.444	504.926	428.074	502.196	381.443	427.931	271.706	408.24	623.739	500.041	438.802	337.96	517.39	381.203	393.904	475.537	409.975	509.923	639.696	571.724	412.08	507.831	413.544	763.986	610.482	600.323	626.363	705.532	688.925	623.256	597.013
5.78_524.3504m/z	524.35	5.78	43.6294	147.193	90.3133	327.936	39.6988	22.1544	144.658	5.21662	100.266	16.4244	243.957	54.9095	178.182	15.0425	3.28639	8.6439	26.797	58.3417	17.5778	55.9919	32.286	7.60263	47.1906	9.26252	111.251	27.2743	19.3544	3.13676	3.06582	110.095	35.8953	73.479	33.4715	2.66591	36.2676	8.47574	12.9858	9.55635	32.0296	15.5268	106.766	78.5748	194.057	35.3099	10.4338
5.79_156.0674m/z	156.067	5.79	0	0	0	0	0	0	0	0	0	0	0	9.60424	0	0	0	0	0.739502	0	5.94521	36.702	9.51587	0.491832	0	0	0.373315	27.4157	0	7.1959	0.551185	0	5.66	5.98642	0.639741	0	17.212	0.875081	0	0	0	0.215947	0	33.4288	0	0	65.4921
5.83_137.0587m/z	137.059	5.83	31.287	61.5964	42.7948	38.9334	49.7579	25.9009	33.0607	54.5305	33.0732	35.7098	93.4122	96.3831	49.1905	90.5169	78.4953	20.528	86.5156	63.3978	4.49972	21.1542	23.7261	17.2889	7.30839	15.2721	13.6318	7.44913	26.292	8.69537	19.5118	27.5254	28.2501	41.6661	10.0377	12.7599	5.24488	7.28536	1.65347	69.5635	67.8328	47.9368	61.0671	87.7685	56.8106	60.811	57.811
5.83_348.1911n	349.198	5.83	23.6636	33.4588	27.4422	32.5548	54.0108	29.9354	14.8054	61.2275	30.1433	41.815	92.0197	87.8092	30.0296	86.0791	67.7796	22.434	77.2712	47.2036	5.11794	34.4357	24.7682	22.4916	1.62237	7.73167	9.79374	7.65927	11.9538	13.1306	21.1996	15.2982	18.2071	21.7437	19.4321	29.3527	2.42675	6.49292	0	49.4256	34.1327	48.027	58.6179	38.3134	33.8258	54.2602	42.007
5.83_109.0628m/z	109.063	5.83	0.500828	1.47801	9.31944	6.74484	3.03001	1.01964	0.354544	1.2432	8.33984	1.33182	3.17596	6.85115	1.6154	1.92135	9.00575	1.12999	3.07695	1.11835	0	1.50721	2.08789	1.01014	0	0	0	0.563593	0	5.05416	2.66971	3.01796	2.52002	0	0	1.64216	0	0	0	14.7433	20.6868	0.274863	7.36623	3.05357	2.15245	0	10.642
5.83_850.3999m/z	850.4	5.83	0	0	0	0	0	0	0	0	0	0	0	0	0	0	0	0	0	0	0	0	0	0	1.73989	0	0	0	0	0	0	0	0	0	0	0	0	0	86.5629	0	0	0	0	0	0	0	0
5.83_806.6066m/z	806.607	5.83	1.75667	2.72235	4.03066	27.6942	0.567325	1.33892	18.4925	0	1.30414	3.65644	0	12.4287	4.37466	4.06009	1.40397	25.046	0.320954	0.596561	1.92158	23.7799	1.73702	3.58942	0.354992	6.55812	5.57245	5.5049	9.46881	9.07649	17.6184	0.0437924	4.26422	2.69674	0.838566	0.60486	12.8098	3.04804	0	0	0.170789	10.4973	1.53056	0	0	0	0
5.83_351.1070m/z	351.107	5.83	0.454933	0	2.31614	2.22387	3.30047	0.840038	0	0.803641	0	3.95403	0.898535	2.75074	2.67588	3.41495	3.93213	2.57548	1.54218	1.46302	0	0.221702	0.611231	0	0.978113	0	0	0.697392	0	0	0	0	1.90192	4.15198	0	0	0.547473	0	0	4.60921	0	2.96039	0.197437	0	2.80974	0.849595	1.91859
5.84_450.2940m/z	450.294	5.84	77.5942	73.2224	62.2009	102.441	76.8414	52.5578	73.4848	73.8963	74.1976	54.0839	33.6908	72.4074	51.4096	65.4355	76.2071	67.6848	60.9074	85.7285	79.8832	71.6887	60.6255	64.4517	27.2329	50.0336	40.1501	58.1777	55.0573	30.8046	54.7985	42.2708	41.7618	19.8573	52.2103	50.9624	39.3909	83.4324	9.69023	38.5776	69.3289	38.1872	27.84	58.5877	42.3264	33.648	51.7253
5.84_111.0426m/z	111.043	5.84	3.15066	0.89035	0	1.36163	6.56174	1.69558	1.86884	0.452135	2.79703	0	6.74387	4.6784	4.97565	4.2095	5.95557	0	8.33922	4.04277	0	0.327424	5.11369	0.78595	3.14781	0	0	0.513058	0	0	1.74922	0	2.73756	5.2712	0	0	0	0	0	1.33695	0.33148	3.18354	0.222545	1.61373	1.70879	2.97373	0.287527
5.86_467.3007n	490.29	5.86	50.8442	152.997	120.003	132.386	104.172	95.1657	143.229	100.992	47.9305	99.9264	66.7942	129.176	45.5824	107.87	50.9356	46.3286	80.0487	91.5168	34.417	40.5828	41.8351	41.4233	25.338	45.6331	75.9043	70.9912	60.6219	106.531	56.9276	52.5361	56.5321	59.8472	51.3551	51.715	32.7774	44.9594	12.1858	47.7735	43.4408	44.237	64.0808	31.9967	49.0321	45.3238	48.294
5.85_631.1434m/z	631.143	5.85	18.7238	4.77522	5.87268	16.1609	8.46475	12.8292	5.09129	7.08029	14.3513	9.35068	7.24917	17.0859	13.9913	12.2741	22.1754	10.4264	13.558	13.2915	13.7872	11.7215	19.5662	10.2464	15.3008	11.1579	11.5827	13.9529	17.3147	15.7844	16.3898	19.787	25.2464	7.88665	19.3658	15.4626	15.4484	13.1391	0	2.51359	4.53879	1.98089	2.15179	6.53539	2.07498	3.60975	8.43296
5.86_431.2169m/z	431.217	5.86	123.291	250.741	213.92	236.398	189.79	196.836	274.482	167.301	101.926	159.9	97.4225	237.48	65.5971	188.372	117.675	92.657	163.502	202.774	85.0642	92.0779	85.5681	92.2582	63.9982	89.8181	179.248	141.433	115.847	234.77	121.427	115.382	90.4336	141.094	107.768	120.067	63.6024	71.7984	48.5832	112.096	65.7251	108.602	103.527	102.239	89.1484	88.8557	62.9482
5.86_362.3526m/z	362.353	5.86	86.3634	281.564	117.65	38.5675	183.897	235.903	119.214	114.106	289.153	125.019	207.171	97.4532	98.0848	130.733	133.223	9.32964	207.762	94.4792	63.0538	55.2618	71.3067	54.0639	53.7599	53.7089	67.3406	107.381	40.2518	57.2707	29.7362	21.8089	54.5574	50.5897	21.1737	52.3018	49.6032	41.0516	89.0282	69.1219	56.5137	55.3251	57.5726	52.8105	49.08	37.6735	39.9864
5.86_540.3060m/z	540.306	5.86	119.952	78.4049	84.5187	109.623	101.505	102.345	100.215	88.4749	102.537	69.4557	51.9149	66.6047	108.333	71.6839	41.8229	159.047	49.3377	86.277	122.652	113.379	84.6647	104.657	84.074	127.787	62.1764	52.1611	153.245	55.5488	59.6156	73.7493	66.7334	80.0417	73.5446	53.1693	306.437	365.05	64.0885	150.088	157.096	140.327	135.442	153.04	110.581	121.251	104.83
5.86_335.2582m/z	335.258	5.86	41.9575	47.7989	69.4861	63.3597	47.1866	58.7122	44.6306	45.6032	41.0532	49.0397	33.9068	31.3747	38.4468	41.3144	14.7613	67.8856	42.3956	50.1958	42.4961	47.0345	36.054	54.4671	41.4883	47.2015	26.1791	17.4569	82.6109	27.0993	31.0164	20.0433	24.2635	34.5578	21.5744	29.6704	59.7812	113.133	69.1608	45.409	51.086	45.4007	49.8444	74.5793	37.7137	60.2384	47.2457
5.86_333.3258m/z	333.326	5.86	27.3389	53.1669	36.2054	11.7392	67.0121	49.6256	66.5959	20.9065	83.8516	39.7156	53.2286	17.7598	28.4519	29.1441	47.856	15.6361	48.9865	12.5662	21.1922	12.0552	14.2097	23.0036	10.9576	13.3355	30.5738	35.135	13.967	16.7764	10.1693	4.28412	11.1169	14.8596	8.24097	14.4433	18.6756	31.7354	13.0959	17.6527	21.1102	24.4905	17.9245	22.4232	27.9661	16.9934	6.26533
5.86_455.2164m/z	455.216	5.86	9.75523	37.2385	30.1887	17.6708	26.9279	30.5999	15.2029	26.1302	16.062	25.9493	14.338	20.5697	4.83774	11.7688	5.21606	10.7055	26.5168	40.7143	9.20559	18.8906	21.6673	13.6102	7.01274	19.8987	17.0223	12.8965	30.0962	11.9285	13.082	18.3386	12.7668	21.6983	5.26836	10.8101	5.51246	0	4.77962	11.8888	8.45127	7.51114	9.7009	8.76957	15.5631	8.57163	12.677
5.86_345.3268m/z	345.327	5.86	19.4679	48.7841	23.2524	12.3024	28.8984	46.4871	24.7617	36.6492	53.2828	29.1852	48.688	25.2341	12.5694	23.7394	35.3071	0.64086	37.0544	36.9887	15.2744	14.8958	8.74622	10.5038	9.3152	9.8342	18.0053	18.4524	1.89029	10.2321	8.12116	6.13926	6.87121	8.27408	4.66315	2.51521	8.798	3.28516	0	18.3768	14.1991	11.248	11.4435	5.79813	6.99597	9.19817	19.3409
5.86_544.2402m/z	544.24	5.86	14.7821	4.48167	33.3943	17.9934	8.3283	14.5262	6.01543	41.1113	22.8663	9.08974	7.61013	15.9925	17.5409	5.8458	8.0219	32.616	11.4501	17.7824	12.93	22.1754	37.2691	19.3716	46.4759	20.2142	15.2625	15.6085	10.5172	12.4426	17.2307	28.8605	19.1002	16.9492	13.1188	15.2775	8.64897	7.48341	0.666615	2.74869	3.62368	7.43371	2.90211	35.4211	3.18677	9.54337	6.85542
5.86_357.2401m/z	357.24	5.86	2.98814	0.986527	10.5325	3.53205	5.51411	6.33431	4.2989	10.5537	4.9802	1.78025	1.56093	2.06193	12.8699	1.96942	0.409398	13.6278	1.31353	2.11099	11.3154	5.13721	2.45101	5.08091	2.90457	7.77648	4.00121	1.49792	5.11653	3.71229	1.77968	3.0042	2.48622	6.49307	0.92943	1.30299	20.5519	32.8614	5.16662	7.07524	11.4244	14.1371	8.99607	7.13256	3.89125	11.9973	9.21596
5.86_285.2426m/z	285.243	5.86	4.58685	31.6941	12.0221	6.93293	13.434	12.0314	12.7697	11.6173	8.09432	7.69639	5.2098	9.61141	2.81654	12.1926	5.91031	10.1614	17.8335	17.4168	5.19744	3.27346	5.13216	3.16788	4.43621	3.69168	8.26849	8.81928	9.69116	10.6725	3.13184	2.56217	9.7104	8.88395	3.91223	8.10844	1.94732	0.873837	0.65833	4.36327	2.80234	1.88983	3.70108	1.28543	1.71185	0	3.01301
5.87_481.2322m/z	481.232	5.87	282.447	207.586	186.15	207.473	256.809	194.032	197.319	179.784	227.305	162.436	110.526	173.89	220.22	153.116	88.2895	330.695	133.395	226.371	234.426	269.502	259.109	282.912	200.289	266.662	129.752	122.337	278.692	117.401	148.646	191.206	131.239	156.127	127.21	141.353	476.29	543.008	147.862	217.18	250.133	256.037	249.912	265.295	262.782	225.282	257.49
5.87_479.2172m/z	479.217	5.87	88.7264	61.6868	112.752	125.934	76.5992	111.246	76.7725	80.696	210.722	120.651	100.448	117.399	157.473	65.276	78.5838	187.367	102.33	96.9424	73.1838	165.932	200.259	167.427	179.289	169.491	59.1734	66.1002	122.911	69.071	137.951	194.012	122.823	135.434	106.83	109.114	101.424	98.4434	123.118	148.653	144.903	154.586	142.883	146.355	155.707	249.514	163.67
5.87_359.2581m/z	359.258	5.87	38.1368	33.8212	52.9837	47.6357	33.3467	73.9542	51.4724	47.0425	67.2407	63.5353	51.4308	51.5025	86.2074	34.6164	29.2105	99.7453	42.6207	64.2918	28.0148	52.4548	59.6537	65.0793	62.1392	64.1594	26.5745	31.9239	42.582	21.3924	51.3772	67.9384	44.4078	49.263	43.9616	48.4713	43.7876	41.052	96.4414	99.1294	70.7658	97.6838	101.309	102.955	74.5167	119.937	96.0156
5.87_460.1984n	461.206	5.87	37.706	19.8682	34.452	40.2456	35.6816	49.5836	28.5301	28.9494	62.3618	36.5674	36.3489	40.2313	57.4715	20.7478	33.0941	77.1605	37.777	28.8879	29.5602	54.1126	65.0462	52.5199	61.9866	53.1477	22.3321	30.2209	44.0044	38.9484	48.7839	61.5686	55.7433	52.6353	44.9281	31.2858	35.448	26.7325	79.2511	32.3974	36.442	24.834	41.489	37.6455	30.7923	26.299	36.2971
5.87_328.2641m/z	328.264	5.87	5.96641	1.5036	5.69071	8.16023	4.21935	2.20888	1.85602	0.173664	10.387	3.95613	7.81645	5.65162	4.69722	0.469331	1.79623	7.63519	2.64123	2.35238	4.93438	3.38	7.62224	3.9402	7.51723	5.3672	4.24868	0.833639	8.31517	3.96067	4.56371	11.3169	5.1132	4.94951	6.7038	3.56376	4.21223	1.60844	2.30085	19.5103	6.23408	4.97283	13.5493	4.49897	8.52232	12.1232	6.74779
5.87_733.4430m/z	733.443	5.87	5.29251	40.485	2.31792	7.90492	6.91267	9.52153	15.1277	0.636941	0	15.4099	2.0486	2.60397	18.5251	11.0064	3.56619	2.0953	3.37446	17.9458	1.09334	0	0	2.19363	2.94887	3.15424	0.762917	2.31772	0	0.0433127	5.25074	6.28349	0	2.0522	0	1.40198	0	0	0	0	0	0	0	0	0	0	0
5.88_518.3234m/z	518.323	5.88	48.9306	41.7411	33.0953	34.4107	61.655	33.5913	31.3268	31.2125	30.175	35.479	21.0325	40.0589	25.5047	28.9162	18.7023	39.915	28.3742	62.6122	21.7795	44.2533	48.7274	50.3011	28.4887	41.9854	18.379	20.0632	28.476	14.8264	21.5924	35.1481	14.6476	18.4509	19.3748	15.4852	35.381	40.0498	38.6875	56.99	68.4251	54.258	57.9858	76.3256	67.8734	50.2156	45.958
5.88_258.0887m/z	258.089	5.88	4.82015	35.8717	0	0.268764	0	5.35437	4.24415	19.4425	0.170455	29.4062	0.334032	3.60464	0	1.34021	0.547772	0	2.36403	0.369151	0.000190403	0.0645656	0	0.113742	6.92162	3.67657	0.114938	4.65368	0	9.55112	13.1086	2.33707	0.315618	1.70411	11.877	0.000573541	0	0	0	0.448461	0.00218669	2.78815	5.28835	0.0122284	0.226306	0	0
5.90_505.2330m/z	505.233	5.9	935.764	977.451	816.323	1279.63	1053.4	963.216	1020.9	1024.12	1431.5	1596.49	1742.39	1251.94	1501.37	1381.75	1334.31	1417.79	1204	1168.23	506.442	935.525	1034.81	933.122	1766.53	1306.22	942.316	1020.43	949.947	855.487	1138.92	1472.83	1448.24	1475.77	1780.03	1509.21	1438.54	1434.47	1745.83	1555.87	1602.35	1667.94	1739.47	1607.07	1755.43	1795.44	1888.86
5.90_104.1061m/z	104.106	5.9	315.714	393.306	309.564	336.344	342.458	242.969	342.732	274.265	304.19	373.541	346.927	328.131	279.095	338.426	250.715	398.697	249.878	261.933	115.614	242.93	254.45	203.606	276.506	255.905	189.451	194.251	211.179	211.497	177.478	256.205	203.078	244.901	270.67	224.861	329.859	349.213	432.095	475.236	528.732	520.606	501.987	546.813	508.093	449.568	464.936
5.90_541.3169n	564.306	5.9	529.993	619.289	476.669	752.025	652.55	572.269	604.333	591.581	847.777	967.7	1062.46	741.452	919.537	773.127	781.056	848.289	673.743	687.226	263.098	481.292	563.502	516.763	942.796	803.921	532.057	529.671	551.473	466.63	625.035	797.089	768.388	807.743	1001.7	810.843	801.143	899.573	1732.8	1293.83	1329.77	1349.9	1416.34	1332.85	1307.97	1401.08	1561.91
5.90_524.3141m/z	524.314	5.9	136.983	160.412	121.349	199.241	158.67	172.949	161.41	166.57	222.637	271.154	295.346	177.884	232.899	218.451	211.193	217.337	172.278	188.234	54.9343	148.727	147.18	123.399	253.991	190.449	113.767	126.948	138.888	108.339	156.693	221.063	202.436	228.418	276.82	219.895	209.759	244.493	567.843	375.596	397.54	424.791	438.846	386.254	421.285	379.236	467.952
5.90_500.3115m/z	500.312	5.9	43.0139	47.5104	28.0593	56.2303	58.8759	21.1751	28.6054	23.093	57.9319	31.6057	35.9209	35.8248	21.7185	31.7304	16.4959	46.9488	17.4173	36.0224	22.7342	43.9562	43.5323	47.0767	33.7353	34.1855	19.8862	21.2603	30.7445	14.7276	23.5282	32.9594	23.5358	25.0268	21.8994	29.9881	33.4671	31.9165	44.6484	73.2908	58.3559	68.8426	38.9174	42.0269	42.2074	38.9626	51.0193
5.90_1081.6161m/z	1081.62	5.9	16.6028	11.3477	0	1.91559	13.5423	0	2.50472	0	0	1.23544	32.3546	1.04689	0	3.58482	0.20811	3.77784	3.86085	2.74343	0	1.56848	1.16077	11.1206	2.5833	9.33257	4.29072	0	3.24928	3.468	3.46307	0.684501	0	0.346809	5.62067	2.32381	7.07699	13.1767	102.833	23.4251	7.99416	19.8529	16.2834	52.4346	13.5258	5.12383	12.1541
5.91_1105.6282m/z	1105.63	5.91	9.6889	18.2472	3.28791	17.0568	21.8797	3.44306	6.9738	9.32268	18.0565	36.6023	34.0872	28.392	28.2258	26.7733	13.102	36.6234	22.5511	7.08689	0	4.85927	9.95664	7.48976	45.4639	21.8587	6.11146	5.90739	15.2714	3.87685	5.7136	13.1006	18.5683	21.5077	46.9815	34.5458	34.9787	34.6159	130.129	61.03	71.9761	69.7204	73.0198	76.3331	63.7061	93.0712	126.532
5.91_521.2041m/z	521.204	5.91	12.9429	6.36782	12.1575	19.6233	5.84544	6.91747	15.5335	10.465	12.0056	18.0523	12.2889	9.72879	14.8028	9.19087	11.0149	7.1454	12.8911	11.3545	7.33717	8.65071	12.7193	7.02539	17.1448	7.68618	10.3712	12.5628	9.02629	5.53566	8.22483	8.73605	19.6664	13.9147	15.0658	17.0779	9.88028	13.8798	61.2775	10.7058	9.49593	17.1377	10.9675	5.99627	13.0836	9.60676	6.86641
5.91_580.2763m/z	580.276	5.91	7.53403	8.33124	3.77583	5.93578	6.04035	7.8323	17.4597	11.6977	5.32243	7.57986	9.17153	11.2103	6.72197	12.1375	7.91985	11.6392	6.93262	14.3811	6.27944	5.53621	10.7925	1.67901	11.8155	8.72326	7.64927	12.3788	12.5846	4.83843	8.84439	6.54533	24.1038	16.826	11.4554	14.7445	37.6306	8.12671	55.7829	3.69746	10.8138	11.103	7.63975	10.4586	8.87854	0.714941	4.67889
5.92_258.0869m/z	258.087	5.92	0	0	0.563111	0	3.52632	0	0	0	0	0	0.408079	0	0	0.139327	0.899075	0.598883	0.757127	0	0	0	0.304922	3.0757	27.0288	0	2.42094	14.0404	0.214233	0	0.280326	1.21254	0.692259	0.687621	0.423363	0	1.53539	0.69098	50.4605	0.845105	0	7.37002	17.3427	47.2689	0	1.1223	2.41976
5.92_1084.6818m/z	1084.68	5.92	0	0	0	0	0	0	0	0	0	26.4184	0	0	0	0	0	0	0	0	0	0	0	0	0	0	0	0	0	0	0	0	0	0	0	0	0	0.976502	42.4412	0	29.0021	0	0	0	39.3205	0.19712	2.55936
5.93_1105.6750m/z	1105.67	5.93	0	0	0	0	0	0	0	0	0	0	0	0	0	0	0.945131	0	0	0	0	0	0.933792	0	0	0	0	0	1.43275	0	0	0	0.82577	0	0.823696	0	0	0	22.1538	0	0	0	0	0	0	44.5393	3.8949
5.94_311.2582m/z	311.258	5.94	12.8858	12.6716	37.2429	13.8545	8.79649	14.9446	25.9589	23.4074	33.3399	9.78887	12.6684	11.7472	50.6258	4.46414	5.6832	82.0775	14.6341	16.1093	26.8668	15.2974	25.999	18.0004	38.7419	27.8994	7.51502	4.41933	31.1658	21.1141	10.9571	32.0329	7.45072	10.8656	7.88307	30.7175	11.3548	8.8746	8.85151	24.776	35.6201	25.9802	36.0773	13.7169	49.4814	51.2594	32.319
5.95_516.3055m/z	516.306	5.95	19.7123	17.0259	44.7718	29.6537	10.5824	18.9922	46.4362	20.4462	43.2018	16.9993	14.925	17.455	46.075	12.8895	8.952	121.9	11.0097	19.114	47.7245	26.4357	22.4924	36.3517	32.6758	32.1262	26.0104	13.5365	48.265	29.1409	22.3423	29.6387	16.5532	19.8393	25.1783	19.0128	22.8526	32.2111	14.748	41.8067	42.4437	47.4337	54.528	51.2398	38.6144	33.4158	33.7047
5.97_282.2789m/z	282.279	5.97	18.5478	37.5768	55.4837	36.4887	15.8399	34.3532	40.1705	29.1161	26.1567	45.3489	37.1536	21.3444	41.4344	11.1368	17.976	12.2077	28.7888	19.6227	37.3787	33.6683	29.7521	31.3885	33.0217	33.3188	27.8404	35.266	43.4878	26.4345	73.0801	65.3468	36.8335	48.5913	20.3415	23.6027	24.3919	3.27114	0	6.72244	71.3874	8.64151	17.1845	79.899	16.2158	17.1925	31.6049
5.97_264.2679m/z	264.268	5.97	19.6652	8.05299	21.5734	15.8037	10.2793	19.7371	10.0931	15.9711	9.65836	10.3957	15.0863	19.0328	15.2924	15.6267	15.7018	5.31564	5.77207	17.9515	28.4692	36.4642	17.6	68.73	12.0876	12.8957	29.203	17.0467	24.3096	28.5858	36.4679	21.0453	18.7572	11.8131	16.05	14.9298	5.77519	1.23251	0	14.5801	14.959	19.4868	19.9582	39.6671	19.5805	17.5481	10.9186
5.97_252.2687m/z	252.269	5.97	16.989	3.62375	25.8024	16.7624	10.1249	7.83033	7.33245	14.09	47.8411	33.4391	16.6456	5.69425	7.30697	7.77195	11.0796	15.1498	6.32337	8.27477	10.4181	17.7168	15.6417	17.5733	9.47669	15.8899	10.9615	14.4645	20.9489	7.3131	23.7809	19.2851	14.9945	13.426	17.2814	11.5242	2.03854	20.6369	0	0.892527	0.605209	29.4601	14.0881	1.83965	14.4478	22.9998	7.12978
5.98_55.0545m/z	55.0545	5.98	14.6993	9.72508	7.83958	14.9018	9.73917	7.15895	11.9974	13.2424	4.60269	12.29	9.21724	5.26396	15.0149	9.30085	10.3923	9.02283	8.71188	7.72717	5.63531	9.35029	9.05938	7.88297	5.46536	0.739036	4.75945	12.272	10.2437	5.12412	10.4393	6.78672	11.4386	5.8963	1.70027	5.55306	1.95175	0.811113	7.31899	10.1358	7.39905	12.9503	6.31648	12.72	5.69429	8.69721	7.2438
5.98_125.0586m/z	125.059	5.98	2.50382	5.73665	2.56006	2.82978	5.90839	2.2408	2.7659	1.92211	1.79498	3.94153	6.62845	4.87536	2.79022	5.60935	6.38918	3.301	4.32023	4.89094	0.816979	2.5575	0.708686	2.08498	0.27798	0	0.131304	0.410422	1.76453	0.9571	0.693522	1.71556	0.663871	2.21543	0.656177	1.98906	0.476162	0	2.04453	5.39361	9.07996	5.69837	6.84935	3.57707	8.19557	5.54637	5.93286
5.98_107.0849m/z	107.085	5.98	7.93914	8.84828	3.14045	4.69189	6.23658	7.74041	7.73443	4.41629	1.07609	1.63784	4.44277	3.64515	2.42492	3.83698	2.66237	0.464142	3.07549	3.30008	1.30975	1.80728	1.32131	0.81373	0.661641	1.92725	0.503793	2.20933	0.58174	1.467	2.19418	21.295	1.26564	5.45288	0.633664	0.247275	0	0.260178	0	3.35276	5.7245	3.16026	4.44378	4.7231	2.74231	2.89799	2.20784
5.98_500.3477m/z	500.348	5.98	2.94416	9.11995	4.66798	0.379985	2.47864	5.49179	0.241077	0.443885	0.177702	8.99538	0.605949	12.2881	8.41044	5.08208	9.23747	9.93455	0.57431	7.66838	0.213288	0.665023	0.218643	9.63464	16.2978	7.19984	3.05393	11.4265	2.6012	0	0	0.126897	0.424073	0.415997	1.3454	0.281096	5.83866	11.0608	0.525903	13.0292	6.24664	16.2724	1.29588	13.3708	11.4755	22.8478	1.67092
6.00_481.2333m/z	481.233	6	159.497	67.4924	115.807	124.397	98.3324	92.2974	125.635	108.41	127.168	97.7995	139.06	91.8673	252.735	152.443	58.9161	375.749	61.1276	109.197	94.6527	131.983	96.5767	144.372	167.165	196.417	91.9891	76.9357	190.352	102.571	76.7764	105.217	100.754	150.382	99.7384	90.3264	961.275	1284.78	389.103	277.334	285.413	307.719	293.694	311.632	329.714	359.899	387.289
6.00_517.3167n	540.307	6	73.1042	36.0162	57.9458	61.2792	43.5342	42.651	53.7341	45.534	55.0708	45.9608	65.5473	36.6292	122.051	71.2693	23.9792	168.369	27.9233	39.3154	41.8718	65.1954	44.1583	65.8897	69.3906	76.3948	37.1087	30.9333	84.4208	39.4255	34.5213	44.9376	43.7259	62.5966	32.9433	31.7477	430.597	552.306	162.264	148.872	147.973	143.07	156.468	143.642	157.151	164.788	181.398
6.00_334.3101m/z	334.31	6	7.38688	4.10325	6.6595	9.37181	9.26025	5.66286	10.8365	7.50461	2.58051	7.26139	6.09608	11.0946	5.65968	9.84784	4.74695	4.96687	10.0633	9.67891	25.3706	17.7017	13.3936	13.322	11.2418	11.7254	4.77102	6.02996	16.1022	8.90155	16.1756	10.0387	4.57181	4.86042	5.94286	5.40891	7.47074	27.1615	4.66416	7.38736	4.8365	12.1014	15.0639	6.9694	6.12962	7.31913	10.6535
6.01_500.3135m/z	500.313	6.01	25.4952	7.73624	17.1633	16.1355	13.6308	13.695	14.4684	12.4732	17.7153	14.4902	19.8322	9.38817	36.6185	27.1217	11.7775	38.417	9.08908	15.9225	14.568	20.6466	11.9448	23.2218	19.1865	25.5612	11.563	11.6106	19.0913	12.3493	7.18854	15.6345	11.2811	16.3179	11.9741	8.09819	121.153	144.337	92.2326	42.9118	34.4628	45.3973	42.3476	41.0651	43.5436	42.2128	47.0335
6.03_128.9046m/z	128.905	6.03	11.3185	5.9244	9.90181	7.38129	11.515	10.1754	14.6178	11.4276	11.4017	12.818	5.25114	12.1636	9.39296	5.01204	7.51001	6.33848	6.25864	4.96804	11.4588	17.0805	9.56828	12.7936	10.9226	10.6536	10.4342	11.8719	10.2229	9.78826	11.3736	8.92542	8.40504	7.98705	11.5039	15.683	6.8859	5.85876	10.8097	5.30317	4.01929	7.46787	3.94126	12.3917	6.18848	8.7413	7.65937
6.03_550.4448m/z	550.445	6.03	3.68067	10.2896	2.74558	4.52338	9.61953	7.02664	4.03388	5.37966	7.01588	6.92541	5.57383	1.66193	15.5626	6.13204	6.64289	0.758892	11.4247	7.46772	0.299592	3.17231	0.281653	0	0	2.75221	1.8072	2.18857	3.58749	1.06731	1.16292	1.88024	1.00222	3.54764	1.15967	0.786338	0	0	0	0.914836	1.40486	0.786401	0.491536	5.3871	1.5828	0.669428	0.456111
6.03_524.3288m/z	524.329	6.03	0.371171	0.234179	0.38315	0.667889	1.30003	0.196737	0.136006	0.407727	0.0581896	0.0918447	1.08275	0.40826	0.193503	1.1837	3.82112e-05	0.0868046	0.162989	0.472783	0.11838	0.380502	0.324585	0.313388	0.56238	1.18763	0.447517	0.677649	0.510556	1.33628	0.305407	0.850593	0.131652	0.878904	0.365856	0.176786	0.31229	0.641936	5.50347	0.837394	1.65322	1.0904	2.30001	0.491428	1.59196	1.43702	1.71994
6.07_212.2368m/z	212.237	6.07	3.25679	8.39369	4.78357	3.4629	10.9552	2.35019	6.28751	4.76404	6.39576	2.72308	11.302	2.84206	4.78509	6.58186	10.1747	5.35979	3.27581	1.88151	5.04631	18.1785	5.97148	6.52514	13.3741	6.00691	0.679752	3.74696	3.44006	1.00648	1.60218	1.99437	0.305438	8.34286	1.95355	2.13232	0.470017	0	0	1.39881	1.42697	0.829147	0.524373	0	1.47557	0.315607	0.138401
6.07_532.4704m/z	532.47	6.07	32.4578	10.2839	11.6868	6.6127	16.1477	11.5761	4.07603	4.58093	9.87703	9.63386	23.714	15.5095	16.6191	12.0862	22.4686	10.448	7.63744	7.83491	16.0757	10.0484	30.3179	37.7989	28.1537	21.6967	36.1756	34.7882	27.6871	41.5934	44.2848	31.9579	24.8177	28.5623	30.311	20.4413	30.4168	11.4082	2.26314	1.35377	10.966	10.1459	12.6992	4.27277	0.879569	1.44546	0.00016405
6.07_156.0751m/z	156.075	6.07	0.509396	2.1063	1.32092	2.61545	0	0.100153	0.223102	0.471224	1.88024	0	2.05663	1.77608	0.919195	1.962	7.11089	9.85095	1.19846	0.579216	1.89136	4.61118	2.41198	4.20299	2.72497	3.21292	4.5263	3.84816	3.83344	1.94886	4.60446	3.46445	2.22444	2.48284	1.63487	2.38389	1.50186	2.4379	0.660374	1.13641	1.51267	1.97552	0.941948	4.63297	0.58467	1.88013	1.64322
6.08_388.3681m/z	388.368	6.08	14.1277	42.2543	14.067	10.9605	31.3707	38.3814	15.8152	25.7364	46.3896	24.3208	41.792	19.5748	26.383	24.9175	30.8757	1.08538	29.498	21.1304	9.10314	6.23008	6.90723	9.08652	8.0332	7.50767	12.5199	19.0373	10.5918	16.428	6.24662	4.65811	9.61185	12.1573	2.16172	7.01033	8.50722	7.7604	1.93053	10.2749	12.078	12.2369	11.7203	11.7144	11.2915	9.89784	10.1788
6.08_93.9358m/z	93.9358	6.08	30.1793	5.5933	8.22413	11.6406	10.7837	17.2638	7.63115	20.2924	11.9875	8.14221	6.48109	8.50114	10.4181	4.01434	7.2879	7.34762	3.3121	4.60216	8.79494	4.42197	4.96253	4.78749	6.81638	8.21885	11.1134	9.66986	5.30156	14.8477	6.65938	4.10604	6.68717	10.0655	6.22237	18.8229	10.8293	10.0253	9.92068	4.20589	9.64033	5.30683	4.5747	9.58605	4.91017	10.0405	3.81718
6.08_689.2631m/z	689.263	6.08	4.73337	1.94674	8.97386	11.1353	5.33427	11.7197	9.89972	8.19706	17.0093	6.18734	3.89225	7.07609	9.55259	3.04187	3.7172	19.648	3.35009	8.61979	2.24895	5.20699	8.21525	2.91948	3.57375	0.88273	3.03313	1.18627	3.26623	2.52784	1.32649	0.455092	2.91017	2.49188	2.24356	2.23794	6.93789	4.26017	0	5.12477	1.673	2.50056	2.34381	2.99669	3.13752	6.29894	6.38341
6.09_450.2905m/z	450.291	6.09	88.285	44.9338	24.884	90.564	49.7897	48.2981	45.0103	30.1891	96.8737	18.2611	6.54285	29.9987	84.4049	53.0691	109.453	89.8374	44.1015	71.0827	114.578	90.606	61.6305	75.7896	41.8744	56.0923	29.9378	51.3183	41.2731	6.79687	58.2769	45.033	32.0339	11.3013	51.0059	40.638	68.7705	133.161	1.80339	51.1435	53.597	23.0515	36.9612	42.6154	70.483	18.5778	53.0047
6.10_507.2471m/z	507.247	6.1	26.4191	27.5587	71.3157	66.072	35.6086	92.2353	59.2494	54.4494	43.6898	61.6075	26.0687	29.9	47.7013	20.3092	10.9527	168.259	16.8659	80.4047	22.5964	16.5607	15.5638	25.863	16.6729	15.5117	18.0095	8.3614	26.3623	6.03258	22.1443	38.5512	12.5387	24.6091	19.8803	17.4455	18.5565	10.3558	4.04641	49.8276	60.3442	73.7908	72.8577	76.106	66.5631	58.7918	62.1573
6.10_566.3206m/z	566.321	6.1	30.0665	33.5799	66.1654	66.6176	38.1933	84.5605	77.2343	52.8308	86.6637	52.8404	20.1465	38.2387	50.1032	16.2514	13.1303	145.45	27.1932	75.7073	31.6769	36.4025	21.1795	37.8888	19.0245	19.3376	26.2057	13.7881	30.3287	27.951	37.8959	50.408	15.392	24.2375	31.2989	23.8716	16.8515	25.9515	9.72261	69.5124	61.8786	62.898	71.776	76.4067	65.9257	67.6632	53.1625
6.12_283.0186m/z	283.019	6.12	200.097	171.259	178.439	190.075	156.872	151.983	170.51	140.745	152.931	186.038	152.673	215.843	197.065	221.712	120.979	105.827	171.471	194.735	163.615	235.21	150.642	145.926	167.874	164.764	178.185	149.946	198.582	171.033	140.655	175.736	124.713	140.252	133.122	142.137	142.419	196.552	0	166.258	152.676	172.949	163.503	200.975	193.199	205.93	177.48
6.12_360.2666n	361.274	6.12	258.063	269.638	253.005	259.012	196.512	231.178	251.813	197.004	230.902	251.991	197.248	292.429	275.47	252.027	149.392	242.823	242.144	250.661	209.509	240.494	176.347	210.332	223.038	219.2	237.296	229.327	297.528	237.892	216.895	270.729	203.734	218.708	198.426	185.941	195.671	255.534	12.8392	206.235	222.524	255.846	260.982	276.974	265.152	284.4	261.59
6.12_311.2577m/z	311.258	6.12	21.6658	25.8693	111.08	30.5998	24.1591	83.3555	55.0153	31.1851	61.13	26.0481	24.3794	30.4817	55.8221	29.2815	15.0474	168.643	21.4923	22.9806	14.9127	30.9411	19.8617	21.5561	21.5892	27.785	18.5998	14.7311	38.7897	39.8815	19.3477	18.3581	12.1279	24.395	14.8068	17.9444	14.0221	16.4209	20.2041	33.1161	27.7111	38.8705	36.6038	35.57	35.9763	34.1738	36.0331
6.12_417.2368m/z	417.237	6.12	36.7578	50.5955	61.2542	22.1614	17.249	59.7568	60.187	62.3233	25.6712	60.8916	24.3291	38.0554	38.8323	44.0073	27.0853	25.9773	27.35	18.9606	7.35249	8.04771	8.14204	5.40005	3.55582	8.70885	5.30719	2.44062	4.37026	8.88548	3.36269	5.74456	11.7299	16.3262	5.3426	11.6926	5.2774	9.34177	0	17.0677	14.0856	22.612	14.1205	16.1762	17.7072	17.4281	18.4011
6.12_519.2460m/z	519.246	6.12	3.87204	1.39256	6.13864	14.5861	5.29379	9.24951	7.30348	9.66255	10.0378	7.7586	3.452	5.72172	7.74725	2.31012	1.27747	5.3546	4.30036	14.2214	12.7465	7.4387	3.00975	7.8864	6.65185	6.83352	5.08533	2.84999	7.01517	6.70086	4.66601	6.90776	3.26648	4.95615	6.60159	5.15954	8.85167	11.801	1.99466	12.0972	11.2483	9.75267	10.0785	13.4611	12.2779	14.5269	10.5962
6.12_286.9894m/z	286.989	6.12	4.1817	0.831783	3.3018	4.66148	5.3466	1.38295	1.75976	14.3192	3.08612	7.62074	0.858304	7.8929	12.4655	5.21471	7.67421	2.76368	3.87346	10.2529	5.21076	7.39801	7.62477	6.4987	9.02884	5.15901	7.4487	9.07061	18.6443	6.75823	8.60639	9.26742	6.83601	6.28112	5.01961	6.04781	5.28356	9.02273	0	3.84596	3.83902	4.18592	6.71088	3.25894	4.37824	11.5649	5.89185
6.13_642.2789n	643.286	6.13	257.385	236.704	220.489	258.1	221.935	197.862	232.004	202.4	213.318	256.991	196.508	344.846	318.601	282.526	185.553	161.426	234.358	256.516	262.91	265.385	227.326	244.576	303.552	289.605	314.816	287.485	306.294	291.164	251.28	322.568	222.208	249.637	237.047	250.326	272.562	353.873	1.04387	177.939	198.691	211.643	236.313	235.23	248.748	282.922	270.328
6.13_476.3127m/z	476.313	6.13	34.6591	58.9014	70.9322	29.2169	28.2257	45.7331	57.9701	32.6748	45.1695	32.8035	23.3265	46.2877	43.9196	51.2318	19.4394	85.0749	23.7945	28.0446	24.8668	37.5064	24.5248	21.8068	21.4321	26.2514	22.6147	37.1363	39.1281	29.1561	19.1418	25.7568	16.3937	27.8202	25.0266	27.0828	14.2274	21.8032	1.70525	42.028	35.8223	47.962	56.0216	38.2828	40.4386	43.6295	45.956
6.13_269.2256m/z	269.226	6.13	5.2733	11.1298	5.58766	12.1491	10.4467	18.0777	7.28515	7.47717	11.8777	10.9815	11.6513	16.2433	11.4183	15.34	7.57556	11.2797	6.41697	8.6207	13.3159	16.2269	16.9081	6.37854	15.288	14.4772	10.38	6.25388	21.6087	10.9046	10.8049	10.6989	7.18758	13.2729	11.0421	10.383	8.52053	12.3338	0	14.7701	10.6727	9.66746	9.10982	16.8885	20.1354	12.7428	10.0148
6.13_592.2636m/z	592.264	6.13	14.9182	15.2223	11.1175	7.56729	11.7292	11.806	8.93959	12.9341	7.93237	14.2719	23.5977	8.81942	6.55438	14.2197	9.80007	5.96086	13.4263	16.6184	0.708327	6.28182	9.27117	4.12666	2.97492	5.13036	2.64231	2.91476	19.642	4.06285	5.88	3.24273	6.88774	11.0651	5.89804	4.83757	0.650845	3.20586	0	4.11519	6.98381	3.38145	8.34448	6.04619	2.34851	6.11124	4.65109
6.14_457.2325m/z	457.233	6.14	304.506	264.276	545.242	373.844	316.671	287.045	505.063	255.332	475.017	256.546	183.413	423.212	439.152	281.442	193.684	811.829	213.875	291.228	226.713	383.564	299.611	351.375	337.834	470.348	297.298	246.773	365.255	404.28	281.694	347.851	173.003	295.877	288.215	280.205	200.351	281.027	65.4811	391.396	381.22	396.48	403.824	418.794	430.424	460.601	484.989
6.14_493.3165n	516.306	6.14	123.396	104.814	206.075	120.597	118.841	98.8279	209.377	83.7094	173.323	81.8912	62.6433	145.498	175.118	106.69	75.1221	312.698	71.6116	95.8473	74.749	135.58	106.749	120.491	117.35	123.682	113.782	76.6011	122.711	153.39	98.1346	122.14	58.891	105.476	99.7018	94.4239	94.7195	134.38	119.527	144.033	158.77	151.556	145.478	155.605	168.891	170.885	181.02
6.14_527.2136m/z	527.214	6.14	22.1977	22.5644	14.1787	23.4927	28.4863	23.3626	12.4911	24.1952	22.6358	29.4927	36.3457	21.5133	19.8672	31.0688	24.277	12.6598	28.397	32.6998	10.4204	18.2666	21.0681	12.4336	13.8766	11.7459	14.3859	12.4793	20.6535	13.1238	9.58092	13.0446	23.8414	27.4883	19.1526	18.5798	7.1312	9.1377	0	12.4447	10.7775	8.45815	11.6058	11.4652	11.6089	8.48617	11.5022
6.14_1041.5087m/z	1041.51	6.14	147.533	7.33611	9.45972	0	0	0	0	0	3.01823	0.764436	0	0	0	0	0	0	0	0	0	0	0	1.90601	0	0	0	808.862	0	3.55006	0	0	0	9.85148	0	0	0	0.992761	3.16767	0	0	0.75267	0	0	0	0	24.8565
6.14_745.4744m/z	745.474	6.14	9.90691	14.9631	0.741963	12.8129	4.10045	0.252491	2.49869	5.3224	6.14523	2.23304	0.75855	17.2929	3.37341	10.3198	8.10179	4.32066	1.70217	1.40927	1.04122	2.47555	2.20647	5.04535	1.45483	2.6585	5.60014	1.28275	0	2.33798	4.39411	1.25085	7.38139	1.52991	4.19987	2.89061	3.21492	6.56617	1.25989	5.91772	5.71094	1.88154	1.24285	0	4.89491	0	0.0828948
6.15_850.3993m/z	850.399	6.15	10.1643	11.2698	9.297	8.11328	11.8528	5.23959	9.35383	10.5245	11.751	7.73223	11.2779	7.24014	7.2129	5.04594	11.9985	3.79033	10.8483	5.47632	19.0007	5.88379	7.07402	8.01799	7.7143	9.68731	6.74631	7.98673	3.38708	5.47684	8.41369	6.19241	8.52376	4.77316	9.92343	8.02541	6.87985	6.60815	0	15.2009	11.7934	12.3787	8.83619	11.5794	11.2104	12.0448	9.54906
6.16_381.3142m/z	381.314	6.16	0	0	0	0	0	0	4.26307	0	0	0	0	3.59397	1.10537	0	0	0	0	0.691377	4.75143	0	0	0	0	0	0	0.30583	0	0	0	0	0	0	0	0	7.3718	9.78178	0	0	0	0	0	0.0293088	0	0.253356	0
6.17_570.2578m/z	570.258	6.17	68.9095	35.9264	50.4818	58.1472	40.9031	51.7801	54.6884	42.9426	74.3366	42.0038	77.7524	63.4864	51.8469	38.9028	46.0787	47.0591	43.4591	40.36	65.7774	44.5154	59.8661	49.7695	49.1332	38.361	44.3879	47.7283	44.1745	45.4795	44.8803	48.7703	46.6312	48.5554	51.2873	49.0758	49.6194	49.3069	0	20.0676	22.5106	23.0096	15.3555	25.0808	23.2396	31.3061	30.0449
6.17_577.1351m/z	577.135	6.17	0	0	0	0.603254	0	0	0	0.738148	0	0.759592	0	0	0	0	0	0	0.194561	0.194192	0.73068	0.0538044	0	0	0.252602	0	0.0339992	0	0	0	0	0	0	0	0.628076	0.62463	0	0	960.665	1.53777	0	0	0.0183077	0	0.994046	0	0.54683
6.19_133.1505m/z	133.15	6.19	0	0	0	0	9.23608	0	0	0.0475691	3.38845	0	0	1.46194	0	0	7.19076	0	0	0	0	2.84126	32.8908	0	0	0	0	0	19.4945	0.0180944	15.5718	0.38229	0	95.8242	0	0.0600196	0	0	0	0	36.9698	0	0	0	0	10.0032	0
6.19_282.2791m/z	282.279	6.19	0.0600961	6.68451	1.23629	0	0.099448	0	0	2.25063	2.23564	1.53658	9.31266	4.45592	1.26859	4.06031	0	6.50462	1.53313	20.6656	23.0757	1.58482	3.4052	0.0482867	0	0.666187	0.478759	0.439758	1.66276	5.34191	0	1.14366	0.811029	0.481752	1.71998	1.53962	4.65179	0	60.8311	1.03613	10.7016	0	0.000609293	0	2.29563	0.942565	0.23038
6.19_173.1346m/z	173.135	6.19	1.03274	87.0296	0.863852	0.599356	0	1.18833	0.486897	0.535789	0.366433	0.561855	0.6562	1.09636	30.5826	0.406976	0.435713	0	0.276513	0	1.85989	1.01625	2.51177	0.738696	0	0	9.73029	0.352554	0.55819	0	2.61273	9.29127	0.779211	0.821476	0.688198	0.480477	0.811006	0.62742	0.683865	0	11.1141	0.498162	0.648787	0.199609	0.513782	0.281973	0.821909
6.19_121.0998m/z	121.1	6.19	12.7916	14.1399	15.6127	8.05741	6.60156	4.84746	8.05009	6.71917	12.2723	7.00134	7.61997	8.9438	7.675	6.84173	5.51922	9.43332	3.33731	10.9869	4.07966	8.25782	7.22666	5.83432	4.02797	3.37593	7.43263	4.4584	11.1188	9.49798	4.79194	6.39145	5.20694	5.11077	5.05174	4.52296	8.08561	6.43013	3.29264	4.77677	4.80406	6.33482	17.32	6.81195	6.84709	5.54689	6.55462
6.20_385.2736m/z	385.274	6.2	4850	4976.04	5760.78	4795.69	4826.91	5111.15	4626.12	4291.5	5289.76	5567.1	5028.04	4177.75	4458.76	4352.31	3505.5	4291.61	4301.1	6346.52	5604.25	4761.54	4457.91	5015.13	4638.96	4036.33	3829.29	3232.76	4313.92	3197.01	3293.08	3495.6	3449.23	4378.96	2908.82	3591.72	2603.9	3081.57	953.49	2881.26	3804.7	3993.65	3517.56	3877.65	3762.6	4089.96	3394.76
6.20_505.2331m/z	505.233	6.2	195.747	176.417	244.338	242.565	202.384	215.852	342.035	252.293	429.805	257.183	154.228	209.105	231.731	180.284	283.184	223.638	182.22	320.799	286.67	248.507	250.754	218.503	164.79	241.938	164.378	158.902	183.175	221.433	159.297	187.144	133.324	186.677	287.869	200.103	161.95	212.972	67.0584	159.602	180.898	184.206	149.573	144.238	156.661	192.545	144.357
6.20_526.2916m/z	526.292	6.2	47.6433	74.5088	78.2724	45.9718	39.9797	61.2054	38.8463	39.4943	36.5639	69.9166	25.8118	103.833	66.5508	30.6132	48.0055	62.7854	52.277	94.3185	141.896	44.1758	51.4538	114.982	37.7643	48.2303	36.2063	31.3663	66.2728	46.5767	35.5261	42.2739	26.1357	47.4581	34.684	20.8966	18.9992	39.7136	2.30079	44.4146	30.8278	35.7782	20.3474	31.3572	23.4409	38.8574	106.594
6.20_547.2656n	548.273	6.2	48.993	27.8167	34.3216	191.033	38.4561	46.4614	73.0493	27.3051	32.1731	21.4971	284.971	19.7225	17.958	21.813	21.7881	83.8274	12.236	31.6811	35.446	41.9721	34.6935	28.521	17.7378	25.2662	36.2887	21.7063	37.158	42.9206	16.4314	52.2846	27.4779	21.1455	13.7089	14.1201	15.2028	22.0874	0	21.5786	14.2565	17.7953	8.98856	15.7502	13.2937	18.1484	19.417
6.20_354.2795m/z	354.279	6.2	13.0245	14.759	6.77868	7.49098	7.20525	11.8248	13.4678	21.702	58.4104	11.6912	8.38648	29.8292	16.9772	6.15513	3.84441	5.50825	8.62698	8.74026	20.3753	16.8416	19.5285	15.6859	2.86437	56.8428	8.1817	3.52115	12.4311	4.85897	16.0069	15.054	11.155	33.1453	5.02041	3.96157	17.5198	8.28077	0.255887	6.01163	5.11856	9.68394	5.64367	5.13184	6.51047	8.02579	4.61659
6.20_171.1157m/z	171.116	6.2	0	0	1.01978	0	4.42691	0	0	0	1.71459	0	0	0.766213	0	0	0	0	0.577504	0	0	0	0	0	0	0	0.316475	0	0	0	0	16.7392	0	0	1.21833	0.387028	68.5089	0	0	0	0	0	0	0	0.937445	0	34.3997
6.20_551.3309m/z	551.331	6.2	5.7277	7.44103	2.22729	2.50869	3.35702	8.58396	5.73748	6.35047	11.7044	1.91378	0	5.0531	10.8306	1.79698	9.19813	27.6482	0	3.9865	8.61945	0	6.82698	23.8953	0.0230564	0	2.75508	14.0368	5.15122	3.18879	1.16484	1.46522	31.9987	6.16018	7.51999	1.74368	5.7649	12.2331	0	5.01186	0.676025	0.935102	7.20468	3.25113	2.30213	0.875236	5.06623
6.21_408.2000m/z	408.2	6.21	60.9891	19.3226	16.3469	5.69326	35.0148	31.1722	11.357	24.9807	31.2151	10.7793	17.345	9.96826	25.5204	12.8724	28.9221	43.8412	23.8768	4.71804	29.4535	19.6847	10.3865	18.965	28.6289	29.8387	14.5769	27.1804	27.2477	15.3378	28.9574	22.9887	14.6663	26.4942	12.3265	26.9466	16.4938	34.5917	0	4.41097	210.998	6.28334	23.8356	4.97771	18.1523	12.2906	4.94939
6.21_407.2554m/z	407.255	6.21	1102.97	1101.92	901.784	1067.86	889.759	740.734	1057.97	1194.64	1044.21	914.808	1011.3	863.185	1236.79	718.799	785.405	1096.56	675.912	1035.31	1478.22	1097.91	766.462	683.685	1692.79	591.316	754.374	1306.49	537.267	879.242	639.492	542.776	933.84	1042.97	671.569	946.229	682.123	592.14	467.728	493.902	1220.73	746.032	591.571	698.695	663.971	777.717	542.497
6.22_1157.6605m/z	1157.66	6.22	0	13.9639	0	0	9.79621	0	57.3555	0	18.5667	0	22.5479	5.0473	0	0	0	4.91923	19.9577	52.4521	20.6906	19.5308	63.7076	20.5945	44.8173	16.2101	20.7393	24.5616	15.8514	33.7686	21.7462	0	13.1419	75.0688	70.4027	66.141	58.5694	10.6001	0	20.4632	14.4598	20.6742	0	0	10.8107	21.1934	12.49
6.23_531.2485m/z	531.249	6.23	1703.99	1822.65	1334.68	1883.45	1676.13	1406.66	1766.68	1324.83	1927.1	1619.72	1793.16	1559.44	2362.95	1376.54	2166.8	1565.99	1254.74	2337.84	1806.7	1536.89	1646.74	1384.67	2240.47	1286.86	1730.72	1757.52	1931.71	1800.51	1547.98	1567.89	1531.55	1758.97	1627.03	1725.76	1613.4	1479.76	1580.45	1789.1	1669.32	1995.41	1106.31	1837.74	1358.8	1260.32	1437.77
6.23_590.3228m/z	590.323	6.23	971.537	481.422	560.153	896.627	656.562	807.617	841.087	645.776	811.509	843.904	552.722	631.043	1163.39	616.784	863.364	980.597	629.685	684.485	563.902	727.486	1010.01	884.433	839.191	877.566	725.612	859.31	397.644	687.122	496.97	525.574	758.088	818.873	659.859	760.369	1063.5	664.882	567.933	345.783	535.662	595.175	780.943	417.861	483.895	568.363	545.635
6.25_184.0721m/z	184.072	6.25	24818.1	29619.4	29196.3	31055	32341	27608	30238.5	27078.5	30936.6	31852.2	28953.9	28499.2	38587.9	27279.1	24701.8	33179.8	23525.9	37213.4	25449.1	31279.9	22811.8	28966.3	37574.8	29298.2	28327.1	27010.1	33519.6	26412.7	25910.2	28242.7	23404.8	28644.6	26383.8	27800.9	27002	31874.8	36820.1	32153.2	35888.1	42479.2	38512.7	39017.5	38886.4	41746.2	36142.3
6.25_1135.6758m/z	1135.68	6.25	224.198	1281.98	502.889	715.42	899.067	374.647	496.38	461.405	351.651	884.789	444.814	860.766	1138.81	571.878	348.239	805.655	314.445	1123.79	448.164	891.047	395.545	693.452	1083.1	617.309	925.395	574.367	995.226	550.951	825.162	542.879	202.094	515.63	457.476	874.895	402.179	544.927	446.543	1238.71	1747.35	2068.11	1247.56	1537.67	1391.88	1932.79	800.638
6.29_337.2734m/z	337.273	6.29	514.9	89.1839	168.34	182.595	1051.02	296.43	293.278	137.03	465.76	134.379	485.961	140.403	283.631	356.069	654.86	408.242	339.702	98.9185	382.876	182.078	343.4	116.348	481.336	231.073	613.24	436.933	81.066	62.9791	328.419	250.629	349.464	179.641	135.544	87.7875	290.307	291.07	0	39.4975	153.07	35.5462	21.6107	200.805	239.644	917.973	139.206
6.30_483.2471m/z	483.247	6.3	181.551	111.64	158.667	177.982	175.907	256.362	310.685	143.056	336.183	135.8	12.3002	157.506	251.218	36.771	174.929	391.773	163.277	143.145	285.609	146.885	214.661	164.738	106.462	89.4249	67.266	80.4964	34.1718	59.18	325.561	224.478	68.0868	207.673	116.15	197.969	195.249	276.609	0	118.131	149.848	225.511	112.723	70.9805	178.701	59.3976	119.991
6.30_542.3231m/z	542.323	6.3	177.252	45.0399	152.292	187.611	220.298	78.0012	107.074	104.059	123.316	202.001	16.2306	131.67	620.139	255.616	21.6438	114.544	145.516	118.176	104.928	71.4225	100.951	198.174	60.7053	12.3754	65.6053	91.0089	24.913	63.8482	221.942	279.531	127.299	108.777	213.779	80.3335	139.424	133.357	0	231.836	235.945	21.8972	4.76215	69.2516	125.317	24.7085	299.648
6.31_566.3217m/z	566.322	6.31	52.2579	113.59	141.924	32.9566	52.7846	20.8169	7.13206	63.5505	175.598	43.003	51.9405	35.11	302.628	83.1033	67.8561	23.6944	109.351	0	56.5225	33.8808	48.2206	87.469	311.09	32.0963	65.4141	118.89	252.775	143.63	28.3585	64.7391	204.282	118.64	259.627	236.495	239.699	112.012	0	0	0	7.97839	38.5452	43.4891	68.273	17.5186	0.00607751
6.36_385.2740m/z	385.274	6.36	1458.08	944.305	1377	1195.66	1346.78	983.77	1326.69	1069.58	1530.45	934.496	1144.85	1257.04	1144.77	958.973	1062.87	1376.57	1121.2	1231.73	1095.23	1318.51	1153.51	1128.12	1307.29	902.961	1042.01	958.393	797.503	976.874	954.148	1028.38	923.466	846.102	1032.88	928.183	983.317	1039.45	2568.75	849.507	1130.8	957.199	854.393	784.282	1302.09	1116.49	784.193
6.36_505.2329m/z	505.233	6.36	1335.56	693.135	880.383	958.741	754.395	991.571	889.118	899.232	1018.18	991.466	1215.95	1189.12	1202.42	727.038	1033.52	1042.39	1025.27	953.779	906.604	1057.24	1327.23	1297.12	972.142	910.288	887.834	1020.21	661.745	977.245	729.91	806.206	1027.58	948.934	974.535	620.309	1046.29	965.775	649.49	532.054	739.317	570.474	505.977	540.999	631.525	537.721	790.077
6.36_525.2859n	526.293	6.36	279.736	144.976	160.612	266.174	203.612	155.819	105.144	169.043	254.66	189.738	247.477	357.891	134.15	216.993	248.145	399.466	260.904	208.846	244.09	340.669	354.35	319.426	278.661	353.268	119.144	94.2653	139.484	150.814	151.999	289.256	214.918	476.695	88.9464	176.654	164.32	302.168	161.447	96.1397	122.086	109.906	181.917	238.23	82.6833	111.405	314.318
6.36_354.2792m/z	354.279	6.36	144.075	13.4897	176.467	62.9199	38.1316	83.97	66.3214	74.0377	117.613	103.622	87.3174	262.308	148.293	101.176	136.805	44.6081	172.036	47.1741	26.0536	146.345	45.4397	91.6445	84.3888	82.2474	71.5327	97.7483	11.646	52.347	14.73	67.7108	74.2184	122.831	49.2058	25.4435	55.7634	30.5713	115.698	53.959	18.5831	57.6844	25.9634	126.065	8.54779	13.9075	81.6015
6.37_487.2226m/z	487.223	6.37	215.987	106.398	75.0598	76.1199	100.874	187.213	74.3295	79.9869	176.627	84.0643	57.6715	85.1399	127.023	121.065	125.085	151.108	190.963	67.7297	98.8071	187.365	154.502	177.364	75.0883	110.642	77.8105	55.9744	143.55	150.311	116.807	88.5122	115.539	162.27	120.221	120.119	94.2429	42.3569	26.5371	12.6014	25.0116	5.89333	31.1798	10.5565	28.849	136.818	45.2148
6.40_567.3332n	568.34	6.4	5953.47	5365.99	4696.33	7499.15	7215.09	5150.5	6282.72	4686.68	6522.05	6817.21	7772.24	9046.46	6771.69	7840.08	8031.02	8041.67	5782.92	9481.09	3874.48	6120.3	5609.49	6064	8678.55	7016.38	6285.33	6393.47	5490.08	6072.44	6940.64	7760.27	6009.85	6468.21	8202.3	7252.69	7108.2	7627.38	18858.2	11124.9	11549.7	11909.6	11843.3	11323.2	11457.3	12938	13145.8
6.40_104.1058m/z	104.106	6.4	3011.19	3072.27	2408.68	2813.46	2804.44	1700.8	2181.8	2263.64	2194.61	2262.35	3190.5	3701.58	2416.38	3079.19	1990.15	3555.76	2109.86	2989.87	1082.07	1705.36	1609.51	1992.24	2428.21	1709.17	2068.07	1728.26	1992.08	1507.7	1843.68	1998.37	1616.65	1960.78	2107.49	1600.49	2250.46	2173.33	5884.47	4154.9	4507.9	3393.71	4598.52	3091.34	3487.25	3204.75	3344.28
6.40_550.3296m/z	550.33	6.4	2066.73	1759.81	1631.89	2382.58	2336.91	1803.58	2220.57	1775.41	2212.78	2107.77	2645.4	2878.87	2224	2628.17	2708.77	2815.88	1995.81	2986.02	1382.09	2034.22	2039.16	2053.19	2958.08	2598.57	2108.05	2208.75	1784.66	2202.08	2173.85	2496.29	2137.44	2099.37	2594.72	2638.19	2499.22	2570.17	5880.65	2950.38	2963.43	3338.04	3372.81	3124.77	2934.64	3142.99	3990.77
6.41_531.2484m/z	531.248	6.41	2638.26	2220.5	2395.1	3364.89	3163.66	2685.49	3038.68	2553.71	3029.99	2609.23	2707.17	3292.14	3324.23	2807.14	3280.77	3025.71	2311.73	2868.85	2470.37	2289.97	2368.74	2248.03	2743.92	2365.49	2684.43	3085.08	2445.13	2869.35	2379.3	2520.24	2564.62	2392.81	2885.38	3165.51	2911.96	2282.79	3773.92	2040.33	2788.64	2498.89	2792.3	2136.36	2353.76	2615.67	2506.48
6.41_590.3219m/z	590.322	6.41	624.759	478.193	631.133	770.787	671.807	726.612	837.236	786.443	706.423	584.923	515.134	862.303	556.05	868.931	769.75	635.464	613.206	827.661	621.847	535.293	615.653	592.701	616.945	887.527	570.202	767.637	460.641	605.913	861.727	750.336	813.779	594.502	840.765	968.596	628.621	504.397	1642.61	536.269	396.679	464.396	652.308	483.661	609.63	376.941	404.291
6.41_1157.6613m/z	1157.66	6.41	134.14	43.346	88.2146	138.879	95.4781	72.5509	153.636	119.47	65.5819	80.4183	67.0303	270.849	84.1447	108.917	126.745	144.173	112.838	111.05	137.314	43.3633	49.6397	76.2918	67.2791	134.437	97.9307	143.238	30.1763	89.4576	97.5432	89.7431	94.8894	64.9026	130.269	149.118	94.2174	51.6717	159.83	97.4781	63.6277	30.8722	56.5716	36.4311	5.81006	79.7078	59.8331
6.44_1111.6707m/z	1111.67	6.44	0	0	0	16.4257	0	0	0	0	0	0	13.0259	0	0	12.8419	4.97865	0	0	0	0	0	0	0	17.2738	17.6236	6.92019	1.56021	0	8.69921	5.81832	13.7655	4.34917	28.2024	15.9787	30.4112	29.9255	40.202	66.0788	40.5046	54.7792	29.6471	47.6569	98.3162	39.4325	59.8062	148.582
6.45_457.2326m/z	457.233	6.45	422.684	937.716	645.691	526.129	543.422	552.275	547.64	609.581	400.533	317.859	365.918	367.828	177.164	327.98	207.105	484.171	453.831	540.722	429.056	457.308	368.754	347.823	207.354	352.982	212.798	299.783	973.528	242.253	187.765	316.585	155.389	234.441	302.147	284.782	156.145	104.491	73.9942	178.108	225.751	156.999	247.389	200.709	79.4308	210.143	188.784
6.45_481.2326m/z	481.233	6.45	114.145	54.0051	41.1792	25.8163	42.2535	18.4277	59.239	38.1933	52.6571	47.0781	84.7757	123	110.591	144.605	100.228	36.3995	89.035	40.7286	171.403	180.566	190.763	139.544	147.056	163.349	163.86	157.102	230.704	172.124	236.857	321.89	170.067	261.035	90.6893	130.25	250.984	230.165	250.14	132.204	66.114	66.0542	69.7125	81.3922	114.483	88.8668	148.936
6.45_361.2735m/z	361.274	6.45	87.3285	63.4279	25.7484	99.8767	32.213	20.0042	90.9249	43.9337	43.7226	65.7189	150.695	40.9882	62.8475	82.9758	68.8057	110.149	81.0219	28.4304	103.455	178.83	91.1527	219.62	195.825	325.583	177.04	96.1779	331.652	147.792	185.839	148.749	108.327	93.4974	99.8778	146.617	219.931	259.584	558.295	55.2277	194.124	123.454	133.005	79.5986	65.6919	176.709	58.1815
6.45_478.2912m/z	478.291	6.45	18.663	121.853	165.775	53.8071	48.0904	62.2878	39.456	93.3637	23.5713	44.9626	60.8531	117.954	3.29285	56.6528	0	31.6974	48.737	41.5238	33.0612	51.778	37.3597	82.9696	17.0896	40.1791	3.45229	11.6228	148.459	26.3414	19.109	30.5773	33.0701	12.5013	0	9.54984	0	6.50607	0	3.81063	0	0	7.07377	0	0	0	0
6.47_337.2740m/z	337.274	6.47	691.396	1451.14	1521.65	1039.44	1384.84	1268.23	901.345	1073.03	949.587	826.78	923.167	801.599	600.758	695.484	461.619	1099.79	1049.38	934.577	554.798	930.745	834.016	1031	661.414	1051.74	742.959	595.173	1697.06	534.248	846.939	574.643	402.997	639.474	663.534	654.873	455.472	438.752	1298.62	491.244	665.886	583.954	716.149	468.638	504.643	759.629	844.45
6.48_543.3327n	544.34	6.48	427.119	503.341	272.65	529.02	315.55	173.527	309.454	380.431	328.909	490.595	909.021	667.595	607.875	1005.34	656.442	302.029	385.567	472.906	325.078	406.279	410.48	442.938	923.851	577.433	831.295	848.542	580.352	639.182	623.142	888.77	818.765	845.042	823.867	741.798	1282.3	1551.86	2567.73	1434.5	1082.69	1350.85	1390.05	1127.27	1243.31	1160.99	1306.02
6.48_507.2486m/z	507.249	6.48	560.073	369.082	342.875	397.6	314.554	225.557	451.741	416.166	396.347	365.918	684.515	450.096	757.412	867.836	684.636	367.893	557.518	401.71	516.88	427.086	474.738	418.997	835.385	650.58	793.514	839.661	529.851	784.142	639.398	755.686	881.946	902.134	808.008	788.455	1131.78	1063.02	1076.24	667.45	786.32	711.094	661.963	796.056	710.837	631.68	667.796
6.48_526.3300m/z	526.33	6.48	159.811	245.38	173.041	159.885	144.703	98.8969	109.028	137.493	122.979	170.257	324.524	181.742	254.178	446.888	274.372	139.695	177.89	126.962	114.959	152.929	151.041	144.364	315.484	195.872	292.448	338.438	265.703	307.162	260.421	274.572	299.157	335.139	334.811	301.237	546.954	579.223	913.588	400.951	422.478	390.688	508.17	331.499	421.628	426	520.225
6.48_184.0925m/z	184.093	6.48	43.2727	4.64413	9.17848	0	0.210719	1.10567	10.4114	0	68.7194	3.21136	0	0	0	0.174554	1.93466	2.9136	84.0035	0	32.766	0	76.6616	19.7938	19.7318	18.8359	20.9931	17.3118	32.4141	39.0026	5.04007	0	3.1091	12.164	46.5432	0	0	2.74559	23.6129	0	63.922	0	0	0	4.11525	0	0
6.49_566.3213m/z	566.321	6.49	84.771	78.4733	52.9324	73.755	51.7526	29.6062	68.9264	73.9709	32.1188	61.9728	140.972	58.5239	112.37	125.463	121.371	53.8777	67.2888	64.0902	54.5328	122.965	119.451	24.1915	129.657	111.233	165.548	173.587	71.7157	184.008	89.041	81.369	176.848	137.165	179.34	179.002	203.046	180.164	127.861	60.8698	58.3817	111.54	77.4941	80.0808	51.2761	145.095	127.299
6.49_1063.6755m/z	1063.68	6.49	52.612	86.6048	26.4194	32.0305	41.7259	8.50408	29.367	64.7097	49.5273	50.2348	49.5473	207.733	41.812	103.042	42.1811	23.491	65.1156	43.8224	5.96155	3.61562	33.3271	65.1045	202.58	186.24	89.5675	84.594	52.8734	43.8738	102.568	138.985	92.9053	199.932	87.4452	84.6523	345.367	339.728	397.517	180.593	339.347	302.245	663.973	266.24	373.282	237.981	429.821
6.50_519.3326n	520.34	6.5	1148.05	1179.17	1212.06	1060.67	1275.04	1161.84	1157.39	935.191	1224.79	1198.9	861.682	1030.03	941.982	779.068	678.075	1366.03	912.619	1334.11	615.099	848.93	871.739	897.56	730.904	1036.45	626.538	598.249	901.811	623.581	864.662	1083.21	503.482	916.04	705.159	885.793	912.817	1265.41	3122.75	1421.53	1338.26	1319.47	1374.38	1375.04	1295.1	1316.97	1518.42
6.50_502.3296m/z	502.33	6.5	635.248	811.116	501.712	579.82	665.284	714.732	474.448	497.838	592.004	569.109	457.285	537.233	597.09	515.864	379.464	775.402	445.941	739.489	354.283	490.865	449.107	547.719	564.819	654.281	388.674	377.665	445.858	366.576	499.26	629.391	343.786	515.819	450.064	413.792	521.123	634.177	1267.02	587.576	596.47	658.551	620.669	696.308	523.67	738.776	601.508
6.51_483.2482m/z	483.248	6.51	1876.17	1937.88	1599.81	1482.15	1710.1	1908.43	1795.77	1725.24	1870.83	1651.61	1178.33	1556.86	1541.91	1220.28	1246.79	1905.2	1471.79	1777.4	1306.06	1295.98	1515.63	1358.14	1396.36	1462.75	1082.8	1226.52	1240.73	1109.79	1539.73	1625.9	1063.28	1365.61	1197.64	1505.77	1522.58	1483.96	1756.15	1077.44	1022.86	1056.75	1324.71	1241.92	1114.44	1190.6	1322.56
6.51_387.2899m/z	387.29	6.51	42.9856	40.4171	61.2291	46.6643	4.58815	64.7126	36.7688	40.985	82.5797	20.8752	5.88599	10.4943	35.7283	0	1.12482	43.6992	3.43468	14.6528	224.94	96.9945	119.731	139.505	54.3728	82.5128	58.1666	15.9308	176.996	29.5989	30.8943	37.1179	17.2034	38.8387	14.7835	25.0479	73.4509	195.115	33.0174	13.0449	9.42118	17.2343	12.5289	18.0831	66.2706	40.3821	10.9075
6.51_1061.6528m/z	1061.65	6.51	54.8843	13.8981	31.8254	39.4201	134.293	29.6215	50.3536	50.6237	46.612	28.5626	46.7188	26.7365	18.426	286.983	1.15384	204.284	37.9853	70.1003	13.8709	11.0747	23.7732	20.7754	30.574	15.9698	18.4839	10.2771	27.9464	71.8608	2.84231	27.3408	11.6275	0	5.20269	5.3151	0	15.1081	139.178	346.312	0	11.9678	188.524	31.0214	8.31195	29.697	0
6.51_186.0767m/z	186.077	6.51	14.1538	0	9.88179	0	0	0	0	1.74733	0	0	0	0	0	0	0	0	0	0	10.885	13.1759	0	0	0	0	0	0	0	0	0	0	0	0	0	0	0	0	0	0	0	4.13376	0	0	0	4.28152	0
6.52_542.3212m/z	542.321	6.52	543.437	457.165	508.201	413.5	461.893	677.414	523.108	447.26	595.039	443.995	286.919	400.799	404.875	352.911	313.109	580.49	425.552	521.933	412.531	317.353	364.233	332.94	358.671	377.925	310.394	323.645	267.946	306.564	364.182	471.023	312.311	392.2	343.912	353.145	418.11	372.778	463.365	269.042	287.897	315.04	257.486	290.403	254.951	270.96	284.448
6.52_592.2742m/z	592.274	6.52	15.3569	143.02	134.934	28.5163	3.44044	12.3892	23.5904	11.8725	23.6434	5.42593	0.846792	25.4676	9.72198	0.883696	3.78473	85.2835	4.08854	0.136014	119.196	7.0818	4.49054	18.4747	4.6676	82.7116	65.177	0.835162	26.8244	12.3158	30.9482	1.72751	2.85257	9.47427	29.6195	9.00228	10.1464	30.3553	69.4101	7.11398	91.3686	94.6617	21.0408	62.7238	3.58556	18.6151	0.993654
6.52_385.3180m/z	385.318	6.52	98.0665	1.26754	96.5201	19.8388	11.1816	8.20955	66.2257	47.7478	0	39.2912	105.73	11.9907	135.731	168.381	37.5473	24.2692	233.052	14.5	103.568	17.0871	39.3589	7.11914	11.6984	167.047	67.7749	89.8055	60.7529	84.1154	8.55854	17.2793	225.857	9.27432	7.07204	69.9748	10.8299	88.2688	19.3241	104.371	114.385	54.0125	2.92616	0	319.117	190.818	5.16381
6.52_105.0611m/z	105.061	6.52	0	4.00629	0	0	46.6008	7.57051	2.77639	5.02217	0	0.0305151	13.5385	0	25.5288	0	0	2.60629	0	0.117417	18.07	0	13.8825	0.0955206	0	0	0	6.38809	0	0	0	0	10.949	0.172232	0	0	0	0.392444	0	0	0	0	0	0	19.2943	7.52767	23.2677
6.55_577.1337m/z	577.134	6.55	190.294	128.502	187.983	132.906	151.342	150.938	181.193	262.199	208.463	149.455	171.253	141.47	104.231	153.034	179.885	138.989	175.254	116.865	209.258	82.2671	171.259	153.2	140.34	225.821	157.294	142.04	126.797	144.836	136.955	157.704	192.685	134.29	152.025	138.34	114.888	101.273	0	153.636	152.495	134.044	111.422	152.692	86.3134	100.731	106.928
6.55_533.2630m/z	533.263	6.55	130.133	63.1092	158.289	160.424	52.6895	110.725	118.113	142.023	187.864	101.842	72.7289	69.013	113.387	18.5227	51.8045	120.426	30.043	88.9466	398.209	175.123	138.58	199.845	84.9333	126.039	73.3979	64.6943	284.634	78.151	94.459	73.5131	103.303	95.5818	67.0977	96.9566	200.798	218.108	13.6359	107.971	111.685	110.81	141.194	121.323	128.786	92.25	83.946
6.55_592.3364m/z	592.336	6.55	103.474	57.9721	97.8661	131.987	27.3832	79.0373	86.859	84.9206	154.987	25.7096	15.518	38.5921	104.225	24.6764	18.9586	71.4253	16.1677	29.1697	269.039	109.054	83.8837	123.271	80.0524	107.383	50.3928	41.5902	134.272	58.391	50.2875	30.0997	36.6729	46.7115	68.7667	48.1738	136.876	180.892	9.61605	66.1189	53.0129	70.4152	57.3867	63.5496	42.0687	35.2187	33.7225
6.56_409.3273m/z	409.327	6.56	19.1813	17.8082	5.64676	31.2974	1.31185	22.6477	3.35329	54.7392	13.6999	2.32113	0.729606	0	18.2266	0	36.0397	8.69866	0	0.580961	15.5655	102.687	3.96297	87.6378	18.0612	1.22298	27.4359	0	74.4425	0	2.41994	2.89567	3.46326	2.78623	1.93565	2.8589	94.5503	54.2469	0	152.679	9.23735	4.34038	9.07262	31.9722	0	12.646	1.98206
6.57_592.3688m/z	592.369	6.57	5.25012	5.24434e-05	2.37232	17.7301	6.73598	0.851364	0.538939	9.18525	3.84617	0	0.345234	0.0396292	0	0	0	0.847111	0	0.00849505	18.0693	34.1704	24.0004	10.7405	0.789724	1.77836	19.5154	0.157536	3.75033	0.0015635	2.07059	2.50117	17.9603	0.555947	3.53372	0.313393	1.18669	6.06051	0	2.84903	0	0.168771	0.0970396	34.173	0.000885639	0	0
6.57_526.3211m/z	526.321	6.57	0	0.0380157	0	0	0	0	0	0.826756	0.91796	0.367078	0.692519	0.0542964	0.0825776	3.4427	0.72039	0.250668	0.758403	0	0	0	1.08432	0	0.650007	0.298507	1.0154	1.35152	0	1.20181	0	0.300645	2.2758	2.6239	0.781093	1.57282	0.541692	4.36193	14.419	1.7599	2.13026	0.701657	0	0.727944	1.49575	1.78714	2.00617
6.57_566.2788m/z	566.279	6.57	0.0219845	2.53766	0.15296	0	0.702203	0	0.338262	23.1939	0	0	1.5668	0.111935	0	36.2656	0.654021	5.07799	0.0284136	5.94078	0.877259	4.6623	0.728289	0	11.6609	0	2.33906	0.986267	0	0	8.17966	5.10868	0	0.537815	0.192603	0	0.341998	27.6056	0	0	1.4549	1.57561	2.21023	5.34601	9.39988	0	12.2719
6.58_330.3371m/z	330.337	6.58	334.202	315.689	342.156	269.388	349.985	329.773	364.717	355.614	354.508	405.149	295.297	391.389	475.669	342.61	508	508.438	251.852	400.97	502.473	297.131	517.074	364.625	316.887	327.18	317.109	458.514	324.76	327.381	241.342	305.191	323.512	245.973	300.412	302.479	462.997	185.966	0	213.131	184.585	209.216	222.549	374.964	342.077	293.914	317.477
6.58_473.1591m/z	473.159	6.58	0	0	0	0	0	0	0	0	0	0	0	0	0	0	0	0	0	0	0	0	0	0	0	0	0	0	0	0	0	0	0	0	0	0	0	0	15.7799	0	0	0	0	0	0	0	0
6.59_283.0173m/z	283.017	6.59	1.95957	0	6.07431	5.39447	0.519075	4.42407	8.47131	0	7.99025	0	0	0	10.9141	0	0	21.1999	0	2.53452	0	0	0	0	0	0	0	0	0	0	0	0	0	0	0	0	0	0	0	1.96951	0	2.615	1.91393	0.699904	0	0	0
6.60_312.3264m/z	312.326	6.6	216.901	183.738	225.053	170.105	196.902	189.028	223.695	211.274	181.964	245.439	164.71	204.404	296.566	169.371	235.219	288.045	139.05	188.843	270.01	167.906	278.328	160.815	174.703	175.855	167.481	239.017	164.174	168.263	118.374	158.127	145.719	128.254	161.139	157.349	282.655	158.968	34.8462	130.343	118.423	134.714	129.889	206.639	180.105	150.893	160.118
6.60_106.0854m/z	106.085	6.6	1.89681	7.59282	5.90586	1.17804	2.14148	2.09198	4.67172	2.73594	5.2488	6.7031	2.70498	3.75827	4.03172	1.85269	5.10848	4.80837	2.69828	5.7808	4.87808	3.6195	5.90247	6.63439	2.08964	2.00153	2.94061	6.76714	3.06582	2.70253	2.39751	1.89362	2.99763	1.08218	4.34364	2.24302	7.13695	0.980489	0	0	0.605247	0	0.749922	0.346716	8.72531	3.71709	0.907131
6.60_379.2828m/z	379.283	6.6	3.50482	9.89633	23.2524	3.2463	20.1816	5.27069	7.57216	9.87678	13.9139	5.41843	4.803	13.7718	4.6288	3.07609	3.64001	18.7495	7.49866	4.69361	0	3.49453	1.45233	1.92722	0	0	0	1.48521	0.349408	6.75868	0	0	6.35901	13.3907	1.10849	1.89108	0	0	11.4357	0	1.09676	0	0	0.504051	0	1.86332	5.52692
6.62_374.3632m/z	374.363	6.62	142.422	91.8854	112.094	114.66	109.978	101.825	107.821	115.839	102.485	107.807	73.161	79.534	150.492	97.3802	137.023	151.134	84.3574	110.24	152.818	74.0049	155.821	93.0592	104.482	108.16	96.8734	136.243	87.4445	94.791	78.3594	97.0449	88.7119	68.3773	88.893	82.7057	159.159	82.3669	0	68.8343	75.1118	78.517	80.6714	115.128	109.769	72.4247	64.5761
6.62_296.2947m/z	296.295	6.62	7.4334	18.2383	8.96304	13.3884	18.2579	12.8261	20.9365	14.7807	20.4355	12.8654	16.0927	15.338	14.0836	13.4251	34.4085	13.0743	5.96525	9.55688	9.94602	7.64396	9.03917	28.7584	17.0975	12.1315	20.2356	4.33829	7.68492	12.5234	10.0198	11.3996	5.16554	2.43373	3.07007	9.84232	7.69108	1.0459	1.39781	0	0	9.32888	1.58207	1.97117	3.91878	13.0326	6.78572
[truncated: 895 more rows]

## Sheet: Table S1-2-negative  ion model 
UPLC-QTOF/MS Metabolomics and Biochemical Assays Reveal Changes in Hepatic Nutrition and Energy Metabolism During Sexual Maturation in Female Rainbow Trout (Oncorhynchus Mykiss)
[truncated: 1,033 more rows]
