# Supplementary material for: UPLC-QTOF/MS Metabolomics and Biochemical Assays Reveal Changes in Hepatic Nutrition and Energy Metabolism during Sexual Maturation in Female Rainbow Trout (Oncorhynchus mykiss)
Source: Biology (Basel). 2022 Nov 18;11(11):1679. doi: 10.3390/biology11111679 (PMC9687450; doi:10.3390/biology11111679)
Supplement: Supplementary file 1 [file biology-11-01679-s001.zip › Table S2.xlsx]

## Sheet: Different Metabolites
UPLC-QTOF/MS Metabolomics and Biochemical Assays Reveal Changes in Hepatic Nutrition and Energy Metabolism During Sexual Maturation in Female Rainbow Trout (Oncorhynchus Mykiss)
Table S2. The identified significantly different metabolites between immature female rainbow trout and mature females
											Normalised abundance
											IMR																		MR																		QC
Compound	Retention time (min)	Adducts	m/z	Formula	Mass Error (ppm)	Compound ID	Description	P value	VIP	classification	POS-IMR-01	POS-IMR-02	POS-IMR-03	POS-IMR-04	POS-IMR-05	POS-IMR-06	POS-IMR-07	POS-IMR-08	POS-IMR-09	POS-IMR-10	POS-IMR-11	POS-IMR-12	POS-IMR-13	POS-IMR-14	POS-IMR-15	POS-IMR-16	POS-IMR-17	POS-IMR-18	POS-MR-01	POS-MR-02	POS-MR-03	POS-MR-04	POS-MR-05	POS-MR-06	POS-MR-07	POS-MR-08	POS-MR-09	POS-MR-10	POS-MR-11	POS-MR-12	POS-MR-13	POS-MR-14	POS-MR-15	POS-MR-16	POS-MR-17	POS-MR-18	POS-QC1	POS-QC2	POS-QC3
0.79_527.1585m/z	0.793383	M+Na	527.159	C18H32O16	0.484994	HMDB0001262	Maltotriose	0.0125719	6.6137	carbohydrates	8778.54	9172.37	9112.86	13999.5	8111.23	10256.8	9912.61	6416.35	7350.65	11508.9	10029	10843.8	11101.9	9917.06	18222.5	13325.2	9262.46	9284.03	2459.77	12148.6	13821.5	12175.1	2297.21	4560.69	6184.29	7030.7	2285.61	7070.12	10406.6	10533	6410.69	8081.01	12461.9	9354.42	3248.78	2971.69	8734.82	6168.01	6089.98
0.79_689.2116m/z	0.793383	2M+H	689.212	C17H16N2O6	3.90103	HMDB0000757	Glycogen	8.02851e-09	4.2775	carbohydrates	717.948	787.919	1012.87	1122.8	858.997	970.913	933.042	528.82	610.593	1182.83	1171.69	888.854	843.772	683.5	1426.3	1427.5	839.236	893.207	333.61	553.644	525.332	644.748	79.1688	149.622	335.795	335.844	74.5162	361.701	491.524	478.38	377.138	617.213	638.094	373.407	67.4356	74.5689	733.671	478.242	468.724
1.20_137.0444m/z	1.20402	M+H	137.044	C4H8O5	-0.207834	HMDB0062620	Threonic acid	1.71408e-10	3.53018	carbohydrates	821.946	827.168	669.744	719.507	881.222	668.518	684.533	592.925	699.827	640.992	1009.72	786.497	770.016	886.117	1042.97	1015.98	1041.33	893.755	323.068	365.763	374.425	282.413	456.497	483.214	365.987	453.112	552.843	361.641	413.124	398.247	567.644	621.954	550.298	528.292	521.009	340.113	404.436	465.497	494.374
10.07_828.5527m/z	10.0672	M+H	828.553	C48H78NO8P	-1.34095	HMDB0008189	PC(18:3(6Z,9Z,12Z)/22:6(4Z,7Z,10Z,13Z,16Z,19Z))	6.03e-09	1.27668	glycerophospholipids	2595.3	1891.87	1936.84	1981.01	2176.12	2215.7	1777.47	2155.85	2096.62	1506.25	2494.71	2523.54	1909.64	1767.41	2006.11	2610.16	1734.46	2218.63	2035.38	1605.34	2381.68	2132.97	1948.32	2182.87	2307.47	2246.47	2528.28	2618.68	2575.52	2119.2	2523.04	2121.86	2029.07	2252.8	2683.24	1822.19	1339.08	182.036	1658.55
10.09_758.5698m/z	10.0906	M+H	758.57	C42H80NO8P	0.444143	HMDB0009549	PE(22:2(13Z,16Z)/15:0)	0.00535975	1.0686	glycerophospholipids	69.8001	174.012	26.4261	117.891	62.9371	51.8148	185.44	59.819	21.688	782.53	18.0362	13.3417	254.372	403.238	10.6189	4.92962	401.542	11.2344	47.6751	465.469	65.2255	131.143	32.8104	2.1772	62.6233	6.98015	2.21421	11.2101	6.08433	10.4448	67.1606	1.1032	10.5413	0.841063	7.24001	81.0497	36.6346	0	31.8534
10.51_830.5674m/z	10.5082	M+Na	830.567	C46H82NO8P	0.473655	HMDB0008692	PC(22:5(7Z,10Z,13Z,16Z,19Z)/16:0)	2.64e-07	1.0156	glycerophospholipids	168.529	191.997	281.946	191.644	204.788	151.49	141.98	154.222	239.743	127.026	159.043	304.971	261.488	162.873	195.112	262.226	134.355	170.287	152.278	159.525	259.473	157.527	124.785	141.174	168.049	243.422	295.644	222.898	250.444	259.879	206.057	233.558	223.961	208.122	197.187	264.19	185.288	0	165.321
14.27_832.5840m/z	14.2657	M+H	832.584	C48H82NO8P	-1.28814	HMDB0008123	PC(18:1(9Z)/22:6(4Z,7Z,10Z,13Z,16Z,19Z))	0.000269491	1.3754	glycerophospholipids	357.551	293.294	278.826	300.537	243.581	261.221	266.133	265.526	237.272	271.242	253.863	447.533	283.869	251.81	322.301	194.447	258.554	227.64	358.22	418.295	470.819	301.153	275.637	426.742	356.328	394.209	388.642	361.54	369.836	335.282	286.716	297.21	347.197	292.944	397.845	292.617	172.238	197.835	181.861
3.67_341.2444m/z	3.66807	M+Na	341.244	C21H34O2	-2.32543	HMDB0001449	Allopregnanolone	0.000351009	1.64877	steroids and steroid derivatives	865.659	687.196	758.895	609.193	799.083	807.541	850.83	775.644	899.035	796.947	574.954	801.923	833.284	665.016	695.324	801.215	747.093	669.484	764.016	590.194	760.779	692.376	637.643	520.822	537.27	626.112	595.793	655.387	655.237	649.685	671.76	570.198	737.473	636.104	671.849	735.692	2502.93	731.825	794.116
4.63_475.3395m/z	4.63368	M+Na	475.34	C27H48O5	0.326473	HMDB0000513	5b-Cholestane-3a,7a,12a,23R,25-pentol	0.000455722	1.42435	steroids and steroid derivatives	47.0527	31.7151	43.4552	25.2743	27.2594	46.4048	32.7114	35.355	35.8374	59.2664	25.6106	33.2561	32.4405	42.158	33.6095	76.8219	60.5835	35.636	51.6172	339.095	234.575	313.839	78.4477	92.3913	66.4622	59.7028	183.302	137.172	156.22	112.191	86.7235	95.6767	55.7283	87.0821	32.5257	43.2518	35.95	55.8317	59.2184
5.62_302.3055m/z	5.6183	M+H	302.305	C18H39NO2	0.340528	HMDB0000269	Sphinganine	0.00270021	1.13862	sphingolipids	483.702	338.41	408.257	422.345	423.043	473.293	448.232	396.764	513.993	478.685	260.181	351.896	504.744	418.344	409.206	499.301	437.837	434.569	462.971	332.806	535.828	368.868	449.559	398.873	433.434	407.98	422.727	443.144	418.902	440.739	437.338	376.209	384.251	446.08	529.103	425.868	1636.15	449.383	449.637
5.77_564.3063m/z	5.76913	M+Na	564.306	C28H48NO7P	0.367521	HMDB0010397	LysoPC(20:5(5Z,8Z,11Z,14Z,17Z))	0.0330397	1.14069	glycerophospholipids	313.997	690.593	577.467	623.214	561.523	595.158	634.818	551.217	609.019	682.255	560.923	380.287	523.745	486.884	348.444	504.926	428.074	502.196	381.443	427.931	271.706	408.24	623.739	500.041	438.802	337.96	517.39	381.203	393.904	475.537	409.975	509.923	639.696	571.724	412.08	507.831	413.544	763.986	610.482
6.23_590.3228m/z	6.23427	M+Na	590.323	C30H50NO7P	2.00073	HMDB0010404	LysoPC(22:6(4Z,7Z,10Z,13Z,16Z,19Z))	0.00315706	1.1152	glycerophospholipids	971.537	481.422	560.153	896.627	656.562	807.617	841.087	645.776	811.509	843.904	552.722	631.043	1163.39	616.784	863.364	980.597	629.685	684.485	563.902	727.486	1010.01	884.433	839.191	877.566	725.612	859.31	397.644	687.122	496.97	525.574	758.088	818.873	659.859	760.369	1063.5	664.882	567.933	345.783	535.662
6.45_457.2326m/z	6.45377	M+Na	457.233	C21H39O7P	0.081203	HMDB0007852	LPA(0:0/18:2(9Z,12Z))	0.0157178	1.63953	glycerophospholipids	422.684	937.716	645.691	526.129	543.422	552.275	547.64	609.581	400.533	317.859	365.918	367.828	177.164	327.98	207.105	484.171	453.831	540.722	429.056	457.308	368.754	347.823	207.354	352.982	212.798	299.783	973.528	242.253	187.765	316.585	155.389	234.441	302.147	284.782	156.145	104.491	73.9942	178.108	225.751
6.47_337.2740m/z	6.46525	M+H	337.274	C21H36O3	0.881972	HMDB0006070	Pregnanetriol	0.0202659	2.00778	steroids and steroid derivatives	691.396	1451.14	1521.65	1039.44	1384.84	1268.23	901.345	1073.03	949.587	826.78	923.167	801.598	600.758	695.484	461.619	1099.79	1049.38	934.577	554.798	930.745	834.016	1031	661.414	1051.74	742.959	595.173	1697.06	534.248	846.939	574.643	402.997	639.474	663.534	654.873	455.472	438.752	1298.62	491.244	665.886
6.52_542.3212m/z	6.52325	M+Na	542.321	C26H50NO7P	-0.923878	HMDB0010386	LysoPC(18:2(9Z,12Z))	0.000209288	1.64669	glycerophospholipids	543.437	457.165	508.201	413.5	461.893	677.414	523.108	447.26	595.039	443.995	286.919	400.799	404.875	352.911	313.109	580.49	425.552	521.933	412.531	317.353	364.233	332.94	358.671	377.925	310.394	323.645	267.946	306.564	364.182	471.023	312.311	392.2	343.912	353.145	418.11	372.778	463.365	269.042	287.897
6.72_509.2638m/z	6.71992	M+Na	509.264	C25H43O7P	-0.0685419	HMDB0011156	PA(20:4(5Z,8Z,11Z,14Z)e/2:0)	0.00303914	2.11988	glycerophospholipids	476.29	801.159	1052.19	738.765	523.229	916.065	923.816	793.725	925.56	813.022	619.537	480.826	953.729	443.85	292.245	1126.89	508.381	939.235	482.449	370.615	320.321	397.347	320.171	335.431	714.173	574.09	480.658	675.182	697.761	828.081	535.692	678.904	534.942	590.379	451.97	504.932	2103.62	668.15	668.92
6.93_546.3555m/z	6.92823	M+H	546.356	C28H52NO7P	0.203314	HMDB0010393	LysoPC(20:3(5Z,8Z,11Z))	0.0457802	1.35481	glycerophospholipids	428.19	352.075	437.811	474.303	275.698	428.847	523.043	358.807	670.471	481.347	479.684	461.24	765.406	374.549	282.803	1295.51	327.001	647.327	149.622	272.034	230.77	264.615	230.885	205.779	395.079	401.212	202.579	381.177	464.927	652.007	360.48	467.487	430.675	376.935	524.468	614.656	1689.08	877.63	895.897
7.06_570.3549m/z	7.05557	M+H	570.355	C30H52NO7P	-0.994114	HMDB0010402	LysoPC(22:5(4Z,7Z,10Z,13Z,16Z))	0.000246487	1.76321	glycerophospholipids	372.369	175.193	35.8653	221.403	185.714	54.1451	195.063	217.89	92.0034	158.902	315.764	329.714	407.882	381.895	200.132	362.97	316.995	150.857	2.7173	0	0	0	5.58332	0	93.897	146.723	30.924	115.275	67.0459	150.687	135.632	175.525	179.181	112.958	237.397	244.337	125.15	221.645	200.536
7.28_459.2482m/z	7.27538	M+Na	459.248	C21H41O7P	-0.118769	HMDB0011133	DHAP(18:0)	0.00251415	2.50326	carbohydrates	456.594	942.532	1673.05	773.971	516.457	998.921	830.654	853.384	823.783	705.794	572.866	629.862	1130.46	602.058	302.207	1546.12	796.798	617.21	480.499	500.588	611.657	480.093	439.989	646.535	570.844	418.963	1013.82	640.337	441.49	433.794	407.207	572.069	477.247	505.977	321.422	534.908	283.62	405.102	453.469
7.85_532.4706m/z	7.84502	M+Na	532.471	C32H63NO3	1.15518	HMDB0011773	Cer(d18:1/14:0)	1.75255e-05	2.75314	sphingolipids	374.66	77.1644	172.577	145.017	180.983	163.437	103.968	80.8013	192.737	131.511	292.721	213.491	332.692	190.939	338.086	248.802	116.009	163.455	185.386	246.71	419.096	504.23	499.86	433.111	549.829	733.586	595.714	945.572	686.897	677.88	324.957	381.34	343.594	296.169	448.382	99.9659	42.1277	20.5968	228.168
8.86_804.5537m/z	8.8618	M+H	804.554	C46H78NO8P	-0.101731	HMDB0008023	PC(16:1(9Z)/22:6(4Z,7Z,10Z,13Z,16Z,19Z))	0.00706358	2.29604	glycerophospholipids	1752.28	1487.09	1379.55	1472.38	1361.83	1417.41	1473.79	1346.34	1526.72	2070.43	1517.45	1667.05	1440.79	2154.05	1483.19	1455.64	1404.9	1422.73	1374.57	2515.22	2164.43	1857.47	1556.11	1455.33	1739.54	1737.84	1897.88	1617.71	1929.08	1441.52	2022.97	1755.21	1821.98	1441.63	1904.13	2418.75	452.122	0	1115.62
8.87_828.5541m/z	8.87347	M+H	828.554	C48H78NO8P	0.438935	HMDB0008732	PC(22:6(4Z,7Z,10Z,13Z,16Z,19Z)/18:3(9Z,12Z,15Z))	1.19832e-06	4.59113	glycerophospholipids	3386.2	2452.39	2736.02	2652.25	3128.97	3227.91	3109.7	2925.02	3014.88	3004.04	3044.05	3346.08	2859.1	2655.7	2767.29	3573.05	2845.86	2657.53	3519.42	4286.19	4126.96	4289.16	3916.67	3620.37	3790.97	3543.75	4163.28	3777.34	3507.53	3098.88	3866.52	3172.97	2961.97	3131.83	3884.81	3406.26	771.731	2.07292	2186.96
8.87_854.5691m/z	8.87347	M+H	854.569	C50H80NO8P	-0.43195	HMDB0008485	PC(20:4(8Z,11Z,14Z,17Z)/22:6(4Z,7Z,10Z,13Z,16Z,19Z))	1.37274e-06	1.50441	glycerophospholipids	256.66	190.644	256.8	167.438	198.939	236.816	224.552	190.405	198.136	161.68	221.393	232.896	253.757	147.693	190.514	268.909	121.839	194.272	220.398	317.54	297.15	279.099	277.118	266.201	268.884	311.094	309.362	284.67	283.008	346.68	290.705	236.593	211.144	256	279.851	294.666	72.8016	0.145171	157.479
9.23_802.5371m/z	9.22545	M+Na	802.537	C44H78NO8P	1.7008	HMDB0007890	PC(14:0/22:5(4Z,7Z,10Z,13Z,16Z))	0.00122991	1.19738	glycerophospholipids	322.974	268.123	303.662	341.417	265.645	172.045	307.187	300.56	354.004	384.349	325.145	310.451	230.341	398.428	210.427	328.934	279.599	324.101	231.316	228.645	323.046	197.826	187.233	297.163	230.401	156.335	221.22	219.541	200.84	165.729	176.036	301.909	299.4	324.605	266.124	223.528	310.486	1.35824	227.138
9.72_782.5707m/z	9.7171	M+H	782.571	C44H80NO8P	1.56098	HMDB0008234	PC(18:4(6Z,9Z,12Z,15Z)/18:0)	0.00845192	3.22253	glycerophospholipids	4801.73	5129.73	4504.85	4935	4200.64	3832.28	4203.98	3657.78	4610.61	4914.78	3731.82	4993.85	5182.77	6102.02	4907.99	4612.05	3848.22	4200.14	4576.63	6583.04	4884.97	5163.13	4976.94	4875.78	5436.85	5657.1	5054.6	4798.78	5320.02	4198.66	4679.89	5041.19	5137.27	4496.69	5536.31	5925.05	4972.54	0.10679	3159.43
9.72_804.5540m/z	9.7171	M+H	804.554	C46H78NO8P	0.293438	HMDB0008726	PC(22:6(4Z,7Z,10Z,13Z,16Z,19Z)/16:1(9Z))	1.31235e-07	4.14769	glycerophospholipids	1851.9	1200.77	1108.3	1500.74	1130.96	1386.34	1249.93	1248.43	1459.34	1176.13	1149.01	1337.39	1229.52	1334.18	984.472	1467.99	1203.62	1371.98	1605.44	1860.31	2096.25	1618.29	1666.21	1625.18	2272.5	1885.63	1896.56	1500.47	2012.2	1599.54	2410.6	1638.88	1667.68	1601.62	2262.3	1681.01	1227.52	0	851.512
9.72_832.5838m/z	9.7171	M+Na	832.584	C46H84NO8P	1.44635	HMDB0008464	PC(20:4(8Z,11Z,14Z,17Z)/18:0)	0.0135329	1.49204	glycerophospholipids	871.001	839.358	894.718	749.216	740.593	640.065	630.277	593.002	696.633	609.806	631.199	780.913	1189	650.659	737.98	934.932	376.44	618.188	728.719	919.891	856.332	836.983	698.441	759.032	900.567	861.218	999.616	1050.18	945.888	993.528	828.101	780.053	755.957	865.64	850.727	773.639	733.948	0	526.28
9.73_806.5703m/z	9.72877	M+H	806.57	C46H80NO8P	1.14001	HMDB0008725	PC(22:6(4Z,7Z,10Z,13Z,16Z,19Z)/16:0)	2.88e-08	2.30261	glycerophospholipids	11431.2	9450.78	9583.17	10189	10271.2	9049.66	9622.46	8715.46	9500.49	10187.2	8919.42	11203.2	12535.2	10109.6	10100.5	11044.2	8460.29	8295.19	11192.7	13402.4	11528.4	12041.8	10156.6	9494.07	11789.7	10251.6	10567.1	10899.8	10065.6	7979.45	10969.2	9000.92	9015.89	9320.29	11196	9516.73	6979.22	3.35359	7228.27
1.22_267.0739m/z	1.21978	M-H	267.074	C10H12N4O5	1.39054	HMDB0000195	Inosine	1.78526e-14	3.13822	nucleoside	482.162	554.774	359.867	371.251	476.919	369.382	375.744	363.352	523.411	338.953	604.308	413.823	362.002	509.833	599.901	573.511	542.388	475.862	74.6254	71.2572	95.8791	76.2938	144.257	166.534	131.673	137.69	274.116	111.743	100.843	113.539	226.904	218.898	150.264	155.088	116.524	87.114	224.74	248.536	225.734
1.74_164.0725m/z	1.74075	M-H	164.073	C9H11NO2	4.89802	HMDB0000159	L-Phenylalanine	1.83179e-15	2.60141	amino acids	186.045	158.879	120.307	158.592	199.61	118.61	92.3833	138.701	77.6813	172.073	147.688	91.7981	72.0741	112.799	132.025	70.2393	135.472	112.777	395.37	310.245	235.019	319.282	383.752	346.575	359.796	350.406	339.858	322.085	389.592	333.377	395.451	329.774	345.181	381.248	270.698	220.307	177.718	176.342	187.045
2.23_203.0831m/z	2.22707	M-H	203.083	C11H12N2O2	2.61832	HMDB0000929	L-Tryptophan	1.0845e-09	1.65654	amino acids	64.344	54.0192	44.4079	64.1973	72.122	44.9159	30.6376	51.3408	29.6772	48.3748	45.1708	35.9503	38.6723	33.4106	35.4306	24.8667	41.2837	67.692	272.134	88.1634	64.6888	121.887	175.572	153.795	138.31	136.366	114.133	96.8089	177.394	115.452	180.824	115.448	143.889	163.025	144.291	112.704	74.3271	70.9739	75.3186
3.90_512.2694m/z	3.90163	M-H	512.269	C26H43NO7S	1.31139	HMDB0002639	Sulfolithocholylglycine	0.0147214	2.69727	steroids and steroid derivatives	577.863	316.728	340.076	334.656	829.648	1022.43	239.821	881.686	935.066	3246.39	288.161	450.348	393.383	812.984	880.369	3459.01	515.349	536.222	147.962	276.752	151.124	266.585	133.46	115.269	310.938	174.681	429.535	603.098	703.557	439.248	603.666	444.966	149.134	298.368	133.436	339.469	359.227	373.295	370.248
4.55_498.2895m/z	4.55128	M-H	498.289	C26H45NO6S	0.0313029	HMDB0000896	Taurodeoxycholic acid	0.000290324	19.6612	steroids and steroid derivatives	6900.5	8880.76	16818.3	6746.58	16498.3	29844.2	5956.43	39650.3	19244.5	73344.4	12666.7	6041.07	14495.1	49041.9	16609.5	59386.7	26586.4	18184.1	894.731	3136.3	1690.82	2993.51	761.995	1021.99	9213.63	5570.91	5290.56	23637.7	6926.69	3460.74	3089.56	2051.15	3096.5	5526.11	193.351	845.363	14154.8	12318.5	13026.4
5.87_301.2181m/z	5.87305	M-H	301.218	C20H30O2	2.52485	HMDB0001999	Eicosapentaenoic acid	1.14e-09	2.029	fatty acids	324.899	478.528	449.985	524.639	504.954	539.341	444.831	476.466	590.344	606.276	684.96	474.523	698.076	478.657	442.362	736.643	487.298	556.7	261.239	487.383	456.24	455.204	660.725	644.445	317.753	323.393	441.525	331.239	383.97	576.658	424.975	514.577	572.897	475.127	435.861	573.832	841.316	905.402	852.021
6.28_303.2338m/z	6.28052	M-H	303.234	C20H32O2	2.89278	HMDB0001043	Arachidonic acid	0.00087098	2.23658	fatty acids	547.277	1352.37	890.646	791.846	695.414	607.75	649.019	972.875	568.616	770.407	944.148	628.916	776.679	981.778	504.023	623.762	671.538	677.221	1139.01	924.703	772.523	870.304	1040.97	1096.35	1167.83	1069.94	1840.32	1083.8	1092.22	1024.74	741.687	940.81	762.313	854.868	977.558	1511.57	1119.41	1121.88	1209.02
6.43_500.2800m/z	6.43102	M-H	500.28	C25H44NO7P	3.51351	HMDB0011487	LysoPE(0:0/20:4(5Z,8Z,11Z,14Z))	4.65507e-09	2.52271	glycerophospholipids	225.388	179.376	117.45	173.384	160.234	76.8908	110.14	165.465	177.448	142.228	285.669	193.018	222.47	271.87	206.298	152.739	182.151	163.631	303.961	345.322	358.669	330.265	488.547	469.227	358.639	332.148	451.338	344.336	424.135	492.704	340.226	414.994	322.308	263.033	622.897	706.666	357.328	352.912	444.15
6.44_279.2337m/z	6.44252	M+FA-H	279.234	C17H30	3.19338	HMDB0000673	Linoleic acid	0.00189786	3.29372	fatty acids	1925.64	3529.34	3312.5	2537.53	2758.04	3129.87	2338.09	2873.06	1995.2	2349.79	2636.09	2087.45	1710.31	2104.78	1468.49	2580.4	2526.38	2840	1775.6	2271.44	2141.02	2165.81	1794.45	2362.07	1497.25	1514.07	3240.89	1625.19	1755.14	2098.37	1197.77	2148.16	1766.67	1591.01	1340.05	2094.63	1944.84	1928.37	2055.54
6.66_329.2494m/z	6.664	M-H	329.249	C22H34O2	2.27588	HMDB0001976	Docosapentaenoic acid (22n-6)	0.00113151	1.73735	fatty acids	202.274	87.7926	136.702	207.811	86.4469	121.794	151.12	173.97	200.946	122.574	151.603	180.158	212.202	124.307	152.382	299.443	104.382	147.43	364.102	390.927	340.992	386.008	412.535	369.032	168.191	142.661	320.382	165.756	207.669	269.597	174.702	197.528	219.557	174.538	714.43	862.915	322.37	317.395	343.295
6.87_305.2495m/z	6.87467	M-H	305.25	C20H34O2	3.06319	HMDB0002925	8,11,14-Eicosatrienoic acid	0.0486442	1.44011	fatty acids	457.615	665.664	738.389	654.143	420.587	764.67	771.481	820.309	860.231	581.727	894.492	675.941	904.059	590.44	425.658	1783.49	575.743	996.707	301.121	560.527	533.894	512.998	329.974	330.889	779.067	612.397	434.437	594.94	817.769	900.686	408.898	565.928	504.633	503.683	837.404	903.331	770.146	766.273	850.843
6.99_255.2337m/z	6.99115	M+FA-H	255.234	C15H30	3.35483	HMDB0000220	Palmitic acid	0.000408769	3.18593	fatty acids	1397.99	1944.74	2815.11	1969.09	1772.72	2363.04	2191.2	1994.8	1639.21	1409.92	1590.51	1726.79	1810.96	1634.29	1286.68	2816.5	1570.05	1784.6	1521.54	1637.17	1679.32	1425.62	1496.53	1715.26	1518.94	1336.64	1796.77	1488.96	803.473	909.459	915.607	1391.28	1247.19	1599.75	1031.32	1435.42	1212.34	1251.39	1347.93
7.07_281.2493m/z	7.07232	M-H	281.249	C18H34O2	2.43243	HMDB0000207	Oleic acid	0.00057811	1.70936	fatty acids	270.244	398.138	363.88	331.597	315.048	387.078	467.85	396.339	321.458	317.4	372.261	417.812	372.587	311.597	315.572	579.602	398.302	466.567	773.297	560.05	474.573	533.803	620.278	636.823	503.339	354.901	663.437	435.354	464.373	647.119	257.502	439.909	376.672	354.966	569.229	811.322	652.295	643.541	728.978
7.07_506.3276m/z	7.07232	M-H	506.328	C25H50NO7P	4.62439	HMDB0011482	LysoPE(0:0/20:1(11Z))	2.63088e-07	2.33636	glycerophospholipids	188.401	222.875	150.934	185.516	202.029	184.911	320.872	267.597	179.138	172.378	246.334	247.836	208.661	205.098	224.451	234.954	210.53	320.616	646.444	410.002	358.602	469.681	552.297	506.39	408.748	281.246	481.74	313.252	377.111	524.986	209.812	359.629	312.242	293.743	485.385	685.189	432.525	447.132	484.473
[truncated: 51 more columns]
